# Supplementary material for: In vivo base editing rescues liver pathophysiology and peroxisome dysfunction in a mouse model of Zellweger spectrum disorder
Source: Nat Biomed Eng. Author manuscript; Available in PMC 2026 Jun 12. (PMC13262281; doi:10.1038/s41551-026-01651-5)
Supplement: Source data figs 1-6 [file NIHMS2176319-supplement-Source_data_figs_1-6.xlsx]

## Sheet: Fig. 1
Fig. 1b: Clinical data on ZSD patients
Patient ID	Sex	Variant 1	Variant 2	Age of assessment	Liver disease
1	M	PEX1 c.2528G>A (p.Gly843Asp)	PEX1 c.2097insT (p.Ile700Tyrfs*42)	9.6	dysfunction
2	F	PEX1 c.2528G>A (p.Gly843Asp)	PEX1 c.2528G>A (p.Gly843Asp)	17	dysfunction
3	M	PEX1 c.2528G>A (p.Gly843Asp)	PEX1 c.2528G>A (p.Gly843Asp)	8.8	dysfunction
4	M	PEX1 c.2528G>A (p.Gly843Asp)	PEX1 c.2528G>A (p.Gly843Asp)	12.5	dysfunction
5	F	PEX1 c.2528G>A (p.Gly843Asp)	PEX1 c.1961insCAGTGTGGA (p.Trp653_Met654insThrValTrp)	10.2	dysfunction
6	M	PEX1 c.2528G>A (p.Gly843Asp)	PEX1 c.2528G>A (p.Gly843Asp)	13.8	dysfunction
7	F	PEX1 c.2528G>A (p.Gly843Asp)	PEX1 c.2097insT (p.Ile700Tyrfs*42)	10.2	dysfunction
8	M	PEX1 c.2528G>A (p.Gly843Asp)	PEX1 c.2916delA (p.Gly973Alafs19X)	9.4	dysfunction
9	F	PEX1 c.2528G>A (p.Gly843Asp)	PEX1 c.1109insA (p.Ile370Asnfs*2)	9.5	severe
10	M	PEX1 c.2528G>A (p.Gly843Asp)	PEX1 c.1108delA (p.Ile370Leufs*17)	8.3	severe
11	M	PEX1 c.2528G>A (p.Gly843Asp)	PEX1 c.382C>T (p.Gln128*)	11.5	normal
12	F	PEX1 c.2528G>A (p.Gly843Asp)	PEX1 c.2528G>A (p.Gly843Asp)	23.5	dysfunction
13	M	PEX1 c.2528G>A (p.Gly843Asp)	PEX1 c.2097insT (p.Ile700Tyrfs*42)	22	dysfunction
14	M	PEX1 c.2528G>A (p.Gly843Asp)	PEX1 c.2528G>A (p.Gly843Asp)	44.9	severe
15	F	PEX1 c.2528G>A (p.Gly843Asp)	PEX1 c.2528G>A (p.Gly843Asp)	39.4	normal
16	M	PEX1 c.2528G>A (p.Gly843Asp)	PEX1 c.2528G>A (p.Gly843Asp)	15.4	dysfunction
17	M	PEX1 c.2528G>A (p.Gly843Asp)	PEX1 c.2528G>A (p.Gly843Asp)	17.4	dysfunction
18	M	PEX1 c.2528G>A (p.Gly843Asp)	PEX1 c.2528G>A (p.Gly843Asp)	30.6	dysfunction
19	M	PEX1 c.2528G>A (p.Gly843Asp)	PEX1 c.2528G>A (p.Gly843Asp)	34.1	dysfunction
20	M	PEX1 c.2528G>A (p.Gly843Asp)	PEX1 c.1108_1109insA (p.Ile370Asnfs*2)	0.04	normal
21	F	PEX1 c.2528G>A (p.Gly843Asp)	PEX1 c.3691C>T (p.Gln1231*)	2.1	dysfunction
22	M	PEX1 c.2528G>A (p.Gly843Asp)	PEX1 c.484C>A (p.Pro162Thr)	13.4	dysfunction
23*	M	PEX1 c.2528G>A (p.Gly843Asp), PEX6 c.1802G>A (p.Arg601Gln)	PEX1 c.2528G>A (p.Gly843DAsp), PEX6 c.1637G>A (p.Arg546His)	6.2	severe
24	F	PEX1 c.2528G>A (p.Gly843Asp)	PEX1 c.2528G>A (p.Gly843Asp)	8.8	dysfunction
25	M	PEX1 c.2528G>A (p.Gly843Asp)	PEX1 c.2097insT (p.Ile700Tyrfs*42)	25.1	severe
26	F	PEX1 c.2528G>A (p.Gly843Asp)	PEX1 c.2097insT (p.Ile700Tyrfs*42)	12.6	dysfunction
27	M	PEX1 c.2528G>A (p.Gly843Asp)	PEX1 c.2916delA (p.Gly973Alafs*16)	8.4	dysfunction
28	M	PEX1 c.2528G>A (p.Gly843Asp)	PEX1 c.2528G>A (p.Gly843Asp)	25.3	dysfunction
29	M	PEX1 c.2528G>A (p.Gly843Asp)	PEX1 c.2528G>A (p.Gly843Asp)	21.8	dysfunction
30	F	PEX1 c.2528G>A (p.Gly843Asp)	PEX1 c.2528G>A (p.Gly843Asp)	21.8	dysfunction
31	M	PEX1 c.2528G>A (p.Gly843Asp)	PEX1 c.2097insT (p.Ile700Tyrfs*42)	34	dysfunction
32	F	PEX1 c.2528G>A (p.Gly843Asp)	PEX1 c.2097insT (p.Ile700Tyrfs*42)	1.9	dysfunction
33	M	PEX1 c.2528G>A (p.Gly843Asp)	PEX1 c.2528G>A (p.Gly843Asp)	28.3	normal
34	F	PEX1 c.2528G>A (p.Gly843Asp)	PEX1 c.2097insT (p.Ile700Tyrfs*42)	28.7	dysfunction
35	M	PEX1 c.2528G>A (p.Gly843Asp)	PEX1 c.2383C>T (p.Arg795*)	19.9	severe
36	M	PEX1 c.2528G>A (p.Gly843Asp)	PEX1 c.2785G>C (p.Ala929Pro)	4	severe
37	F	PEX1 c.2528G>A (p.Gly843Asp)	PEX1 c.3438+1G>T (splice donor variant)	5.1	dysfunction
38	M	PEX1 c.2528G>A (p.Gly843Asp)	PEX1 c.439G>T (p.Val147Phe)	12.2	normal
39	M	PEX1 c.2528G>A (p.Gly843Asp)	PEX1 c.2528G>A (p.Gly843Asp)	30.3	normal
40	M	PEX1 c.2528G>A (p.Gly843Asp)	PEX1 c.2528G>A (p.Gly843Asp)	13.4	dysfunction
41	F	PEX1 c.2528G>A (p.Gly843Asp)	PEX1 c.2097insT (p.Ile700Tyrfs*42)	3.8	severe
42	F	PEX1 c.2528G>A (p.Gly843Asp)	PEX1 c.2097insT (p.Ile700Tyrfs*42)	3	dysfunction
43	F	PEX1 c.2528G>A (p.Gly843Asp)	PEX1 c.2097insT (p.Ile700Tyrfs*42)	3	dysfunction
44	M	PEX1 c.2528G>A (p.Gly843Asp)	PEX1 c.1239+1G>T	4.6	severe
45	F	PEX1 c.2528G>A (p.Gly843Asp)	PEX1 c.3115del (p.Thr1039Leufs*9)	3.6	dysfunction
46	M	PEX1 c.2528G>A (p.Gly843Asp)	PEX1 c.2528G>A (p.Gly843Asp)	26.1	normal
47	F	PEX1 c.2528G>A (p.Gly843Asp)	PEX1 c.2097insT (p.Ile700Tyrfs*42)	6.2	severe
48	M	PEX1 c.2528G>A (p.Gly843Asp)	PEX1 c.2528G>A (p.Gly843Asp)	32.7	normal
49	M	PEX1 c.2528G>A (p.Gly843Asp)	PEX1 c.871A>T (p.Lys291*)	3.5	dysfunction
50	F	PEX1 c.2528G>A (p.Gly843Asp)	PEX1 c.2097insT (p.Ile700Tyrfs*42)	49.9	dysfunction
51	F	PEX1 c.2528G>A (p.Gly843Asp)	PEX1 c.782_783del (p.Gln261Argfs*8)	1.9	dysfunction
52	M	PEX1 c.2614C>T (p.Arg872*)	PEX1 c.2528G>A (p.Gly843Asp)	13.3	severe
*patient 23 is digenic
normal: no liver-related abnormal findings reported
dysfunction: liver dysfunction including elevated liver transaminases and hepatomegaly
severe: severe liver disease outcome including any of cirrhosis, portal hypertension, esophageal varices, gastrointestinal bleeding, ascites or hepatic cancer
Fig. 1d: % base editing in patient derived fibroblasts
	A-1				A4				A11				A13				Indels
	rep1	rep2	rep3		rep1	rep2	rep3		rep1	rep2	rep3		rep1	rep2	rep3		rep1	rep2	rep3
ABE7.10	0.216877	0.0288219	0.0157052		26.1698	15.3116	18.1081		9.71788	3.80449	9.21893		0.417487	0.0288219	0.434509		0.896423	0.569233	0.492095
ABE8e	3.17788	0.886386	3.63255		82.5041	80.5664	77.3204		82.5119	78.3309	77.9121		21.8358	9.11473	25.0779		2.00421	0.819489	2.79916
ABE8e-V106W	1.41659	0.577326	0.885381		88.9239	80.9918	70.3504		80.2408	53.7807	63.7367		10.784	6.26337	10.7632		1.94651	0.44234	2.5868
GFP control	0.0254105	0.0137124	0.0987573		0.220876	0.19883	0.304502		0.0469116	0.0388518	0.139906		0.0215012	0.011427	0.074068		0.0351837	0.0479934	0.0411489
Fig. 1g: % base editing in the Pex1-G844D(+/-) heterozygous mice
	AAV9-ABE8e 4E10 vg treated Pex1-G844D heterozygous mice								AAV9-ABE8e 4E9 vg treated Pex1-G844D heterozygous mice								AAV9-ABE8e-V106W 4E11 vg treated Pex1-G844D heterozygous mice						AAV9-ABE8e-V106W 4E10 vg treated Pex1-G844D heterozygous mice							AAV9-ABE8e-V106W 4E9 vg treated Pex1-G844D heterozygous mice						Saline treated Pex1-G844D heterozygous mice
A-1 (I>V)	0.0254462	0.0412387	0.0202542	0.0683393	0.0751238	0.0318453	0.0343593		0	0.0085475	0.00608735	0.026358	0.0159814	0.0217565	0.0365138		0.163615	0.134988	0.0264807	0.0647762	0.107558		0.0243317	0.039988	0.0230229	0.105465	0.067659	0.0504668		0.0283226	0	0.00684369	0.0342027	0.0203183		0.0139276	0.0171571	0.0153323	0.0201025	0.0201884	0.0111682	0.0151768	0.0207742	0	0.00721241
A4 (pathogenic)	71.3221	70.5181	72.4138	74.8853	76.0458	76.7558	73.0594		57.637	55.5559	55.2945	59.7689	57.6174	50.1172	60.0356		74.0709	77.9229	76.1409	77.825	74.7168		66.0989	69.0993	69.0342	79.0594	76.0487	72.9161		53.6147	50.8351	55.4544	55.3142	60		49.126	49.4853	48.8639	47.1706	47.6312	47.6882	50.9182	48.0784	47.6559	47.3494
A8 (G>G)	27.9036	25.8979	29.3888	35.5291	41.4205	36.2399	31.2727		9.27541	6.12001	6.96393	12.6496	9.17102	1.78161	13.6402		39.8675	41.646	33.9924	39.1968	41.1874		19.7817	22.7632	22.2724	42.4788	35.8142	27.8661		5.34589	3.74319	8.0208	8.3882	13.1189		0.0417827	0.0514712	0.0398638	0.0100513	0.0201884	0.0781774	3.2529	0.0138495	0.00685401	0.0288496
A11 (L>L)	11.9415	11.5656	13.4032	17.7853	21.6596	16.8693	13.927		4.52407	2.80928	3.4424	5.59668	4.2442	0.933111	6.23702		14.6942	11.2998	4.71357	7.20455	12.2114		1.91873	2.30264	2.3092	11.0933	5.7435	3.06165		0.488565	0.242833	0.670682	0.555793	1.22587		0.0104457	0.0171571	0.0183987	0.0703588	0.0336474	0.055841	1.49239	0.0553978	0.0479781	0.0432744
A13 (H>R)	1.27595	0.899753	1.43805	3.14361	5.12208	2.61131	1.7151		0.214048	0.125363	0.164359	0.298724	0.175795	0.0386782	0.429038		6.67705	6.00479	2.1008	4.17446	6.80482		0.500539	0.639808	0.589386	5.13261	2.75898	1.29531		0.0778871	0.0592277	0.116343	0.0940573	0.250593		0.0139276	0.0128678	0.0122658	0	0.00672948	0.0111682	0.0910609	0.0138495	0.013708	0.0216372
Indels	0.11269	0.0974732	0.151906	0.144001	0.136589	0.165017	0.140301		0.0422811	0.0484358	0.0456551	0.0944495	0.0342458	0.0386782	0.0707456		0.545384	0.330938	0.105923	0.323881	0.315503		0.0764712	0.0933053	0.0897893	0.171868	0.195459	0.142989		0.0212419	0.0355366	0.0342184	0.051304	0.0880461		0.031337	0.0343142	0.0245316	0.040205	0.013459	0.0055841	0.0202358	0.0276989	0.027416	0.0144248

## Sheet: Fig.2a
Fig.2a Kaplan-Meier survival curves in the neonatal treated mice
Mouse ID	Age [days]	Pex-1G844D/G844D- (1x1011 vg) (N=20)	Pex-1G844D/G844D- (4x1010 vg) (N=18)	Pex-1G844D/G844D- (1x1010 vg) (N=21)	Pex1G844D/G844D - Vehicle (N=21)	Pex1+/+ - Vehicle (N=20)
329_100	115	0
329_102	115	0
329_103	115	0
329_104	115	0
329_106	115	0
329_107	115	0
329_108	115	0
329_109	5	1
329_141	115	0
329_144	115	0
329_111	115		0
329_112	115		0
329_113	115		0
329_114	115		0
329_165	115		0
329_166	115		0
329_167	115		0
329_168	115		0
329_170	115		0
329_171	115		0
329_120	115			0
329_121	115			0
329_122	115			0
329_123	115			0
329_124	115			0
329_125	115			0
329_126	115			0
329_127	15			1
329_128	115			0
329_129	115			0
329_70	115				0
329_71	115				0
329_77	115				0
329_79	115				0
329_115	115				0
329_116	115				0
329_130	115				0
329_131	115				0
329_135	115				0
329_175	115				0
329_176	115				0
329_80	115					0
329_81	115					0
329_82	115					0
329_83	115					0
329_84	115					0
329_85	115					0
329_86	115					0
329_87	115					0
329_88	115					0
329_89	115					0
329_190	50	0
329_191	10	1
329_192	50	0
329_195	50	0
329_196	50	0
329_197	50	0
329_285	50	0
329_286	50	0
329_310	50	0
329_311	50	0
329_220	9		1
329_221	49		0
329_225	49		0
329_226	49		0
329_227	49		0
329_260	49		0
329_261	49		0
329_262	49		0
329_235	48			0
329_236	48			0
329_237	48			0
329_265	48			0
329_266	48			0
329_270	48			0
329_271	48			0
329_272	48			0
329_290	48			0
329_291	48			0
329_295	48			0
329_200	50				0
329_201	50				0
329_202	50				0
329_205	50				0
329_206	50				0
329_240	50				0
329_300	50				0
329_301	50				0
329_365	50				0
329_367	50				0
329_210	50					0
329_211	50					0
329_212	50					0
329_213	50					0
329_214	50					0
329_215	50					0
329_216	50					0
329_217	50					0
329_218	50					0
329_219	50					0

## Sheet: Fig. 2b
Fig. 2b: Mouse body weight measurement
Body Weight Male
	Pex1(G844D/G844D)- (4x1011vg) (N=9)											Pex1(G844D/G844D)- (1x1011vg) (N=9)											Pex1(G844D/G844D)- (4x1010vg) (N=6)											Pex1(G844D/G844D)- (1x1010vg) (N=10)											Pex1(G844D/G844D)- Vehicle (N=9)
Mouse ID -->	329_185	329_186	329_187		329_65	329_66	329_67	329_68	329_69			329_195	329_196	329_197	329_310	329_311	329_106	329_107	329_108	329_109			329_165	329_166	329_167		329_225	329_226	329_227					329_125	329_126	329_127	329_128	329_129	329_270	329_271		329_290	329_291	329_295	329_77	329_79	329_115	329_116	329_135
Age [Weeks]
0	1.1	1.4	1.4		1.5	1.2	1.2	1.2	1.4			1.3	1.4	1.5	1.5	1.4	1.3	1.4	1.6	1			1.5	1.3	1.3		1.2	1.5	1.1					1.3	1.4	1.4	1.3	1.2	1.7	1.4		1.2	1.5	1.3	1.3	1.4	1.4	1.3	1.3
1																	3.3	3.2	3.9				3.1	2.9	2.6									2.6	2.4	2.3	2.5	2.4							2.6	3.4	3.2	3.5	2.7
2												6.3	7.1	7.2	2.4	2.4	6.8	6.9	7.3								6.7	7.2	7.1					4.9	5.3	2.6	3.9	4.5	4.4	3.4		2.8	3.1	2.5	4.3	4.3	4	3.7	4.4
3												8.4	10.3	11.5	5.2	5.1	9.7	10.5	11.1				6.7	6.7	6.8		8.5	10.3	9.1					7.1	7.5		6.1	7.1	6.8	6.7		5.1	5.6	4.8	4.7	6.1	5.8	5.8	4.9
4												13.5	15.6	17.5	7.1	7	15.6	17.1	17.9				10.1	9.9	10.7		14.2	15.4	14.9					11	13		11.9	11.8	7.3	8.2		6.2	6	6.6	5.9	9.1	8.6	8.4	7.7
5												20	21.9	21.6	13.2	13.2	18.2	19.7	20.4				15	15.1	16.3		18.3	18.9	19.7					13.6	15.5		15.1	14.4	11.6	12.4		8.4	9.5	16.5	9	11.7	10.8	10.7	9.8
6												21.89	21.2	23.07	20.3	21.77	20.9	22.4	22.3				18.6	20.2	20.3		20.67	21.42	21.9					16.8	21		18.5	18	20.5	20.49		19.97	18.5	18.77	13.8	14.2	13.2	12.9	13.7
7																	24.1	25	26				21	23.7	22.9									18.7	22.1		21.1	20.5							14.9	14.5	15.3	15	15.1
8																	26.9	27.1	27.1				23.3	26.2	25.3									21.3	25.3		23.1	22.4							19.5	17.9	17.3	17.1	17.5
9																	28.3	28.5	27.8				23.7	26.9	25.1									21.5	26		23.8	23.7							19.5	22.2	18.6	17.8	19
10																	29.6	30.2	29				26.3	30.1	28.1									23.8	26.1		24.9	25.1							21.7	20.1	20.3	19.1	21.1
11																	31.2	30.6	29.9				28.2	32.6	29.7									23.7	27.2		25.2	26.3							22.6	20.1	21.3	19.7	20.6
12																	33.3	32	30.1				29.9	35	31									23.8	27.1		25.8	26.9							22.8	20.9	21.8	21.1	20.8
13																	35.1	34.9	33.7				30.3	35.8	30.9									25.6	27.9		27	27.9							21.8	20.8	22.9	21.7
14																	37.9	37.5	34.4				33.2	37.7	32.7									26.4	28.8		27.2	28.6							24.8	22.5	23.6	21.8	22.2
15
16																	39	38.5	36.2				32.96	40.06	35.37									26.59	31.44		28.7	29.74								24	23.88	22.8	23.43
Body Weight Female
	Pex1(G844D/G844D)- (4x1011vg) (N=9)												Pex1(G844D/G844D)- (1x1011vg) (N=9)												Pex1(G844D/G844D)- (4x1010vg) (N=7)												Pex1(G844D/G844D)- (1x1010vg) (N=8)												Pex1(G844D/G844D)- Vehicle (N=12)
Mouse ID -->	329_60	329_61	329_63	329_64	329_180	329_181	329_182						329_100	329_102	329_103	329_104	329_190	329_191	329_192	329_285	329_286				329_111	329_112	329_113		329_170	329_171	329_220			329_261			329_120	329_121	329_122	329_123	329_124	329_235	329_236		329_265				329_70
Age [Weeks]
0	1.3	1.3	1.4	1.3	1.4	1.5	1.5						1.4	1.6	1.5	1.4	1.4	1.2	1.3	1.2	1.4				1.3	1.6	1.1		1.3	1.3	1.2			1.6			1.4	1.2	1.3	1.2	1.3	1.4	1.3		1.5				1.3
1													3.2	3.5	3.6	3									3.3	3.1	2.6		2.9	2.8							2.7	2.6	2.7	2.4	2.4								4.8
2													6.4	6.3	6.4	5.7	6.2		5.1	3.3	3.1				5.2	5.3	4							5.7			5.4	3.7	5.1	4.8	4.9	4.6	5.3		5.6				4.2
3													9.2	9.8	10.1	8.7	7.7		9.3	6.5	6.5				9	10.1	8.2		8	7.3				7.8			8.1	5.8	7.6	7.3	7.9	6.1	7		8.1				5.1
4													14.3	14.1	15.1	14	13.1		11.5	8.4	8.4				13.3	14.3	12.1		10.6	11				5.2			12.2	11.2	11.3	12.2	13.9	8.3	9.7		5.5				7.7
5													15.3	16.8	16.5	15	16		14.6	11.9	11.1				15.6	14.9	14.1		13	13				15.9			13.9	12.7	12.9	13.7	15.6	11.1	12.7		8.3				10.4
6													16.2	17.5	17.4	16.3	16.84		13.8	16.12	15.44				16.7	16.4	13		15.3	16				18.77			16.3	14.3	14.9	15.2	17.1	14.5	15.52		12.21				12.3
7													16.6	18.1	18.1	17.4									18.3	18.2	14.8		17	17.2							17.1	15.2	16	16.2	18.7								13.3
8													17.5	20	19.4	17									19	18.6	15.5		18.1	18.5							17.7	16.6	17	17.5	19.3								14
9													18	20.3	19.5	18.5									18.9	17.9	15.3		19.1	18.5							16.9	15.9	18.8	18.2	18.3								14.4
10													17.4	18.2	17.1	18.8									21.7	19.9	16.2		19.8	19.5							17.9	17.2	20.1	19.4	20.4								15.1
11													17.7	19.3	20.1	18									22.6	22.1	16.3		20.2	19.5							20	18.2	18	19.6	20.8								15.6
12													19.4	18.6	21.3	18.2									23.7	22.7	16.6		20.4	19.5							20.2	18	18.6	19.8	22.2								16
13													19.9	19.1	20.9	19.5									25.3	20.6	17.8		23.1	21.7							21.9	19.9	19	20.4	23								15.5
14													20.1	20.8	22.8	20									26.8	21	19		22.2	21.9							22.8	19	20	21.6	22.8								16.8
15
16													19.5	20.9	22.1	20.1									25.57	24.51	19.89		21.25	23.34							23.43	19.78	21.56	22.5	24.82								16.5
[truncated: 26 more columns]

## Sheet: Fig. 2c
Figure 2C: Liver tissue editing from treated P1 mice
6 weeks	Pex1G844D/G844D-ABE 1E11 vg										Pex1G844D/G844D-ABE 4E10 vg					Pex1G844D/G844D-ABE 1E10 vg								Pex1G844D/G844D-Vehicle											Pex1+/+-Vehicle
A-1	0.238043	0.145302	0.125095	0.250455	0.189221	0.266904	0.189124	0.16982	0.174388		0.104938	0.180475	0.190314	0.139315		0.127003	0.112389	0.0866119	0.068757	0.114116	0.0853457	0.0882393		0.0421316	0.0587207	0.0873283	0.0678635	0.0718582	0.0686174	0.0666587	0.0641323	0.0791855	0.0952866		0.0685479	0.081685	0.094438	0.0740544	0.0694799	0.0472415	0.0701477	0.07363	0.0742891
A4	56.4034	57.7102	54.4788	54.0685	58.1695	55.1458	56.7333	55.5353	53.9333		55.8974	56.4789	59.7017	57.7454		43.679	43.0754	34.716	13.7538	43.2912	7.51182	17.8933		0.0557224	0.125271	0.129037	0.116191	0.114441	0.0825735	0.103988	0.0914226	0.10181	0.0822336		99.9238	99.9548	99.9253	99.9176	99.9277	99.9259	99.9273	99.9083	99.9023
A8	61.4956	60.0904	51.8193	59.0368	62.82	59.5405	61.2127	58.9359	55.4669		57.4082	57.2498	59.8793	58.5322		39.3495	36.7437	29.6818	11.6911	37.3531	5.58805	14.929		0.0475679	0.0874286	0.0560465	0.05244	0.0425826	0.0465203	0.0466611	0.0668613	0.0754148	0.04438		0.0495068	0.0656398	0.0436952	0.0461094	0.0411207	0.0293663	0.0318853	0.0330584	0.0619076
A11	17.5053	9.15979	4.61527	16.316	15.5669	15.9998	17.5691	13.6937	10.4517		7.63027	7.76323	8.49169	7.72086		3.41004	3.06356	2.33615	1.08589	3.13613	0.415536	1.47525		0.0217453	0.0287079	0.0169443	0.0195365	0.0159685	0.0162821	0.0266635	0.0272903	0.0320513	0.02219		0.0304657	0.0291732	0.0197333	0.016767	0.0212694	0.012768	0.0153049	0.0165292	0.015133
A13	3.72629	2.02385	0.73854	3.89695	3.90633	3.68825	4.06099	2.65957	2.10163		1.31388	1.47738	1.53387	1.49617		0.478803	0.406622	0.383228	0.188489	0.44684	0.0825475	0.221977		0.0081545	0.0117441	0.0169443	0.0205647	0.0199606	0.0244232	0.0173312	0.0122807	0.0131976	0.0169688		0.0114246	0.0233386	0.0183238	0.0181643	0.0155975	0.0229823	0.0204066	0.0255451	0.0206359
Indels	0.135501	0.0761105	0.0204482	0.122469	0.139693	0.150461	0.159331	0.103857	0.103863		0.0718752	0.0531632	0.0369266	0.0690721		0.0139704	0.00883961	0.0118646	0	0.0137489	0	0.0068937		0	0	0	0	0.00133071	0.00116301	0	0	0.00188537	0		0.00380822	0	0	0.00139725	0	0	0	0	0
16 weeks	Pex1G844D/G844D-ABE 1E11 vg										Pex1G844D/G844D-ABE 4E10 vg										Pex1G844D/G844D-ABE 1E10 vg										Pex1G844D/G844D-Vehicle												Pex1+/+-Vehicle
A-1	0.129143	0.168333	0.0801242	0.028641	0.124174	0.0992791	0.113432	0.131765			0.124206	0.0800264	0.161597	0.0489452	0.0625571	0.108691	0.0565349	0.150362	0.0832948		0.0383325	0.0769157	0.0510773	0.087745	0.0567721	0.0814564	0.0482882	0.0697837	0.0635295		0.019857	0.0121778	0.0177794	0	0.00491666	0.020154	0.0140082	0.0244738	0.0141449	0.0223726	0.00440393		0.014363	0.00972432	0.0190631	0.00805834	0.0327011	0.0167588	0.00485555
A4	61.5727	60.2485	56.6528	30.7509	58.8685	57.1071	56.7067	57.4155			53.9149	59.6432	58.3175	27.6541	51.8262	57.502	51.9042	57.4523	53.5261		55.6445	52.495	51.9595	52.5105	52.2668	54.136	53.6192	51.6835	55.9695		0.173749	0.198904	0.115566	0.198533	0.16225	0.233786	0.247479	0.161527	0.193314	0.134236	0.184965		99.8564	99.9271	99.9571	90.2413	99.8272	99.9288	99.8835
A8	62.8976	62.3577	55.3608	24.5119	60.7659	55.674	58.739	59.7775			53.9674	59.2383	59.6863	21.8981	47.5482	54.2602	49.946	57.7906	51.4391		50.8769	47.0964	47.4601	46.9241	46.4639	48.6539	47.9357	46.6155	50.9734		0.0595711	0.0649482	0.0355587	0.0937517	0.0688333	0.0443388	0.0560329	0.0685267	0.0424348	0.0447452	0.0528471		0.0957533	0.0583459	0.0571892	0.100729	0.0747454	0.0670354	0.0436999
A11	7.89688	10.1099	5.39837	1.8187	10.9969	6.71213	9.4905	13.0496			5.07811	7.07056	7.923	1.63967	4.10952	5.75115	4.75921	7.0905	5.64091		4.48011	4.14864	3.98403	3.98265	3.70235	4.29683	3.97412	4.01692	4.75564		0.019857	0.00811853	0.0400036	0.027574	0.0393333	0.0120924	0.00466941	0.0146843	0.00942996	0	0		0.00957533	0.0243108	0	0.0201459	0.0186864	0.0125691	0
A13	1.46362	2.21804	0.881366	0.186166	2.61263	1.19567	1.89999	2.73779			0.788229	1.40752	1.78707	0.176203	0.572638	0.945135	0.791489	1.53181	0.869968		0.531864	0.567253	0.608284	0.667837	0.616383	0.63536	0.574629	0.580077	0.785043		0.019857	0.0121778	0.0133345	0.027574	0.0295	0.0040308	0	0.00489476	0.00471498	0.0335589	0.0132118		0.0191507	0.00486216	0.0142973	0.00805834	0	0.00418971	0
Indels	0.0717463	0.143579	0.0400621	0.0047735	0.0993394	0.0647473	0.127611	0.102484			0.03344	0.103564	0.0475285	0	0.0336846	0.0661594	0.0359768	0.0751809	0.0647848		0	0.00480723	0.0510773	0.0194989	0.0405515	0.0651652	0.0218074	0.0241441	0.0453782		0	0	0	0	0.01475	0	0	0.00489476	0	0	0		0	0	0	0	0.00934317	0	0
[truncated: 3 more columns]

## Sheet: Fig. 2d
Fig. 2d: ABCD3 protein level measurement via automated western blot analysis
	Pex1G844D/G844D-(1x1011vg)								Pex1G844D/G844D-(4x1010vg)								Pex1G844D/G844D-(1x1010vg)								Pex1G844D/G844D-Vehicle								Pex1+/+-Vehicle
6 Weeks	0.57	0.62	0.84	0.78	0.97					1.01		1.4							2.19	0.76	1.37				0.01		0.01	0.05	0.02				0.99	0.51	1.35	1.03	1.12
16 Weeks	1.68		0.74	0.75	1.59				1.07	0.53	1.02						1.02	1.02	0.14	1.7	0.82				0.01	0.05	0	0.01	0				1.4	0.95	1.17	0.59	0.87
Statistics
	Table Analyzed	37101_329_RFC_PMP-70_6&16weeks_LV_Replex
	Two-way ANOVA	Ordinary						Number of families	2
	Alpha	0.05						Number of comparisons per family	4
								Alpha	0.05
	Source of Variation	% of total variation	P value	P value summary	Significant?
	Interaction	8.109	0.1431	ns	No			Šídák's multiple comparisons test	Predicted (LS) mean diff.	95.00% CI of diff.	Below threshold?	Summary
	Row factor	0.5097	0.4995	ns	No
	Column factor	60.56	<0.0001	****	Yes			6 Weeks
								Pex1G844D/G844D-Vehicle vs. Pex1G844D/G844D-(1x1011vg)	-0.7335	-1.385 to -0.08156	Yes	*
	ANOVA table	SS (Type III)	DF	MS	F (DFn, DFd)	P value		Pex1G844D/G844D-Vehicle vs. Pex1G844D/G844D-(4x1010vg)	-1.183	-2.024 to -0.3408	Yes	**
	Interaction	1.004	4	0.2509	F (4, 31) = 1.857	P=0.1431		Pex1G844D/G844D-Vehicle vs. Pex1G844D/G844D-(1x1010vg)	-1.418	-2.160 to -0.6752	Yes	****
	Row factor	0.06309	1	0.06309	F (1, 31) = 0.4669	P=0.4995		Pex1G844D/G844D-Vehicle vs. Pex1+/+-Vehicle	-0.9775	-1.629 to -0.3256	Yes	**
	Column factor	7.495	4	1.874	F (4, 31) = 13.87	P<0.0001
	Residual	4.189	31	0.1351				16 Weeks
								Pex1G844D/G844D-Vehicle vs. Pex1G844D/G844D-(1x1011vg)	-1.176	-1.828 to -0.5241	Yes	***
	Difference between row means							Pex1G844D/G844D-Vehicle vs. Pex1G844D/G844D-(4x1010vg)	-0.8593	-1.569 to -0.1496	Yes	*
	Predicted (LS) mean of 6 Weeks	0.8847						Pex1G844D/G844D-Vehicle vs. Pex1G844D/G844D-(1x1010vg)	-0.926	-1.541 to -0.3113	Yes	**
	Predicted (LS) mean of 16 Weeks	0.8027						Pex1G844D/G844D-Vehicle vs. Pex1+/+-Vehicle	-0.982	-1.597 to -0.3673	Yes	***
	Difference between predicted means	0.08203
	SE of difference	0.1201
	95% CI of difference	-0.1628 to 0.3269						Test details	Predicted (LS) mean 1	Predicted (LS) mean 2	Predicted (LS) mean diff.	SE of diff.	N1	N2	t	DF
	Data summary							6 Weeks
	Number of columns (Column factor)	5						Pex1G844D/G844D-Vehicle vs. Pex1G844D/G844D-(1x1011vg)	0.0225	0.756	-0.7335	0.2466	4	5	2.975	31
	Number of rows (Row factor)	2						Pex1G844D/G844D-Vehicle vs. Pex1G844D/G844D-(4x1010vg)	0.0225	1.205	-1.183	0.3183	4	2	3.715	31
	Number of values	41						Pex1G844D/G844D-Vehicle vs. Pex1G844D/G844D-(1x1010vg)	0.0225	1.44	-1.418	0.2807	4	3	5.049	31
								Pex1G844D/G844D-Vehicle vs. Pex1+/+-Vehicle	0.0225	1	-0.9775	0.2466	4	5	3.964	31
								16 Weeks
								Pex1G844D/G844D-Vehicle vs. Pex1G844D/G844D-(1x1011vg)	0.014	1.19	-1.176	0.2466	5	4	4.769	31
								Pex1G844D/G844D-Vehicle vs. Pex1G844D/G844D-(4x1010vg)	0.014	0.8733	-0.8593	0.2684	5	3	3.201	31
								Pex1G844D/G844D-Vehicle vs. Pex1G844D/G844D-(1x1010vg)	0.014	0.94	-0.926	0.2325	5	5	3.983	31
								Pex1G844D/G844D-Vehicle vs. Pex1+/+-Vehicle	0.014	0.996	-0.982	0.2325	5	5	4.224	31

## Sheet: Fig. 2e
Fig. 2e: Hepatic lipid profiling in the treated mice				Average ug/mg (lipid weight) of Pex1_G844D/G844D_1x10^11 vg	Log(2)Fold Change of Pex1_G844D/G844D_1x10^11 vg	Pvalue_ Pex1_G844D/G844D_1x10^11vg	Average ug/mg (lipid weight) of Pex1_G844D/G844D_4x10^10 vg	Log(2)Fold Change of Pex1_G844D/G844D_4x10^10 vg	Pvalue_ Pex1_G844D/G844D_4x10^10 vg	Average ug/mg (lipid weight) of Pex1_G844D/G844D_1x10^10 vg	Log(2)Fold Change of Pex1_G844D/G844D_1x10^10 vg	Pvalue_ Pex1_G844D/G844D_1x10^10vg	Average ug/mg (lipid weight) of Pex1_G844D/G844D_Vehicle	Log(2)Fold Change of Pex1_G844D/G844D_Vehicle	Pvalue_ Pex1_G844D/G844D_Vehicle	Average ug/mg (lipid weight) of Pex1_+/+_Vehicle	Log(2)Fold Change of Pex1_Pex1_+/+_Vehicle							Average ug/mg (lipid weight) of Pex1_G844D/G844D_1x10^11 vg	Log(2)Fold Change of Pex1_G844D/G844D_1x10^11 vg	Pvalue_ Pex1_G844D/G844D_1x10^11vg	Average ug/mg (lipid weight) of Pex1_G844D/G844D_4x10^10 vg	Log(2)Fold Change of Pex1_G844D/G844D_4x10^10 vg	Pvalue_ Pex1_G844D/G844D_4x10^10 vg	Average ug/mg (lipid weight) of Pex1_G844D/G844D_1x10^10 vg	Log(2)Fold Change of Pex1_G844D/G844D_1x10^10 vg	Pvalue_ Pex1_G844D/G844D_1x10^10vg	Average ug/mg (lipid weight) of Pex1_G844D/G844D_Vehicle	Log(2)Fold Change of Pex1_G844D/G844D_Vehicle	Pvalue_ Pex1_G844D/G844D_Vehicle	Average ug/mg (lipid weight) of Pex1_+/+_Vehicle	Log(2)Fold Change of Pex1_Pex1_+/+_Vehicle
Liver_6_Weeks	Lipid_ID	Chem_ID	Name_ID	B_AVG	B_FC	B_PVAL	C_AVG	C_FC	C_PVAL	D_AVG	D_FC	D_PVAL	E_MU_AVG	E_MU_FC	E_PVAL	E_WT_AVG	E_WT_FC			Liver_16_Weeks	Lipid_ID	Chem_ID	Name_ID	B_AVG	B_FC	B_PVAL	C_AVG	C_FC	C_PVAL	D_AVG	D_FC	D_PVAL	E_MU_AVG	E_MU_FC	E_PVAL	E_WT_AVG	E_WT_FC
	C10:0 - Capric	C10:0	Capric	0.79	-0.14	1	0.71	-0.29	1	0.6	-0.54	0.641603	0.52	-0.74	0.181868	0.87	0				C10:0 - Capric	C10:0	Capric	0.7	-0.35	0.589093	0.65	-0.45	0.28797	0.71	-0.33	0.637959	0.32	-1.48	0.000264563	0.89	0
	C10:1 - Caproleic	C10:1	Caproleic	0.01	0	1	0.01	0	1	0.01	0	1	0.01	0	1	0.01	0				C10:1 - Caproleic	C10:1	Caproleic	0.01	0	0.984643	0.01	0	1	0.01	0	0.445955	0.02	1	1	0.01	0
	C12:0 - Lauric	C12:0	Lauric	1.3	0.41	1	0.93	-0.08	1	1.04	0.09	1	0.76	-0.37	1	0.98	0				C12:0 - Lauric	C12:0	Lauric	0.97	-0.04	1	0.99	-0.01	1	0.78	-0.36	0.483152	0.46	-1.12	0.00199559	1	0
	C12:1 - Dodecaenoic	C12:1	Dodecaenoic	0.02	0	1	0.01	-1	1	0.01	-1	0.221735	0.01	-1	0.439153	0.02	0				C12:1 - Dodecaenoic	C12:1	Dodecaenoic	0.03	0.58	1	0.03	0.58	1	0.03	0.58	0.786764	0.04	1	0.0138843	0.02	0
	C14:0 - Myristic	C14:0	Myristic	7.51	0.1	1	9.52	0.44	0.560584	8.44	0.27	1	8.51	0.28	0.877399	7.02	0				C14:0 - Myristic	C14:0	Myristic	15.31	0.49	0.370526	15.88	0.54	0.0406392	11.2	0.04	1	11.14	0.03	1	10.93	0
	C14:1 - Myristoleic	C14:1	Myristoleic	0.12	0.26	1	0.18	0.85	0.466208	0.19	0.93	0.317273	0.17	0.77	0.525191	0.1	0				C14:1 - Myristoleic	C14:1	Myristoleic	0.46	0.94	0.340491	0.47	0.97	0.101575	0.21	-0.19	1	0.34	0.5	0.525959	0.24	0
	C14:2 - Myristolenic	C14:2	Myristolenic	0.04	-0.32	1	0.04	-0.32	1	0.06	0.26	1	0.05	0	1	0.05	0				C14:2 - Myristolenic	C14:2	Myristolenic	0.03	0	1	0.04	0.42	1	0.04	0.42	1	0.07	1.22	0.0702854	0.03	0
	C15:0 - Pentadecanoic	C15:0	Pentadecanoic	2.71	-0.33	0.342048	3.27	-0.06	1	2.55	-0.42	0.0901813	1.96	-0.79	0.00634593	3.4	0				C15:0 - Pentadecanoic	C15:0	Pentadecanoic	4.3	-0.03	1	4.79	0.12	1	4.41	0	1	2.5	-0.82	0.0216115	4.4	0
	C16:0 - Palmitic	C16:0	Palmitic	750	-0.08	1	882.78	0.16	1	640.47	-0.31	0.45717	545.76	-0.54	0.368364	792.7	0				C16:0 - Palmitic	C16:0	Palmitic	773.84	-0.17	0.73099	846.31	-0.05	1	730.56	-0.26	0.110916	424.98	-1.04	0.000283921	873.47	0
	C16:1 trans	C16:1 trans	C16:1 trans	0.7	-0.33	0.82585	0.84	-0.07	1	0.73	-0.27	0.776537	0.37	-1.25	0.00562288	0.88	0				C16:1 trans	C16:1 trans	C16:1 trans	1.59	0.52	0.643842	2.19	0.98	0.0143743	1.47	0.41	0.30594	0.91	-0.29	1	1.11	0
	C16:1(n-7) - Palmitoleic	C16:1(n-7)	Palmitoleic	35.52	0.23	1	49.38	0.71	0.199159	34.97	0.21	1	30.5	0.01	1	30.29	0				C16:1(n-7) - Palmitoleic	C16:1(n-7)	Palmitoleic	100.95	0.94	0.126598	119.9	1.19	0.00257501	71.34	0.44	0.565451	65.08	0.31	1	52.59	0
	C16:1(n-9)	C16:1(n-9)	C16:1(n-9)	8.89	-0.17	1	11.34	0.18	1	5.56	-0.85	0.490259	2.04	-2.3	0.00805506	10.02	0				C16:1(n-9)	C16:1(n-9)	C16:1(n-9)	26.27	0.92	0.611062	30.13	1.12	0.0511274	19.15	0.46	0.576358	4.05	-1.78	0.423867	13.9	0
	C16:2 - Palmitolenic	C16:2	Palmitolenic	0.52	-0.28	1	0.74	0.23	1	0.6	-0.07	1	0.46	-0.45	0.600808	0.63	0				C16:2 - Palmitolenic	C16:2	Palmitolenic	1.25	0.59	1	1.36	0.71	0.243222	1.15	0.47	0.84405	0.95	0.19	1	0.83	0
	C17:0 - Heptadecanoic	C17:0	Heptadecanoic	8.58	-0.64	0.181868	9.69	-0.46	0.931864	8.59	-0.63	0.342048	6.49	-1.04	0.00805506	13.33	0				C17:0 - Heptadecanoic	C17:0	Heptadecanoic	10.4	-0.44	0.0410097	10.56	-0.41	0.0601944	12.43	-0.18	0.888934	7.8	-0.85	0.000178158	14.06	0
	C17:1 - Heptadecaenoic	C17:1	Heptadecaenoic	1.85	-0.07	1	2.11	0.12	1	1.13	-0.78	0.317273	0.75	-1.37	0.0376287	1.94	0				C17:1 - Heptadecaenoic	C17:1	Heptadecaenoic	3.6	0.84	0.322779	4.69	1.22	0.00522217	3.19	0.67	0.173115	1.66	-0.28	1	2.01	0
	C18:0- Stearic	C18:0- Stearic	C18:0- Stearic	447.4	-0.26	1	499.16	-0.1	1	445.73	-0.27	1	422.08	-0.34	1	535.68	0				C18:0- Stearic	C18:0- Stearic	C18:0- Stearic	441.07	-0.38	0.180891	429.19	-0.42	0.0982705	459.73	-0.32	0.411717	386.98	-0.57	0.00489681	573.05	0
	C18:1 trans	C18:1 trans	C18:1 trans	6.28	0.04	1	6.87	0.17	1	8.67	0.5	1	10.95	0.84	1	6.12	0				C18:1 trans	C18:1 trans	C18:1 trans	12.77	0.3	0.364264	14.71	0.51	0.0230684	12.87	0.31	0.455704	18.59	0.84	0.000124664	10.36	0
	C18:1(n-5)	C18:1(n-5)	C18:1(n-5)	0.37	1.75	1	0.29	1.4	0.860145	0.6	2.45	1	0.08	-0.46	1	0.11	0				C18:1(n-5)	C18:1(n-5)	C18:1(n-5)	0.51	4.67	0.298649	0.11	2.46	0.0516262	0.11	2.46	0.0686127	0.21	3.39	0.00248976	0.02	0
	C18:1(n-7) - Vaccenic	C18:1(n-7)	Vaccenic	45.07	-0.09	1	53.24	0.15	1	39.07	-0.29	1	25.8	-0.89	0.0618391	47.92	0				C18:1(n-7) - Vaccenic	C18:1(n-7)	Vaccenic	79.49	0.14	1	95.34	0.4	0.077963	78.43	0.12	1	45.05	-0.68	0.18192	72.23	0
	C18:1(n-9) - Oleic	C18:1(n-9)	Oleic	432.48	-0.11	1	507.12	0.12	1	450.22	-0.05	1	405.22	-0.2	1	466.38	0				C18:1(n-9) - Oleic	C18:1(n-9)	Oleic	608.5	-0.02	1	770.3	0.32	0.475247	590.81	-0.07	1	449.22	-0.46	0.159521	618.06	0
	C18:2 trans	C18:2 trans	C18:2 trans	3.37	-0.34	0.82585	3.54	-0.27	1	3.67	-0.22	1	2.97	-0.52	0.490259	4.27	0				C18:2 trans	C18:2 trans	C18:2 trans	7.43	0.02	1	12.28	0.74	0.00383126	9.17	0.32	0.326825	8.54	0.22	1	7.34	0
	C18:2(n-6) - Linoleic	C18:2(n-6)	Linoleic	616.09	-0.28	0.931217	715.75	-0.06	1	681.87	-0.13	1	628.96	-0.25	1	746.05	0				C18:2(n-6) - Linoleic	C18:2(n-6)	Linoleic	780.19	-0.2	1	941.01	0.07	1	794.08	-0.17	1	587.84	-0.61	0.00859736	895.66	0
	C18:2(N-6)Conj - Rumenic	C18:2(N-6)Conj	Rumenic	0.69	0.11	1	0.78	0.29	1	0.94	0.55	1	0.86	0.43	1	0.64	0				C18:2(N-6)Conj - Rumenic	C18:2(N-6)Conj	Rumenic	1.18	0.58	0.31687	1.4	0.83	0.014383	1.21	0.62	0.0689122	1.73	1.13	0.000299429	0.79	0
	C18:3(n-3) - Alpha Linolenic	C18:3(n-3)	Alpha Linolenic	20.34	-0.26	0.931217	26.66	0.13	1	24.27	0	1	24.17	-0.01	1	24.33	0				C18:3(n-3) - Alpha Linolenic	C18:3(n-3)	Alpha Linolenic	54.19	0.1	1	74.39	0.56	0.0269557	52.77	0.07	1	43.74	-0.2	1	50.39	0
	C18:3(n-6) - Gamma Linolenic	C18:3(n-6)	Gamma Linolenic	5.9	-0.39	0.342048	6.87	-0.17	1	11.38	0.56	1	16.23	1.07	0.641603	7.74	0				C18:3(n-6) - Gamma Linolenic	C18:3(n-6)	Gamma Linolenic	20.93	0.07	1	28.26	0.51	0.428593	21.44	0.11	1	26.48	0.41	0.0612266	19.88	0
	C20:0 - Arachidic	C20:0	Arachidic	8.3	0.01	1	10.3	0.32	1	28.78	1.8	0.0988264	31	1.91	0.0101777	8.25	0				C20:0 - Arachidic	C20:0	Arachidic	9.38	-0.45	1	7.99	-0.68	0.403744	8.46	-0.6	0.544113	46.56	1.86	0.22045	12.82	0
	C20:1(n-9) - Eicosenoic	C20:1(n-9)	[	9.91	0.02	1	10.91	0.16	1	22.33	1.19	0.317273	20.47	1.06	0.074844	9.79	0				C20:1(n-9) - Eicosenoic	C20:1(n-9)	Eicosenoic	22.41	0.1	1	25.42	0.28	1	19.35	-0.11	1	44.05	1.07	0.0123383	20.93	0
	C20:2(n-6) - Eicosadienoic	C20:2(n-6)	Eicosadienoic	14.17	-0.26	0.729421	14.59	-0.22	1	19.12	0.17	1	19.68	0.21	1	16.96	0				C20:2(n-6) - Eicosadienoic	C20:2(n-6)	Eicosadienoic	23.04	-0.09	0.701851	25.93	0.09	1	23.19	-0.08	1	27.24	0.16	0.570506	24.44	0
	C20:3(n-6) - Dihomo-g-linolenic	C20:3(n-6)	Dihomo-g-linolenic	41.47	-0.3	0.317273	44.81	-0.19	1	41.87	-0.29	0.82585	27.27	-0.91	0.00233438	51.09	0				C20:3(n-6) - Dihomo-g-linolenic	C20:3(n-6)	Dihomo-g-linolenic	64.54	-0.14	1	72.1	0.02	1	64.42	-0.15	1	31.46	-1.18	0.00300477	71.31	0
	C20:3(n-7)	C20:3(n-7)	C20:3(n-7)	1.91	-0.41	0.82585	1.82	-0.48	1	2	-0.34	1	2.35	-0.11	1	2.53	0				C20:3(n-7)	C20:3(n-7)	C20:3(n-7)	4.86	-0.07	1	5.39	0.08	1	4.69	-0.12	1	3.9	-0.38	0.234392	5.09	0
	C20:3(n-9) - Mead	C20:3(n-9)	Mead	1.78	-0.12	1	1.83	-0.08	1	2.24	0.21	1	1.48	-0.39	1	1.94	0				C20:3(n-9) - Mead	C20:3(n-9)	Mead	4.61	0.14	1	5.83	0.48	0.173014	4.43	0.09	1	3.04	-0.46	0.282112	4.17	0
	C20:4(n-6) - Arachidonic	C20:4(n-6)	Arachidonic	291.86	-0.33	1	308.06	-0.25	1	215.97	-0.76	0.0416528	151.22	-1.27	0.001574	365.9	0				C20:4(n-6) - Arachidonic	C20:4(n-6)	Arachidonic	334.42	-0.27	1	373.65	-0.11	1	326.46	-0.3	1	155.38	-1.37	0.00163371	401.94	0
	C20:5(n-3) - Eicosapentaenoic	C20:5(n-3)	Eicosapentaenoic	17.34	0.01	1	24	0.48	1	21.93	0.35	1	8.48	-1.02	0.232355	17.18	0				C20:5(n-3) - Eicosapentaenoic	C20:5(n-3)	Eicosapentaenoic	47.13	-0.08	1	65.63	0.39	1	44.87	-0.16	1	24.53	-1.03	0.00859736	49.97	0
	C22:0 - Behenic	C22:0	Behenic	16.52	-0.22	1	21.17	0.13	1	26.01	0.43	1	19.63	0.03	1	19.28	0				C22:0 - Behenic	C22:0	Behenic	16.37	-0.68	0.43085	14.9	-0.81	0.0893102	18.01	-0.54	0.645215	24.9	-0.07	1	26.16	0
	C22:1(n-9) - Erucic	C22:1(n-9)	Erucic	1.57	0.36	1	1.43	0.23	1	10.29	3.08	0.0416528	7.29	2.58	0.0128008	1.22	0				C22:1(n-9) - Erucic	C22:1(n-9)	Erucic	2.48	0.23	1	2.31	0.13	1	1.74	-0.28	1	22.29	3.4	0.0432734	2.11	0
	C22:2(n-6) - Docosadienoic	C22:2(n-6)	Docosadienoic	0.59	0	1	0.61	0.05	1	3.52	2.58	0.0533835	3.77	2.68	0.0120769	0.59	0				C22:2(n-6) - Docosadienoic	C22:2(n-6)	Docosadienoic	0.66	0	1	0.63	-0.07	1	0.56	-0.24	1	5.85	3.15	0.0589028	0.66	0
	C22:4(n-6) - Adrenic	C22:4(n-6)	Adrenic	5.95	-0.08	1	6.04	-0.06	1	16.21	1.37	0.293977	15.01	1.26	0.368364	6.28	0				C22:4(n-6) - Adrenic	C22:4(n-6)	Adrenic	6.43	0.15	1	7.65	0.4	0.739865	5.49	-0.08	1	19.42	1.74	0.00271505	5.81	0
	C22:5(n-3)	C22:5(n-3)	C22:5(n-3)	17.04	0.14	1	22.67	0.56	0.612978	34.8	1.17	0.0416528	26.65	0.79	0.342048	15.43	0				C22:5(n-3)	C22:5(n-3)	C22:5(n-3)	37.57	0.21	1	51.5	0.67	1	30.72	-0.08	1	73.11	1.17	0.0468374	32.38	0
	C22:5(n-6) - Docosapentaenoic	C22:5(n-6)	Docosapentaenoic	3.21	0	1	3.22	0.01	1	17.41	2.44	0.153624	26.59	3.05	0.00805506	3.2	0				C22:5(n-6) - Docosapentaenoic	C22:5(n-6)	Docosapentaenoic	2.89	0.16	1	3.55	0.45	1	2.55	-0.02	1	44.94	4.12	0.00650441	2.59	0
	C22:6(n-3) - Docosahexanoic	C22:6(n-3)	Docosahexanoic	227.49	-0.1	1	261.22	0.1	1	292.87	0.26	0.82585	238.31	-0.04	1	244.52	0				C22:6(n-3) - Docosahexanoic	C22:6(n-3)	Docosahexanoic	313.63	-0.27	0.0797466	394.31	0.06	0.564186	300.42	-0.33	0.092555	364.31	-0.05	1	377.15	0
	C23:0 - Tricosanoic	C23:0	Tricosanoic	7.69	-0.18	1	7.94	-0.13	1	12.72	0.55	1	7.03	-0.31	1	8.7	0				C23:0 - Tricosanoic	C23:0	Tricosanoic	7.88	-0.1	1	7.97	-0.09	1	8.87	0.07	1	10.7	0.34	0.47335	8.46	0
	C24:0 - Lignoceric	C24:0	Lignoceric	18.07	0.11	1	20.84	0.32	1	34.46	1.05	0.0460553	27.43	0.72	0.167242	16.69	0				C24:0 - Lignoceric	C24:0	Lignoceric	16.33	-0.26	1	16.06	-0.29	1	18.86	-0.05	1	37.55	0.94	0.022591	19.57	0
	C24:1(n-9) - Nervonic	C24:1(n-9)	Nervonic	14.16	-0.27	0.729421	14.98	-0.19	1	23.67	0.47	1	14.04	-0.28	1	17.05	0				C24:1(n-9) - Nervonic	C24:1(n-9)	Nervonic	14.47	-0.32	0.831677	14.96	-0.27	1	16.13	-0.16	1	30.84	0.77	0.121635	18.03	0
	C24:2(n-6)	C24:2(n-6)	C24:2(n-6)	1.5	-0.39	1	1.36	-0.53	1	4.66	1.24	0.877399	3.73	0.92	1	1.97	0				C24:2(n-6)	C24:2(n-6)	C24:2(n-6)	1.49	-0.16	1	1.4	-0.25	1	1.51	-0.14	1	8.18	2.3	0.0432937	1.66	0
	C25:0 - Pentacosanoic	C25:0	Pentacosanoic	0.82	0.5	1	0.78	0.43	1	3.85	2.73	0.0222608	1.86	1.68	0.00905957	0.58	0				C25:0 - Pentacosanoic	C25:0	Pentacosanoic	1.06	0.73	1	1.1	0.78	0.754648	1.16	0.86	0.39501	4.66	2.86	0.000283617	0.64	0
	C26:0 - Hexacosanoic	C26:0	Hexacosanoic	0.45	1.03	0.490259	0.45	1.03	0.496171	5.76	4.71	0.00039225	2.65	3.59	0.00039225	0.22	0				C26:0 - Hexacosanoic	C26:0	Hexacosanoic	0.48	0.78	0.240754	0.55	0.97	0.0600386	0.56	1	0.0375838	6.46	4.53	1.03614e-05	0.28	0
	C26:1(n-9)	C26:1(n-9)	C26:1(n-9)	0.1	1	0.562022	0.1	1	0.669014	1.99	5.31	0.000453097	1.22	4.61	0.000602451	0.05	0				C26:1(n-9)	C26:1(n-9)	C26:1(n-9)	0.1	0.32	1	0.15	0.91	0.0244135	0.13	0.7	0.16291	3.62	5.5	5.01947e-05	0.08	0
	C26:2 - Hexacosadienoic	C26:2	Hexacosadienoic	0.03	0	1	0.03	0	1	0.86	4.84	0.00342616	0.93	4.95	0.001574	0.03	0				C26:2 - Hexacosadienoic	C26:2	Hexacosadienoic	0.04	1	0.588352	0.03	0.58	0.689581	0.03	0.58	0.809155	1.7	6.41	0.000232257	0.02	0
	C28:0 - Octacosanoic	C28:0	Octacosanoic	0.06	1.58	0.293977	0.05	1.32	0.688524	1.78	6.48	0.000161101	0.7	5.13	0.00039225	0.02	0				C28:0 - Octacosanoic	C28:0	Octacosanoic	0.07	0.81	0.512559	0.08	1	0.0930212	0.1	1.32	0.00640847	1.81	5.5	8.5525e-06	0.04	0
	C30:0	C30:0	C30:0	0.09	2.17	0.342048	0.09	2.17	0.577652	3.87	7.6	0.000101619	1.53	6.26	0.000602451	0.02	0				C30:0	C30:0	C30:0	0.12	1.58	0.587243	0.18	2.17	0.0312946	0.22	2.46	0.00130433	4.03	6.65	3.21408e-06	0.04	0
	Phytanic	Phytanic	Phytanic	0.38	-0.58	1	0.42	-0.44	1	8.55	3.91	0.0680695	15.6	4.77	0.00805506	0.57	0				Phytanic	Phytanic	Phytanic	0.47	-0.23	1	0.52	-0.08	1	0.53	-0.05	1	30.75	5.81	0.0128192	0.55	0
	Pristanic	Pristanic	Pristanic	0.09	0.85	1	0.1	1	1	5.26	6.72	0.00301832	7.34	7.2	0.000453097	0.05	0				Pristanic	Pristanic	Pristanic	0.06	-0.22	1	0.11	0.65	0.271771	0.09	0.36	1	19.79	8.14	0.00123538	0.07	0
	sum	sum	sum	3099.13	-0.18	1	3571.67	0.02	1	3234.16	-0.12	1	2818.95	-0.32	1	3511.58	0				sum	sum	sum	3879.93	-0.15	1	4505.88	0.06	1	3781.83	-0.19	1	3140.74	-0.46	0.00941982	4311.27	0
	total branched FA	total branched FA	total branched FA	0.47	-0.4	1	0.52	-0.25	1	13.81	4.48	0.0376287	22.94	5.21	0.00715371	0.62	0				total branched FA	total branched FA	total branched FA	0.52	-0.28	1	0.63	0	1	0.62	-0.02	1	50.54	6.33	0.00591983	0.63	0
	total sat VLCFA	total sat VLCFA	total sat VLCFA	27.18	0.05	1	30.15	0.2	1	62.44	1.25	0.0988264	41.2	0.65	0.232355	26.24	0				total sat VLCFA	total sat VLCFA	total sat VLCFA	25.93	-0.16	1	25.93	-0.16	1	29.76	0.04	1	65.21	1.17	0.0190792	29.04	0
	total saturated FA	total saturated FA	total saturated FA	1270.29	-0.15	1	1467.69	0.06	1	1224.65	-0.2	1	1077.92	-0.39	0.82585	1407.75	0				total saturated FA	total saturated FA	total saturated FA	1299.28	-0.25	0.172339	1358.17	-0.19	0.638897	1277.05	-0.28	0.116707	971.84	-0.67	5.9868e-05	1546.82	0
	total trans FA	total trans FA	total trans FA	10.35	-0.12	1	11.26	0	1	13.07	0.22	1	14.29	0.34	1	11.26	0				total trans FA	total trans FA	total trans FA	21.79	0.21	0.981368	29.18	0.63	0.00185857	23.51	0.32	0.493491	28.04	0.58	0.00489681	18.8	0
	total w3(n-3) FA	total w3(n-3) FA	total w3(n-3) FA	282.21	-0.1	1	334.56	0.15	1	373.87	0.31	0.776537	297.6	-0.02	1	301.46	0				total w3(n-3) FA	total w3(n-3) FA	total w3(n-3) FA	452.52	-0.17	0.308927	585.83	0.2	1	428.78	-0.25	0.132335	505.69	-0.01	1	509.88	0
	total w5 +w7	total w5 +w7	total w5 +w7	82.99	0.04	1	104.91	0.37	0.837146	76.83	-0.08	1	58.91	-0.46	0.877399	80.95	0				total w5 +w7	total w5 +w7	total w5 +w7	186.27	0.52	0.193462	221.21	0.77	0.00363594	154.77	0.25	0.919625	114.58	-0.18	1	130.17	0
	total w6(n-6) FA	total w6(n-6) FA	total w6(n-6) FA	982.04	-0.29	0.525191	1102.9	-0.12	1	1014.47	-0.24	1	894.76	-0.42	1	1201.12	0				total w6(n-6) FA	total w6(n-6) FA	total w6(n-6) FA	1237.07	-0.2	1	1457.03	0.03	1	1242.14	-0.2	1	911.22	-0.65	0.00592401	1425.62	0
	total w9(n-9) FA	total w9(n-9) FA	total w9(n-9) FA	470.77	-0.11	1	549.84	0.11	1	517.45	0.03	1	452.53	-0.17	1	508.42	0				total w9(n-9) FA	total w9(n-9) FA	total w9(n-9) FA	682.48	0.01	1	853.83	0.33	0.320352	654.96	-0.05	1	558.83	-0.28	0.423867	679.35	0

## Sheet: Fig. 2f
Fig. 2f: Histological analysis of lipid content in liver sections via Oil-Red-O staining
Oil-Red-O (ORO staining)	Pex-1+/+ -Vehicle												Pex-1G844D/G844D-Vehicle												Pex-1G844D/G844D-(1x1011 vg)												Pex-1G844D/G844D-(4x1010 vg)												Pex-1G844D/G844D-(1x1010 vg)
6 Weeks			0.63	5.53	1.83	1.88	2.29	0.7	2.15	3.42	5.91		41.13	32.51	17.28	34.87	25.97	42.08	53.58	14.33	32.67	43.13			3.25	1.54	2.98	8.4	3.89	2.11	2.59	2.72	3.91				32.51	12.88	4.63	3.1		4.48							25.79
16 Weeks	1.42	6.1	10.75	2.87	2.89	4.11	1.07	1.22	3.61	0.95			24.58	50.96	47.95	29.33	42.97	32.79	38.43	63.65	77.83	70.35			10.29	2.32	5	3.04	12.49	16.05	16.15						10.44	11.48	5.87		6.29	4.57	4.07		13.78	2.78			4.85
		Within each row, compare columns (simple effects within rows)
		Number of families	2
		Number of comparisons per family	10
		Alpha	0.05
		Šídák's multiple comparisons test	Predicted (LS) mean diff.	95.00% CI of diff.	Below threshold?	Summary	Adjusted P Value
		6 Weeks
		Pex-1+/+ -Vehicle vs. Pex-1G844D/G844D-Vehicle	-31.05	-43.45 to -18.65	Yes	****	<0.0001
		Pex-1+/+ -Vehicle vs. Pex-1G844D/G844D-(1x1011 vg)	-0.7833	-13.50 to 11.94	No	ns	>0.9999
		Pex-1+/+ -Vehicle vs. Pex-1G844D/G844D-(4x1010 vg)	-8.816	-23.86 to 6.234	No	ns	0.6322
		Pex-1+/+ -Vehicle vs. Pex-1G844D/G844D-(1x1010 vg)	-12.73	-26.33 to 0.8642	No	ns	0.0822
		Pex-1G844D/G844D-Vehicle vs. Pex-1G844D/G844D-(1x1011 vg)	30.27	17.87 to 42.66	Yes	****	<0.0001
		Pex-1G844D/G844D-Vehicle vs. Pex-1G844D/G844D-(4x1010 vg)	22.24	7.457 to 37.01	Yes	***	0.0004
		Pex-1G844D/G844D-Vehicle vs. Pex-1G844D/G844D-(1x1010 vg)	18.32	5.022 to 31.61	Yes	**	0.0016
		Pex-1G844D/G844D-(1x1011 vg) vs. Pex-1G844D/G844D-(4x1010 vg)	-8.032	-23.08 to 7.017	No	ns	0.7452
		Pex-1G844D/G844D-(1x1011 vg) vs. Pex-1G844D/G844D-(1x1010 vg)	-11.95	-25.55 to 1.648	No	ns	0.1255
		Pex-1G844D/G844D-(4x1010 vg) vs. Pex-1G844D/G844D-(1x1010 vg)	-3.917	-19.72 to 11.88	No	ns	0.9985
		16 Weeks
		Pex-1+/+ -Vehicle vs. Pex-1G844D/G844D-Vehicle	-44.39	-56.45 to -32.32	Yes	****	<0.0001
		Pex-1+/+ -Vehicle vs. Pex-1G844D/G844D-(1x1011 vg)	-5.835	-19.13 to 7.461	No	ns	0.9045
		Pex-1+/+ -Vehicle vs. Pex-1G844D/G844D-(4x1010 vg)	-3.911	-16.71 to 8.887	No	ns	0.9917
		Pex-1+/+ -Vehicle vs. Pex-1G844D/G844D-(1x1010 vg)	-1.934	-14.33 to 10.46	No	ns	>0.9999
		Pex-1G844D/G844D-Vehicle vs. Pex-1G844D/G844D-(1x1011 vg)	38.55	25.25 to 51.85	Yes	****	<0.0001
		Pex-1G844D/G844D-Vehicle vs. Pex-1G844D/G844D-(4x1010 vg)	40.47	27.68 to 53.27	Yes	****	<0.0001
		Pex-1G844D/G844D-Vehicle vs. Pex-1G844D/G844D-(1x1010 vg)	42.45	30.05 to 54.85	Yes	****	<0.0001
		Pex-1G844D/G844D-(1x1011 vg) vs. Pex-1G844D/G844D-(4x1010 vg)	1.924	-12.04 to 15.89	No	ns	>0.9999
		Pex-1G844D/G844D-(1x1011 vg) vs. Pex-1G844D/G844D-(1x1010 vg)	3.901	-9.696 to 17.50	No	ns	0.9949
		Pex-1G844D/G844D-(4x1010 vg) vs. Pex-1G844D/G844D-(1x1010 vg)	1.977	-11.13 to 15.09	No	ns	>0.9999
		Test details	Predicted (LS) mean 1	Predicted (LS) mean 2	Predicted (LS) mean diff.	SE of diff.	N1	N2	t	DF
		6 Weeks
		Pex-1+/+ -Vehicle vs. Pex-1G844D/G844D-Vehicle	2.704	33.76	-31.05	4.296	9	10	7.228	74
		Pex-1+/+ -Vehicle vs. Pex-1G844D/G844D-(1x1011 vg)	2.704	3.488	-0.7833	4.408	9	9	0.1777	74
		Pex-1+/+ -Vehicle vs. Pex-1G844D/G844D-(4x1010 vg)	2.704	11.52	-8.816	5.215	9	5	1.69	74
		Pex-1+/+ -Vehicle vs. Pex-1G844D/G844D-(1x1010 vg)	2.704	15.44	-12.73	4.712	9	7	2.702	74
		Pex-1G844D/G844D-Vehicle vs. Pex-1G844D/G844D-(1x1011 vg)	33.76	3.488	30.27	4.296	10	9	7.045	74
		Pex-1G844D/G844D-Vehicle vs. Pex-1G844D/G844D-(4x1010 vg)	33.76	11.52	22.24	5.121	10	5	4.342	74
		Pex-1G844D/G844D-Vehicle vs. Pex-1G844D/G844D-(1x1010 vg)	33.76	15.44	18.32	4.608	10	7	3.975	74
		Pex-1G844D/G844D-(1x1011 vg) vs. Pex-1G844D/G844D-(4x1010 vg)	3.488	11.52	-8.032	5.215	9	5	1.54	74
		Pex-1G844D/G844D-(1x1011 vg) vs. Pex-1G844D/G844D-(1x1010 vg)	3.488	15.44	-11.95	4.712	9	7	2.536	74
		Pex-1G844D/G844D-(4x1010 vg) vs. Pex-1G844D/G844D-(1x1010 vg)	11.52	15.44	-3.917	5.475	5	7	0.7155	74
		16 Weeks
		Pex-1+/+ -Vehicle vs. Pex-1G844D/G844D-Vehicle	3.499	47.88	-44.39	4.182	10	10	10.61	74
		Pex-1+/+ -Vehicle vs. Pex-1G844D/G844D-(1x1011 vg)	3.499	9.334	-5.835	4.608	10	7	1.266	74
		Pex-1+/+ -Vehicle vs. Pex-1G844D/G844D-(4x1010 vg)	3.499	7.41	-3.911	4.435	10	8	0.8818	74
		Pex-1+/+ -Vehicle vs. Pex-1G844D/G844D-(1x1010 vg)	3.499	5.433	-1.934	4.296	10	9	0.4503	74
		Pex-1G844D/G844D-Vehicle vs. Pex-1G844D/G844D-(1x1011 vg)	47.88	9.334	38.55	4.608	10	7	8.366	74
		Pex-1G844D/G844D-Vehicle vs. Pex-1G844D/G844D-(4x1010 vg)	47.88	7.41	40.47	4.435	10	8	9.126	74
		Pex-1G844D/G844D-Vehicle vs. Pex-1G844D/G844D-(1x1010 vg)	47.88	5.433	42.45	4.296	10	9	9.881	74
		Pex-1G844D/G844D-(1x1011 vg) vs. Pex-1G844D/G844D-(4x1010 vg)	9.334	7.41	1.924	4.839	7	8	0.3976	74
		Pex-1G844D/G844D-(1x1011 vg) vs. Pex-1G844D/G844D-(1x1010 vg)	9.334	5.433	3.901	4.712	7	9	0.8279	74
		Pex-1G844D/G844D-(4x1010 vg) vs. Pex-1G844D/G844D-(1x1010 vg)	7.41	5.433	1.977	4.543	8	9	0.4351	74
[truncated: 8 more columns]

## Sheet: Fig. 3
Fig. 3b: Differentially expressed genes related to liver injury, fibrosis, and carcinoma (WT- or ABE-treatment/Pex1 G844D homozygous)
6 weeks post injection							6 weeks post injection (statistical test with adjusted p-value shown)
Gene	FC (WT/Pex1 G844D homozygous)	FC (1E11 vg/Pex1 G844D homozygous)	FC (4E10 vg/Pex1 G844D homozygous)	FC (1E10 vg/Pex1 G844D homozygous)	FC (Pex1 G844D homozygous/Pex1 G844D homozygous)		Gene	adj.p-value (WT/Pex1 G844D homozygous)	adj.p-value (1E11 vg/Pex1 G844D homozygous)	adj.p-value (4E10 vg/Pex1 G844D homozygous)	adj.p-value (1E10 vg/Pex1 G844D homozygous)	adj.p-value (Pex1 G844D homozygous/Pex1 G844D homozygous)
Abcc4	0.035152	0.0181633	0.0328703	0.648152	1		Abcc4	5.74392e-05	5.02e-06	0.000156306	0.526192	N/A
Acot2	0.0315327	0.00156631	0.0200135	0.748313	1		Acot2	8.69264e-05	3.55e-09	3.67539e-05	0.604852	N/A
Apcs	0.425273	0.204414	0.231322	0.684385	1		Apcs	0.00189925	0.000853581	0.00277505	0.623534	N/A
Areg	0.00130809	0.023699	0.0364453	1.01305	1		Areg	0.000102571	0.000101698	0.000590312	0.994282	N/A
Arhgef2	0.0775739	0.267201	0.203322	0.711123	1		Arhgef2	1.42425e-20	0.00880563	0.00264075	0.691284	N/A
Cd63	0.0618065	0.0445915	0.0889568	0.841261	1		Cd63	3.18221e-35	2.03e-10	1.32423e-06	0.885938	N/A
Cyp4a10	0.0688806	0.0243739	0.0785954	0.225112	1		Cyp4a10	8.28604e-42	5.31e-17	7.81862e-10	0.000937767	N/A
Cyp4a31	0.0474313	0.0457589	0.0492644	0.294109	1		Cyp4a31	5.14531e-30	1.55e-07	3.70598e-07	0.0578375	N/A
Ehhadh	0.0493345	0.0298142	0.0435148	0.364724	1		Ehhadh	2.29031e-28	4.76e-09	1.66616e-08	0.110554	N/A
Gpat3	0.0826199	0.0826281	0.11648	0.588731	1		Gpat3	5.23762e-14	1.21e-06	3.74438e-05	0.469357	N/A
Gsta1	0.0256396	0.0239879	0.0367964	0.961937	1		Gsta1	0.000397753	3.58e-06	4.43983e-05	0.966782	N/A
Gstm3	0.105186	0.0445105	0.054159	0.926713	1		Gstm3	0.00124308	0.000219179	0.000921497	0.956393	N/A
Lonp1	0.239664	0.208546	0.231301	0.618652	1		Lonp1	2.1759e-16	2.08e-06	1.20789e-05	0.358899	N/A
Mt1	0.0353736	0.0363788	0.0811046	0.165416	1		Mt1	2.46346e-07	1.42e-13	6.24169e-09	5.85597e-05	N/A
Mt2	0.0330404	0.0151521	0.0952882	0.233906	1		Mt2	2.06401e-05	4.43e-10	0.000804258	0.0641659	N/A
Npdc1	0.171069	0.173103	0.104829	0.558062	1		Npdc1	6.47873e-06	7.98e-05	5.43398e-07	0.333166	N/A
Nupr1	0.0211848	0.0170864	0.0322191	0.83214	1		Nupr1	1.50461e-25	6.41e-07	4.43983e-05	0.860527	N/A
Rtn4	0.31097	0.302208	0.323168	0.861351	1		Rtn4	0.000116434	0.000577469	0.00160307	0.908731	N/A
Sox4	0.244195	0.183645	0.140004	1.05731	1		Sox4	0.000258116	0.00216096	0.000605066	0.972132	N/A
Trib3	0.0999303	0.0398553	0.0630216	0.68194	1		Trib3	2.02122e-08	7.28e-06	0.000139533	0.634204	N/A
16 weeks post injection							16 weeks post injection (statistical test with adjusted p-value shown)
Gene	FC (WT/Pex1 G844D homozygous)	FC (1E11 vg/Pex1 G844D homozygous)	FC (4E10 vg/Pex1 G844D homozygous)	FC (1E10 vg/Pex1 G844D homozygous)	FC (Pex1 G844D homozygous/Pex1 G844D homozygous)		Gene	adj.p-value (WT/Pex1 G844D homozygous)	adj.p-value (1E11 vg/Pex1 G844D homozygous)	adj.p-value (4E10 vg/Pex1 G844D homozygous)	adj.p-value (1E10 vg/Pex1 G844D homozygous)	adj.p-value (Pex1 G844D homozygous/Pex1 G844D homozygous)
Abcc4	0.106424	0.103851	0.0771918	0.168495	1		Abcc4	4.72454e-07	0.000482417	0.000269114	0.00833735	N/A
Acot2	0.0598308	0.136933	0.0906735	0.0804364	1		Acot2	4.56791e-07	0.00848814	0.00685843	0.00353249	N/A
Apcs	0.326787	0.755056	0.310045	0.364421	1		Apcs	8.79552e-07	0.464871	0.0032642	0.00862713	N/A
Areg	0.00886061	0.0739164	0.005701	0.0344941	1		Areg	0.000111467	1	0.000618974	0.0016933	N/A
Arhgef2	0.159978	0.246279	0.203849	0.160642	1		Arhgef2	3.16234e-06	0.00102913	0.000478608	3.16067e-05	N/A
Cd63	0.141002	0.195962	0.168185	0.0944373	1		Cd63	0.000219221	0.0051285	0.00519929	0.000110058	N/A
Cyp4a10	0.160331	0.31567	0.376739	0.243922	1		Cyp4a10	1.45408e-20	0.000262035	0.00529043	9.73448e-06	N/A
Cyp4a31	0.0695401	0.120306	0.343995	0.163765	1		Cyp4a31	7.30703e-10	3.24604e-05	0.0584286	0.000700715	N/A
Ehhadh	0.0755409	0.187425	0.102681	0.100585	1		Ehhadh	6.99909e-30	2.6054e-06	3.30647e-10	9.50307e-11	N/A
Gpat3	0.226797	0.387142	0.15121	0.0783103	1		Gpat3	0.000713509	0.0621264	0.00362413	0.000104407	N/A
Gsta1	0.107959	0.0376096	0.203932	0.0835169	1		Gsta1	7.34478e-10	5.86036e-05	0.061512	0.00337222	N/A
Gstm3	0.220739	0.206772	0.0716968	0.0738066	1		Gstm3	8.56799e-07	0.00149869	3.40853e-07	2.87086e-07	N/A
Lonp1	0.39059	0.480357	0.298049	0.227337	1		Lonp1	0.000937717	0.0126708	5.10487e-05	1.77747e-07	N/A
Mt1	0.119299	0.991194	0.0601258	0.0588617	1		Mt1	1.79339e-10	0.974846	8.89274e-05	5.2083e-05	N/A
Mt2	0.0546234	0.947487	0.0665536	0.0248954	1		Mt2	9.11733e-14	0.876803	0.00128015	4.86417e-06	N/A
Npdc1	0.0215577	0.114563	0.629412	0.117957	1		Npdc1	1.36305e-07	0.000789693	0.239956	0.00197593	N/A
Nupr1	0.0116125	0.684908	0.0455527	0.0851842	1		Nupr1	1.04177e-17	0.0664364	0.00130057	0.00675361	N/A
Rtn4	0.218042	0.374857	0.199416	0.246757	1		Rtn4	0.000592377	0.0478149	0.00377097	0.009067	N/A
Sox4	0.214871	0.0772064	0.0943675	0.0306128	1		Sox4	0.00489174	5.98398e-05	0.000510944	6.8983e-06	N/A
Trib3	0.110521	0.237924	0.0130326	0.0183878	1		Trib3	6.75313e-05	0.00892982	5.35147e-09	2.3748e-07	N/A
Fig. 3d: stained area
	Pex-1G844D/G844D- (1x1011 vg)															Pex-1G844D/G844D- (4x1010 vg)															Pex-1G844D/G844D- (1x1010 vg)															Pex-1G844D/G844D-Vehicle
6 Weeks	44.6494	36.4814	48.6232	46.9249	42.3942	39.677	35.341	51.8767	52.0028							48.9163	44.1966	52.8832	37.7313												26.4463	46.4359	22.1328	43.6981	20.0862	50.4832	44.4243	49.0623								26.4956	19.0159	26.427	27.4942
16 Weeks	40.4109	44.9808	48.9514	43.7986	40.4559	50.6641	51.9223									44.0328	49.4222	39.4412		59.0552	59.6817	57.8761	63.6168	54.4534							56.9527	49.3105	43.788	48.8536	53.5526	56.5506	54.6456	59.3358	56.1614							41.2402	24.8699	29.5115	28.7449
statistical test
PAS	Table Analyzed	%PAS_Stained_Area						Within each row, compare columns (simple effects within rows)
	Two-way ANOVA	Ordinary						Number of families	2
	Alpha	0.05						Number of comparisons per family	10
								Alpha	0.05
	Source of Variation	% of total variation	P value	P value summary	Significant?
	Interaction	8.043	0.0016	**	Yes			Šídák's multiple comparisons test	Predicted (LS) mean diff.	95.00% CI of diff.	Below threshold?	Summary	Adjusted P Value
	Row Factor	4.354	0.0018	**	Yes
	Column Factor	53.32	<0.0001	****	Yes			6 Weeks
								Pex1G844D/G844D- (1x10^11 vg) vs. Pex1G844D/G844D- (4x10^10 vg)	-1.713	-13.11 to 9.682	No	ns	>0.9999
	ANOVA table	SS (Type III)	DF	MS	F (DFn, DFd)	P value		Pex1G844D/G844D- (1x10^11 vg) vs. Pex1G844D/G844D- (1x10^10 vg)	6.373	-2.841 to 15.59	No	ns	0.3994
	Interaction	837.4	4	209.4	F (4, 76) = 4.841	P=0.0016		Pex1G844D/G844D- (1x10^11 vg) vs. Pex1G844D/G844D-Vehicle	17.15	8.433 to 25.86	Yes	****	<0.0001
	Row Factor	453.4	1	453.4	F (1, 76) = 10.48	P=0.0018		Pex1G844D/G844D- (1x10^11 vg) vs. Pex1+/+-Vehicle	-3.581	-12.29 to 5.131	No	ns	0.9354
	Column Factor	5552	4	1388	F (4, 76) = 32.09	P<0.0001		Pex1G844D/G844D- (4x10^10 vg) vs. Pex1G844D/G844D- (1x10^10 vg)	8.086	-3.526 to 19.70	No	ns	0.39
	Residual	3287	76	43.25				Pex1G844D/G844D- (4x10^10 vg) vs. Pex1G844D/G844D-Vehicle	18.86	7.640 to 30.08	Yes	****	<0.0001
								Pex1G844D/G844D- (4x10^10 vg) vs. Pex1+/+-Vehicle	-1.868	-13.09 to 9.350	No	ns	>0.9999
	Difference between row means							Pex1G844D/G844D- (1x10^10 vg) vs. Pex1G844D/G844D-Vehicle	10.77	1.778 to 19.77	Yes	**	0.009
	Predicted (LS) mean of 6 Weeks	40.57						Pex1G844D/G844D- (1x10^10 vg) vs. Pex1+/+-Vehicle	-9.954	-18.95 to -0.9597	Yes	*	0.0204
	Predicted (LS) mean of 16 Weeks	45.35						Pex1G844D/G844D-Vehicle vs. Pex1+/+-Vehicle	-20.73	-29.21 to -12.25	Yes	****	<0.0001
	Difference between predicted means	-4.773
	SE of difference	1.474						16 Weeks
	95% CI of difference	-7.708 to -1.837						Pex1G844D/G844D- (1x10^11 vg) vs. Pex1G844D/G844D- (4x10^10 vg)	-7.564	-17.38 to 2.249	No	ns	0.2567
								Pex1G844D/G844D- (1x10^11 vg) vs. Pex1G844D/G844D- (1x10^10 vg)	-7.356	-16.91 to 2.200	No	ns	0.2583
	Data summary							Pex1G844D/G844D- (1x10^11 vg) vs. Pex1G844D/G844D-Vehicle	17.08	7.917 to 26.25	Yes	****	<0.0001
	Number of columns (Column Factor)	5						Pex1G844D/G844D- (1x10^11 vg) vs. Pex1+/+-Vehicle	0.5179	-8.826 to 9.862	No	ns	>0.9999
	Number of rows (Row Factor)	2						Pex1G844D/G844D- (4x10^10 vg) vs. Pex1G844D/G844D- (1x10^10 vg)	0.2084	-9.005 to 9.422	No	ns	>0.9999
	Number of values	86						Pex1G844D/G844D- (4x10^10 vg) vs. Pex1G844D/G844D-Vehicle	24.65	15.84 to 33.46	Yes	****	<0.0001
								Pex1G844D/G844D- (4x10^10 vg) vs. Pex1+/+-Vehicle	8.082	-0.9123 to 17.08	No	ns	0.109
								Pex1G844D/G844D- (1x10^10 vg) vs. Pex1G844D/G844D-Vehicle	24.44	15.92 to 32.96	Yes	****	<0.0001
								Pex1G844D/G844D- (1x10^10 vg) vs. Pex1+/+-Vehicle	7.873	-0.8388 to 16.59	No	ns	0.105
								Pex1G844D/G844D-Vehicle vs. Pex1+/+-Vehicle	-16.57	-24.85 to -8.282	Yes	****	<0.0001
								Test details	Predicted (LS) mean 1	Predicted (LS) mean 2	Predicted (LS) mean diff.	SE of diff.	N1	N2	t	DF
								6 Weeks
								Pex1G844D/G844D- (1x1011 vg) vs. Pex1G844D/G844D- (4x1010 vg)	44.22	45.93	-1.713	3.952	9	4	0.4334	76
								Pex1G844D/G844D- (1x1011 vg) vs. Pex1G844D/G844D- (1x1010 vg)	44.22	37.85	6.373	3.196	9	8	1.994	76
								Pex1G844D/G844D- (1x1011 vg) vs. Pex1G844D/G844D-Vehicle	44.22	27.07	17.15	3.022	9	10	5.674	76
								Pex1G844D/G844D- (1x1011 vg) vs. Pex1+/+-Vehicle	44.22	47.8	-3.581	3.022	9	10	1.185	76
								Pex1G844D/G844D- (4x1010 vg) vs. Pex1G844D/G844D- (1x1010 vg)	45.93	37.85	8.086	4.027	4	8	2.008	76
								Pex1G844D/G844D- (4x1010 vg) vs. Pex1G844D/G844D-Vehicle	45.93	27.07	18.86	3.891	4	10	4.847	76
								Pex1G844D/G844D- (4x1010 vg) vs. Pex1+/+-Vehicle	45.93	47.8	-1.868	3.891	4	10	0.4802	76
								Pex1G844D/G844D- (1x1010 vg) vs. Pex1G844D/G844D-Vehicle	37.85	27.07	10.77	3.119	8	10	3.453	76
								Pex1G844D/G844D- (1x1010 vg) vs. Pex1+/+-Vehicle	37.85	47.8	-9.954	3.119	8	10	3.191	76
								Pex1G844D/G844D-Vehicle vs. Pex1+/+-Vehicle	27.07	47.8	-20.73	2.941	10	10	7.047	76
								16 Weeks
								Pex1G844D/G844D- (1x1011 vg) vs. Pex1G844D/G844D- (4x1010 vg)	45.88	53.45	-7.564	3.404	7	8	2.222	76
								Pex1G844D/G844D- (1x1011 vg) vs. Pex1G844D/G844D- (1x1010 vg)	45.88	53.24	-7.356	3.314	7	9	2.219	76
								Pex1G844D/G844D- (1x1011 vg) vs. Pex1G844D/G844D-Vehicle	45.88	28.8	17.08	3.18	7	11	5.373	76
								Pex1G844D/G844D- (1x1011 vg) vs. Pex1+/+-Vehicle	45.88	45.37	0.5179	3.241	7	10	0.1598	76
								Pex1G844D/G844D- (4x1010 vg) vs. Pex1G844D/G844D- (1x1010 vg)	53.45	53.24	0.2084	3.196	8	9	0.06523	76
								Pex1G844D/G844D- (4x1010 vg) vs. Pex1G844D/G844D-Vehicle	53.45	28.8	24.65	3.056	8	11	8.066	76
								Pex1G844D/G844D- (4x1010 vg) vs. Pex1+/+-Vehicle	53.45	45.37	8.082	3.119	8	10	2.591	76
								Pex1G844D/G844D- (1x1010 vg) vs. Pex1G844D/G844D-Vehicle	53.24	28.8	24.44	2.956	9	11	8.268	76
								Pex1G844D/G844D- (1x1010 vg) vs. Pex1+/+-Vehicle	53.24	45.37	7.873	3.022	9	10	2.606	76
								Pex1G844D/G844D-Vehicle vs. Pex1+/+-Vehicle	28.8	45.37	-16.57	2.873	11	10	5.766	76
[truncated: 17 more columns]

## Sheet: Fig.4a
Fig.2a Kaplan-Meier survival curves in the 4-week-old treated mice
Mouse ID	Age [days]	Pex1G844D/G844D - (5x1011vg) (N=7)	Pex1G844D/G844D - Vehicle (N=6)	Pex1+/+ - Vehicle (N=6)
378_001	99	0
378_002	99	0
378_003	99	0
378_004	99	0
378_005	99	0
378_006	99	0
378_007	99		0
378_008	99		0
378_009	99		0
378_010	99		0
378_011	99		0
378_012	99		0
378_013	99			0
378_014	99			0
378_015	99			0
378_016	99			0
378_017	99			0
378_018	99			0
378_019	99	0

## Sheet: Fig. 4b
Fig. 4b Mouse body weight measurement
	Body-Weight_Female	Pex1(G844D/G844D)- (5x10^11vg) (N=4)								Pex1(G844D/G844D)- Vehicle (N=3)								Pex1(+/+)- Vehicle (N=3)									Within each row, compare columns (simple effects within rows)
	Age [Weeks]	378_001	378_002	378_003				378_019		378_007	378_008	378_009						378_013	378_014	378_015
	4	8.1	7.4	7				8.3		7.6	7.8	8.2						13	13.1	14.7							Number of families	1
	5	8.5	7.9	7.3				9		8.8	9.5	9.9						14.8	16	14.5							Number of comparisons per family	22
	6	13.4	13	12.7				12.7		12.8	12.6	13.6						18.9	18.7	19.7							Alpha	0.05
	7	14.2	14.1	13.7				13.9		13.8	16.9	16.7						19.4	18.3	19.8
	8	15.3	14.1	15.4				15.7		16.1	17.7	18.1						19.7	18.9	19.9							Šídák's multiple comparisons test	Mean Diff.	95.00% CI of diff.	Below threshold?	Summary	Adjusted P Value
	9	18.1	17	16.8				19		13.6	13.4	14						20.2	20.7	21.2
	10	19.3	18.5	17.2				19.4		14.3	13.2	13.9						21	20.8	22.3						Age -->	4
	11	18.5	19.3	16.6				20.2		13	12.6	14						21.4	21.3	22.5							Pex1(+/+)- Vehicle (N=3) vs. Pex1(G844D/G844D)- (5x10^11vg)	5.9	0.3126 to 11.49	Yes	*	0.0424
	12	17.9	18.7	16.6				20.8		14.7	13.5	14.8						21.1	21.3	22.7							Pex1(+/+)- Vehicle (N=3) vs. Pex1(G844D/G844D)- Vehicle	5.733	-2.334 to 13.80	No	ns	0.1091
	13	17.7	19.7	18.7				21.7		16.7	14.6	16.6						21.7	22.6	24.3
	14	18.5	20.1	19.2				21.2		16.3	15.2	16.6						21.4	22.2	24.3							5
																											Pex1(+/+)- Vehicle (N=3) vs. Pex1(G844D/G844D)- (5x10^11vg)	6.925	3.092 to 10.76	Yes	**	0.0047
																											Pex1(+/+)- Vehicle (N=3) vs. Pex1(G844D/G844D)- Vehicle	5.7	1.372 to 10.03	Yes	*	0.0196
																											6
																											Pex1(+/+)- Vehicle (N=3) vs. Pex1(G844D/G844D)- (5x10^11vg)	6.15	3.024 to 9.276	Yes	**	0.0062
																											Pex1(+/+)- Vehicle (N=3) vs. Pex1(G844D/G844D)- Vehicle	6.1	3.124 to 9.076	Yes	**	0.0032
																											7
																											Pex1(+/+)- Vehicle (N=3) vs. Pex1(G844D/G844D)- (5x10^11vg)	5.192	-2.190 to 12.57	No	ns	0.1063
																											Pex1(+/+)- Vehicle (N=3) vs. Pex1(G844D/G844D)- Vehicle	3.367	-8.624 to 15.36	No	ns	0.7475
																											8
																											Pex1(+/+)- Vehicle (N=3) vs. Pex1(G844D/G844D)- (5x10^11vg)	4.375	1.713 to 7.037	Yes	**	0.0052
																											Pex1(+/+)- Vehicle (N=3) vs. Pex1(G844D/G844D)- Vehicle	2.2	-4.617 to 9.017	No	ns	0.676
																											9
																											Pex1(+/+)- Vehicle (N=3) vs. Pex1(G844D/G844D)- (5x10^11vg)	2.975	-0.6466 to 6.597	No	ns	0.1073
																											Pex1(+/+)- Vehicle (N=3) vs. Pex1(G844D/G844D)- Vehicle	7.033	4.158 to 9.909	Yes	**	0.0028
																											10
																											Pex1(+/+)- Vehicle (N=3) vs. Pex1(G844D/G844D)- (5x10^11vg)	2.767	-1.222 to 6.756	No	ns	0.2107
																											Pex1(+/+)- Vehicle (N=3) vs. Pex1(G844D/G844D)- Vehicle	7.567	3.091 to 12.04	Yes	**	0.0084
																											11
																											Pex1(+/+)- Vehicle (N=3) vs. Pex1(G844D/G844D)- (5x10^11vg)	3.083	-2.446 to 8.612	No	ns	0.3627
																											Pex1(+/+)- Vehicle (N=3) vs. Pex1(G844D/G844D)- Vehicle	8.533	4.606 to 12.46	Yes	**	0.0026
																											12
																											Pex1(+/+)- Vehicle (N=3) vs. Pex1(G844D/G844D)- (5x10^11vg)	3.2	-3.015 to 9.415	No	ns	0.4731
																											Pex1(+/+)- Vehicle (N=3) vs. Pex1(G844D/G844D)- Vehicle	7.367	2.708 to 12.03	Yes	**	0.0093
																											13
																											Pex1(+/+)- Vehicle (N=3) vs. Pex1(G844D/G844D)- (5x10^11vg)	3.417	-3.140 to 9.973	No	ns	0.499
																											Pex1(+/+)- Vehicle (N=3) vs. Pex1(G844D/G844D)- Vehicle	6.9	-0.2356 to 14.04	No	ns	0.0564
																											14
																											Pex1(+/+)- Vehicle (N=3) vs. Pex1(G844D/G844D)- (5x10^11vg)	2.883	-4.853 to 10.62	No	ns	0.7112
																											Pex1(+/+)- Vehicle (N=3) vs. Pex1(G844D/G844D)- Vehicle	6.6	-3.144 to 16.34	No	ns	0.1429
																											Test details	Mean 1	Mean 2	Mean Diff.	SE of diff.	N1	N2	t	DF
																											4
																											Pex1(+/+)- Vehicle (N=3) vs. Pex1(G844D/G844D)- (5x10^11vg)	13.6	7.7	5.9	0.6285	3	4	9.388	3.197
																											Pex1(+/+)- Vehicle (N=3) vs. Pex1(G844D/G844D)- Vehicle	13.6	7.867	5.733	0.5783	3	3	9.914	2.406
																											5
																											Pex1(+/+)- Vehicle (N=3) vs. Pex1(G844D/G844D)- (5x10^11vg)	15.1	8.175	6.925	0.5879	3	4	11.78	4.239
																											Pex1(+/+)- Vehicle (N=3) vs. Pex1(G844D/G844D)- Vehicle	15.1	9.4	5.7	0.5598	3	3	10.18	3.585
																											6
																											Pex1(+/+)- Vehicle (N=3) vs. Pex1(G844D/G844D)- (5x10^11vg)	19.1	12.95	6.15	0.3476	3	4	17.69	3.169
																											Pex1(+/+)- Vehicle (N=3) vs. Pex1(G844D/G844D)- Vehicle	19.1	13	6.1	0.432	3	3	14.12	4
																											7
																											Pex1(+/+)- Vehicle (N=3) vs. Pex1(G844D/G844D)- (5x10^11vg)	19.17	13.98	5.192	0.462	3	4	11.24	2.246
																											Pex1(+/+)- Vehicle (N=3) vs. Pex1(G844D/G844D)- Vehicle	19.17	15.8	3.367	1.097	3	3	3.068	2.771
																											8
																											Pex1(+/+)- Vehicle (N=3) vs. Pex1(G844D/G844D)- (5x10^11vg)	19.5	15.13	4.375	0.4661	3	4	9.385	4.982
																											Pex1(+/+)- Vehicle (N=3) vs. Pex1(G844D/G844D)- Vehicle	19.5	17.3	2.2	0.6831	3	3	3.22	2.941
																											9
																											Pex1(+/+)- Vehicle (N=3) vs. Pex1(G844D/G844D)- (5x10^11vg)	20.7	17.73	2.975	0.5879	3	4	5.06	4.524
																											Pex1(+/+)- Vehicle (N=3) vs. Pex1(G844D/G844D)- Vehicle	20.7	13.67	7.033	0.3383	3	3	20.79	3.311
																											10
																											Pex1(+/+)- Vehicle (N=3) vs. Pex1(G844D/G844D)- (5x10^11vg)	21.37	18.6	2.767	0.6924	3	4	3.996	4.923
																											Pex1(+/+)- Vehicle (N=3) vs. Pex1(G844D/G844D)- Vehicle	21.37	13.8	7.567	0.5696	3	3	13.28	3.534
																											11
																											Pex1(+/+)- Vehicle (N=3) vs. Pex1(G844D/G844D)- (5x10^11vg)	21.73	18.65	3.083	0.8575	3	4	3.596	4.292
																											Pex1(+/+)- Vehicle (N=3) vs. Pex1(G844D/G844D)- Vehicle	21.73	13.2	8.533	0.5667	3	3	15.06	3.975
																											12
																											Pex1(+/+)- Vehicle (N=3) vs. Pex1(G844D/G844D)- (5x10^11vg)	21.7	18.5	3.2	1.014	3	4	3.156	4.552
																											Pex1(+/+)- Vehicle (N=3) vs. Pex1(G844D/G844D)- Vehicle	21.7	14.33	7.367	0.654	3	3	11.26	3.868
																											13
																											Pex1(+/+)- Vehicle (N=3) vs. Pex1(G844D/G844D)- (5x10^11vg)	22.87	19.45	3.417	1.145	3	4	2.985	4.961
																											Pex1(+/+)- Vehicle (N=3) vs. Pex1(G844D/G844D)- Vehicle	22.87	15.97	6.9	1.024	3	3	6.737	3.954
																											14
																											Pex1(+/+)- Vehicle (N=3) vs. Pex1(G844D/G844D)- (5x10^11vg)	22.63	19.75	2.883	1.043	3	4	2.763	3.723
																											Pex1(+/+)- Vehicle (N=3) vs. Pex1(G844D/G844D)- Vehicle	22.63	16.03	6.6	0.9638	3	3	6.848	2.915
	Body-Weight_Male
		Pex1(G844D/G844D) - (5x1011vg) (N=3)								Pex1(G844D/G844D) - Vehicle (N=3)								Pex1(+/+) - Vehicle (N=3)									Within each row, compare columns (simple effects within rows)
	Age [Weeks]				378_004	378_005	378_006						378_010	378_011	378_012						378_016	378_017	378_018
	4				8.4	7.3	9.8						6.8	8.2	10.2						19.2	17.7	16.6				Number of families	11
	5				8.6	8.2	10.1						7.6	10.2	11.3						21.1	19.1	18.1				Number of comparisons per family	2
	6				14.7	15.5	15.8						13	16	16.5						25.8	22.9	21.5				Alpha	0.05
	7				17	16.6	15.7						12.9	13.9	13						27.2	24	22.6
	8				18.4	19.3	18.4						13.5	14.1	13.8						27.5	24.4	23.1				Šídák's multiple comparisons test	Mean Diff.	95.00% CI of diff.	Below threshold?	Summary	Adjusted P Value
	9				21.3	21	20.1						16.6	18.7	19.1						29.2	26.6	24.5
	10				22.5	22.7	20.8						17.6	20.4	19.8						30.1	27.6	25.6				4
	11				24.5	24.2	21.6						14	20.2	19.5						30.4	27.3	26.6				Pex1(+/+)- Vehicle (N=3) vs. Pex1(G844D/G844D)- (5x10^11vg)	9.333	5.694 to 12.97	Yes	**	0.0017
	12				25	24.3	22.1						15.6	20.9	19.2						31.9	28.8	27.7				Pex1(+/+)- Vehicle (N=3) vs. Pex1(G844D/G844D)- Vehicle	9.433	4.955 to 13.91	Yes	**	0.0042
	13				25.2	24.5	24.2						17.3	22.3	21.2						32.5	30.4	29.5
	14				26	25.1	24.9						17.9	21.8	21.2						33.1	31.2	29.7				5
																											Pex1(+/+)- Vehicle (N=3) vs. Pex1(G844D/G844D)- (5x10^11vg)	10.47	6.479 to 14.45	Yes	**	0.0023
																											Pex1(+/+)- Vehicle (N=3) vs. Pex1(G844D/G844D)- Vehicle	9.733	4.716 to 14.75	Yes	**	0.0054
																											6
																											Pex1(+/+)- Vehicle (N=3) vs. Pex1(G844D/G844D)- (5x10^11vg)	8.067	1.093 to 15.04	Yes	*	0.0367
																											Pex1(+/+)- Vehicle (N=3) vs. Pex1(G844D/G844D)- Vehicle	8.233	2.346 to 14.12	Yes	*	0.0166
																											7
																											Pex1(+/+)- Vehicle (N=3) vs. Pex1(G844D/G844D)- (5x10^11vg)	8.167	0.7927 to 15.54	Yes	*	0.0401
																											Pex1(+/+)- Vehicle (N=3) vs. Pex1(G844D/G844D)- Vehicle	11.33	3.698 to 18.97	Yes	*	0.0217
																											8
																											Pex1(+/+)- Vehicle (N=3) vs. Pex1(G844D/G844D)- (5x10^11vg)	6.3	-1.038 to 13.64	No	ns	0.0683
																											Pex1(+/+)- Vehicle (N=3) vs. Pex1(G844D/G844D)- Vehicle	11.2	3.421 to 18.98	Yes	*	0.0242
																											9
																											Pex1(+/+)- Vehicle (N=3) vs. Pex1(G844D/G844D)- (5x10^11vg)	5.967	-1.488 to 13.42	No	ns	0.0795
																											Pex1(+/+)- Vehicle (N=3) vs. Pex1(G844D/G844D)- Vehicle	8.633	2.388 to 14.88	Yes	*	0.02
																											10
																											Pex1(+/+)- Vehicle (N=3) vs. Pex1(G844D/G844D)- (5x10^11vg)	5.767	-0.4857 to 12.02	No	ns	0.0611
																											Pex1(+/+)- Vehicle (N=3) vs. Pex1(G844D/G844D)- Vehicle	8.5	2.613 to 14.39	Yes	*	0.0165
																											11
																											Pex1(+/+)- Vehicle (N=3) vs. Pex1(G844D/G844D)- (5x10^11vg)	4.667	-0.6567 to 9.990	No	ns	0.0737
																											Pex1(+/+)- Vehicle (N=3) vs. Pex1(G844D/G844D)- Vehicle	10.2	1.251 to 19.15	Yes	*	0.0346
																											12
																											Pex1(+/+)- Vehicle (N=3) vs. Pex1(G844D/G844D)- (5x10^11vg)	5.667	-0.01073 to 11.34	No	ns	0.0503
																											Pex1(+/+)- Vehicle (N=3) vs. Pex1(G844D/G844D)- Vehicle	10.9	3.752 to 18.05	Yes	*	0.0126
																											13
																											Pex1(+/+)- Vehicle (N=3) vs. Pex1(G844D/G844D)- (5x10^11vg)	6.167	1.527 to 10.81	Yes	*	0.0261
																											Pex1(+/+)- Vehicle (N=3) vs. Pex1(G844D/G844D)- Vehicle	10.53	3.593 to 17.47	Yes	*	0.015
																											14
																											Pex1(+/+)- Vehicle (N=3) vs. Pex1(G844D/G844D)- (5x10^11vg)	6	0.9034 to 11.10	Yes	*	0.0344
																											Pex1(+/+)- Vehicle (N=3) vs. Pex1(G844D/G844D)- Vehicle	11.03	5.478 to 16.59	Yes	**	0.0049
																											Test details	Mean 1	Mean 2	Mean Diff.	SE of diff.	N1	N2	t	DF
																											4
																											Pex1(+/+)- Vehicle (N=3) vs. Pex1(G844D/G844D)- (5x10^11vg)	17.83	8.5	9.333	1.045	3	3	8.935	3.993
																											Pex1(+/+)- Vehicle (N=3) vs. Pex1(G844D/G844D)- Vehicle	17.83	8.4	9.433	1.241	3	3	7.599	3.741
																											5
																											Pex1(+/+)- Vehicle (N=3) vs. Pex1(G844D/G844D)- (5x10^11vg)	19.43	8.967	10.47	1.055	3	3	9.925	3.452
																											Pex1(+/+)- Vehicle (N=3) vs. Pex1(G844D/G844D)- Vehicle	19.43	9.7	9.733	1.408	3	3	6.915	3.824
																											6
																											Pex1(+/+)- Vehicle (N=3) vs. Pex1(G844D/G844D)- (5x10^11vg)	23.4	15.33	8.067	1.308	3	3	6.167	2.268
																											Pex1(+/+)- Vehicle (N=3) vs. Pex1(G844D/G844D)- Vehicle	23.4	15.17	8.233	1.673	3	3	4.922	3.916
																											7
																											Pex1(+/+)- Vehicle (N=3) vs. Pex1(G844D/G844D)- (5x10^11vg)	24.6	16.43	8.167	1.415	3	3	5.773	2.317
																											Pex1(+/+)- Vehicle (N=3) vs. Pex1(G844D/G844D)- Vehicle	24.6	13.27	11.33	1.398	3	3	8.107	2.218
																											8
																											Pex1(+/+)- Vehicle (N=3) vs. Pex1(G844D/G844D)- (5x10^11vg)	25	18.7	6.3	1.339	3	3	4.704	2.211
																											Pex1(+/+)- Vehicle (N=3) vs. Pex1(G844D/G844D)- Vehicle	25	13.8	11.2	1.317	3	3	8.507	2.07
																											9
																											Pex1(+/+)- Vehicle (N=3) vs. Pex1(G844D/G844D)- (5x10^11vg)	26.77	20.8	5.967	1.406	3	3	4.243	2.28
																											Pex1(+/+)- Vehicle (N=3) vs. Pex1(G844D/G844D)- Vehicle	26.77	18.13	8.633	1.565	3	3	5.517	3.177
																											10
																											Pex1(+/+)- Vehicle (N=3) vs. Pex1(G844D/G844D)- (5x10^11vg)	27.77	22	5.767	1.434	3	3	4.02	2.82
																											Pex1(+/+)- Vehicle (N=3) vs. Pex1(G844D/G844D)- Vehicle	27.77	19.27	8.5	1.555	3	3	5.465	3.446
																											11
																											Pex1(+/+)- Vehicle (N=3) vs. Pex1(G844D/G844D)- (5x10^11vg)	28.1	23.43	4.667	1.487	3	3	3.138	3.794
																											Pex1(+/+)- Vehicle (N=3) vs. Pex1(G844D/G844D)- Vehicle	28.1	17.9	10.2	2.282	3	3	4.47	3.26
																											12
																											Pex1(+/+)- Vehicle (N=3) vs. Pex1(G844D/G844D)- (5x10^11vg)	29.47	23.8	5.667	1.531	3	3	3.701	3.566
																											Pex1(+/+)- Vehicle (N=3) vs. Pex1(G844D/G844D)- Vehicle	29.47	18.57	10.9	2.006	3	3	5.435	3.825
																											13
																											Pex1(+/+)- Vehicle (N=3) vs. Pex1(G844D/G844D)- (5x10^11vg)	30.8	24.63	6.167	0.9369	3	3	6.582	2.439
																											Pex1(+/+)- Vehicle (N=3) vs. Pex1(G844D/G844D)- Vehicle	30.8	20.27	10.53	1.758	3	3	5.991	3.228
																											14
																											Pex1(+/+)- Vehicle (N=3) vs. Pex1(G844D/G844D)- (5x10^11vg)	31.33	25.33	6	1.04	3	3	5.768	2.466
																											Pex1(+/+)- Vehicle (N=3) vs. Pex1(G844D/G844D)- Vehicle	31.33	20.3	11.03	1.561	3	3	7.067	3.837

[truncated: 23 more sheets: Fig. 4c, Fig. 4d, Fig. 4e, Fig. 4f, Fig. 5, Ext. Data Fig.1b, Ext. Data Fig.1c, Ext. Data Fig.1d, Ext. Data Fig.1e, Ext. Data Fig.1f, Ext. Data Fig.2a, Ext.Data Fig.2c, Ext. Data Fig.3a-c, Ext. Data Fig.3d, Ext. Data Fig.5, Ext. Data Fig.6b, Ext. Data Fig.6c, Ext. Data Fig.7new, Ext. Data Fig.8a, Ext. Data Fig.8b …]
