# Supplementary material for: In vivo base editing rescues liver pathophysiology and peroxisome dysfunction in a mouse model of Zellweger spectrum disorder
Source: Nat Biomed Eng. Author manuscript; Available in PMC 2026 Jun 12. (PMC13262281; doi:10.1038/s41551-026-01651-5)
Supplement: Supp tables [file NIHMS2176319-supplement-Supp_tables.xlsx]

## Sheet: ST1_RNA-seq gene exp.
Gene	1_6wks_1E11_329_195	2_6wks_1E11_329_196	3_6wks_4E10_329_225	4_6wks_4E10_329_226	5_6wks_4E10_329_227	6_6wks_1E11_329_285	7_6wks_1E11_329_286	8_6wks_4E10_329_261	9_6wks_1E10_329_270	10_6wks_1E10_329_271	11_6wks_1E10_329_290	12_6wks_1E10_329_291	13_6wks_1E10_329_295	14_6wks_1E10_329_235	15_6wks_1E10_329_236	16_6wks_saline_Pex1-G844D_329_240	17_6wks_saline_Pex1-G844D_329_367	18_6wks_saline_Pex1-G844D_329_200	20_6wks_saline-WT_329_211	21_6wks_saline-WT_329_212	22_6wks_saline-WT_329_215	23_6wks_saline-WT_329_216	24_16wks_1E11_329_102	25_16wks_1E11_329_103	26_16wks_1E11_329_107	27_16wks_1E11_329_108	28_16wks_4E10_329_111	29_16wks_4E10_329_112	30_16wks_4E10_329_165	31_16wks_4E10_329_171	32_16wks_1E10_329_120	33_16wks_1E10_329_121	34_16wks_1E10_329_128	35_16wks_1E10_329_129	36_16wks_saline_Pex1-G844D_329_70	38_16wks_saline_Pex1-G844D_329_77	39_16wks_saline_Pex1-G844D_329_79	40_16wks_saline-WT_329_80	41_16wks_saline-WT_329_81	42_16wks_saline-WT_329_85
0610009B22Rik	18.749	2.11577	7.515549999999999	5.63645	13.2559	13.888750000000002	26.6464	5.292400000000001	8.9708	4.76582	8.3654	33.5792	15.5282	30.2751	46.769499999999994	47.0078	28.0965	14.7034	7.84555	15.3155	15.4679	38.6165	10.3788	8.0342	3.60242	0.94951	2.21792	7.2274	1.53691	3.34708	0	1.09365	3.92367	5.127000000000001	3.1201849999999998	8.65035	7.694649999999999	9.41515	4.9125499999999995	1.3336
0610010K14Rik	11.125	4.676	3.54363	5.61595	5.79865	8.86649	12.6943	3.5548830136599996	7.62814	2.68651	8.87939	17.7931	9.11608	30.5276	33.3717	26.57871600228691	15.8621	13.085900389199999	11.9884	13.0484	7.27873	16.5786	10.92657700163788	12.730651424172601	5.977211148176201	1.3536359999999998	4.1692680320368005	3.16035	4.34359	8.2777	3.8706	5.12228	2.53922	4.15801	8.17158	19.3416	9.86827	2.3993	7.76072	3.6653439999999997
0610030E20Rik	4.23038	2.28806	3.22806	3.71994	5.01895	15.7727	16.131120000000003	4.57355	7.6613430000000005	4.57934	9.01484	10.569280000000001	2.27761	9.46913	5.98815	11.623190000000001	5.7356300000000005	5.7821	6.97953	4.03906	6.39289	5.17586	6.84624	10.1092	4.8039000000000005	0.120405	1.96167	5.67393	2.83714	1.22481	0.100999	0.787454	0.442712	0.756754	0.652927	2.70313	4.6834299999999995	1.17549	6.12617	0.18995040000000002
0610040J01Rik	2.18718	0.42800900000000003	0.12126700000000001	1.11817	1.51647	4.63164	3.28198	0.73654	0.7796000000000001	1.0097	1.74452	1.6125600000000002	0.28417000000000003	4.17078	4.16347	4.72706	3.3580300000000003	3.08038	1.21413	0.850955	0.55061	0.9596300000000001	1.74487	3.52432	0.367011	0.13669199999999998	2.0541650000000002	2.01395	2.04832	0.19885	0	1.7208	1.03796	0.142886	0.423086	2.3308999999999997	0.225785	0.942855	0.296124	1.0025
1110002E22Rik	0	0	0.157806	0.86674	0	0	0.00951368	0.03805	0	0	0	0	0.00389866	0	0	0	0.193568	0	0	0	0	0	0	0	0	0	0	0.0173986	0.074956	0	0	0	0.0097596	0	0.0134649	0	0	0	0	0
1110004F10Rik	22.2141	14.6936	21.1082	13.4488	18.5711	25.4838	25.108	14.9964	21.1997	16.4338	36.3581	60.2333	16.4435	30.8464	35.3883	40.125	33.9638	43.380900000000004	26.015819999999998	23.3253	20.8974	18.8632	23.471	18.0549	11.602372155816001	10.766	19.0209	15.561703999999999	14.9344	11.8036	10.003741035605001	9.97095	15.0413	16.5115	29.4133	23.309441999999997	19.7944	11.006	16.957	12.3325
1110017D15Rik	0	0.2799	0	0	0	0	0	0	0.181451	0	0	0.5236297999999999	0	0	0.951253	0	0	0.239514	0.418268	0.0787403	0	0	0	0	0	0	0	3.07975	0.247802	0	0	0	0.902662	0	0	0	0	0	0.180622	0
1110025L11Rik	0	0	0	0	0	0	0	0	0	0	0	0	0	0	0	0	0	0	0	0	0	0	0	0	0	0	0	0	0	0	0	0	0	0	0	0	0	0	0	0
1110025M09Rik	0	0	0	0	0	0	0.169218	0	0	0	0	0.0717871	0.139112	0	0	0.0666772	0	0.366156	0	0	0	0	0	0.170739	0	0	0	0	0	0	0	0	0	0	0.209084	0	0	0	0.831142	0
1110032F04Rik	0	0	0	0	0	0	0	0	0	0	0	0	0	0	0	0	0	0	0	0	0	0	0	0	0	0	0	0	0	0	0	0	0	0	0	0	0	0	0	0
1110038F14Rik	4.15689	3.50234	6.04166	4.06177	4.49978	8.84261	15.3882	4.759	8.08257	1.43833	5.85765	11.6161	3.44465	10.2153	5.4248	6.77396	8.07373	9.2126	9.41495	8.45693	5.71906	5.16001	4.11285	16.2617	2.85496	2.97337	6.74866	8.57229	3.70433	10.889035320000001	5.1173	9.32893	5.07783	5.4572	10.9298	13.9921	11.3895	5.3697	8.34911	3.7824
1110059E24Rik	2.5533	0.457964	0.925947	2.12417	0.962535	1.68228	4.88597	0.286329	1.12446	3.28429	1.83358	3.47831	1.41817	3.54386	4.1653	3.89554	0.435157	3.56779	1.00847	1.59478	1.4866	0	0.217974	3.32982	0.270309	0.29233	3.62352	1.97973	0	3.22032	0.0986166	1.1569	0.324738	0.828752	6.44477	3.12676	1.40621	0.6161	0.962317	0.0523754
1110059G10Rik	25.5786	11.2409	7.02176	8.29659	14.894	12.5802	14.9293	8.34445	16.5295	8.24566	20.3527	36.656	12.828	25.2664	26.1579	18.241	22.048	20.3024	13.3428	12.0748	10.1467	11.2687	8.57365	4.10094	6.08195	4.56035	6.02288	8.37577	8.07386	11.3559	3.94466	2.89226	7.14423	8.28752	17.9672	9.22395	6.51298	6.161	6.92868	3.66628
1110065P20Rik	5.28341	1.94032	2.29374	1.91967	0.584385	6.34641	2.76364	1.4451520000000002	0	1.38443	1.8692	9.58695	6.57049	7.586907999999999	13.0473	19.1288	11.4464	7.59641	0	0.37715	2.268	11.7695	5.7238	16.2638	0	0	0.73133	2.75307	0	1.98711	0	0	1.92558	14.0949	0	0	0	3.22959	3.16914	0
1190005I06Rik	4.56001	0.541476	0	0.876395	3.45684	1.31415	0	2.1473	1.06417	0.0106702	1.2746	7.97752	1.79361	7.47735	17.0704	7.77965	6.57483	4.68303	4.51615	3.34897	0.641561	7.523	4.10208	0	0	0	0.962736	1.72799	1.96166	0.553409	1.61111	2.79734	0	0.302004	0.305695	0.508967	3.1259	0.125162	3.98632	0
1500009L16Rik	0	0	0	0	0	0	0	0	0	0	0	0	0	0	0	0	0	0	0	0	0	0	0	0	0	0	0	0	0	0	0	0	0	0	0	0	0	0	0	0
1600012H06Rik	0.160436	0.259321	1.61942	1.8111	1.61758	6.60784	0.861864	0.890256	1.32964	0.271457	0	0.584616	0.302662	3.24462	1.09648	3.18226	1.35681	0.53226	0.361798	1.51068	0	0.55676	1.76687	6.7318	1.57176	0	0.114112	0	1.77504	0.131575	0	0	0	0	0	0	1.84019	0	0.149514	0
1600014C10Rik	54.9644	16.2781	38.86	24.699	80.9032	79.7596	64.2474	18.9791	70.995	18.6226	39.2344	179.258	54.2256	155.117	466.08	313.332	250.642	95.4406	69.902	83.2088	71.5842	93.9434	101.278	47.3058	15.8082	7.2469	23.12	39.6042	14.5072	28.817	11.812	7.98458	13.192	23.0394	14.794	43.175	55.0176	27.0702	35.3424	12.0007
1600014C23Rik	0	0	0	0	0	0	0	0	0	0	0	0	0	0	0	0	0	0	0	0	0	0	0	0	0	0	0	0	0	0	0	0	0	0	0	0	0	0	0	0
1700001C19Rik	2.85462	1.2998349999999999	2.3285	1.0939	0.616534	6.696330000000001	7.21057	1.0464479999999998	4.27273	2.62036	2.1545880000000004	4.859360000000001	1.38728	2.58637	3.76475	2.86087	3.05952	3.29047	4.41357	4.64561	3.87241	1.34277	3.5804300000000002	12.1912	7.46154	0.753143	4.25161	4.1194	2.55131	3.38538	1.89994	4.61614	5.81844	3.43896	2.65395	6.6117	6.54482	7.32972	3.95549	3.35841
1700001F09Rik	0	0	0	0	0	0	0	0	0.244887	0	0	0	0	0	0	0	0	0	0	0.358112	0	0	0	0	0	0	0	0.477286	0	0	0	0	1.23871	0	0	0	0	0	0	0
1700001J03Rik	0	0	0	0	0	0	0	0	0.0814678	0	0	0	0	0.247712	0.341734	0.320028	0.0968448	0	0	0	0	0	0	0	0	0	0	0	0	0.812644	0	0	0	0	0	0	0	0	0	0
1700001K19Rik	0	0	0	0	0	0.355851	0	0	0.0772738	0	0	0.387928	0	0.84222	0.0435004	0.385219	0	0	0.0958768	0.494164	0	0.106411	0	0	0	0.288426	0	0	0	0	0	0	0	0	0	0	0	0.188672	0	0
1700001O22Rik	0.0829997	0	0	0	0	0	0	0	0	0	0	0	0	0	0	0	0.210361	0	0	0	0	0	0	0	0	0	0	0	0	0	0	0.295362	0	0	0	0	0	0	0	0.124541
1700001P01Rik	0.0683921	0	0	0	0.472824	0	0	0	0.787119	0	0	0.0668905	0	0	0.282026	0.680174	0	0.764526	0	0	0	0	0	0	0	0	0	0.761433	0	0	0	0.578452	0	0	0	0	0.148022	0	0	0
1700003E16Rik	0.156742	0	0.0287705	0.0308221	0.0680952	0.468369	0.543546	0	0.198134	0.193468	0.163066	0.290919	0.197919	0.0889122	0.0913238	0.141034	0.339923	0.131297	0.373015	0.148632	0.187116	0	0.22201	0.767323	0.222464	0	0.0537205	0.250997	0.131236	0.125484	0.358347	0	0.124003	0.100811	0.0418396	0.16701	0	0.054993	1.24543	0.0746831
1700003F12Rik	0	0.476169	0	0.0773304	0	0	0.226415	0.233235	1.12615	0.447626	0.562813	1.81702	0.185288	1.20057	2.1095	2.12537	1.89664	2.6313	0	0	0.0561673	0	0	0	0	0.333103	0	0	0	0.120632	0	0	0	0	0.869564	0.221968	0.42094	0	0.273739	0
1700003H04Rik	0	0	0	0	0	0	0	0	0	0	0	0	0	0	0	0	0	0	0	0	0	0	0	0	0	0	0	0	0	0	0	0	0	0	0	0	0	0	0	0
1700006A11Rik	0.016983	0	0.430991	0	0	0	0	0	0.257796	0	0	0.107337	0	0	0	0.12227550000000001	0	0	0	0.0235831	0	0	0	0	0	0	0	0	0	0	0	0	0.0344044	0	0	0	0	0	0	0
1700008O03Rik	0.375978	0.040622	0.299576	0	0	0	0	0.453212	0	0	0.37250700000000003	0	0.20534790000000003	0	0.352004	0	0	0	1.22753	0	0	0	0	0.250019	0	0.0564114	0	0	0	0	0	1.36681	2.05765	0.29360580000000003	0	1.00597	0.23437	0	0	0
1700009N14Rik	0	0	0	0	0	0	0	0	0	0	0	0	0.0410309	0	0	0	0	0	0	0	0	0	0	0	0	0	0.460736	0	0	0	0	0	0	0	0	0	0	0	0	0
1700010I14Rik	0.0323475	0.0776432	0.124873	0.0350623	0.0140453	0.22049429999999998	0	0	1.07396	0.0320162	0.551156	0.534136	0.239159	0.118164	0.0630142	0.137813	0.114994	0	0.794781	0.184351	0.0656198	0.217599	0.0687454	0.45958	0	0.34715	0	0.9342010000000001	0	0.739565	0	0.671526	0.0383846	0	0	0	0	0	0.0860851	0.492617
1700011L22Rik	0	0.0817337	0	0	0	0.159536	0	0	0	0	0	0.275448	0	0	0.0466111	0	0	0.166893	0	0	0	0	0	1.03955	0.712438	0	0	0	0.354614	0	0	0	0	0	0	0	0	0	0	0
1700012A03Rik	0	0	0	0	0	0	0	0	0	0	0	0	0	0	0	0	0	0	0	0	0	0	0	0	0	0	0	0	0	0	0	0	0	0	0	0	0	0	0	0
1700012B07Rik	0	0	0.0354076	0	0	0	0	0	0	0	0	0	0.095797	0	0.137051	0	0	0.0422727	0	0	0	0	0	0	0	0	0	0	0	0	0	0	0.0755954	0	0	0	0	0	0	0
1700012B09Rik	0	0	0	0	0	0	0	0	0	0	0	0	0	0	0	0	0	0	0	0	0	0	0	0	0	0	0	0	0	0	0	0	0	0	0	0	0	0	0	0
1700013G24Rik	0	0	0	0	0	0	0	0	0	0	0	0	0	0	0	0.0274692	0	0	0	0	0	0	0	0	0	0	0	0	0	0	0	0	0	0	0	0	0	0	0	0
1700013H16Rik	0	0	0	0	0	0	0	0	0	0	0	0.340303	0	0	0	0	0	0	0	0	0	0	0	0	0	0	0	0	0	0	0	0	0	0	0	0	0	0	0.0811568	0
1700014D04Rik	0	0	0	0	0	0	0	0	0	0	0	0	0	0.0432657	0	0	0	0.0481827	0	0	0	0	0	0.0165318	0	0	0	0.0162629	0	0	0	0	0	0	0	0	0	0	0	0
1700016C15Rik	0	0	0	0	0	0	0	0	0.144417	0.0767516	0	0	0	2.92639	0.233354	0	0.182415	0	0	0	0	0	0	0	0	0	0	0	0	0	0	0	0.178501	0	0	0.859012	0	0	0	0
1700016H13Rik	0	0	0	0	0	0	0	0	0	0	0	0	0	0	0	0	0	0	0	0	0	0	0	0	0	0	0	0	0	0	0	0	0	0	0	0	0	0	0	0
1700017B05Rik	1.58612	0.31641	0.862964	1.81946	1.46897	2.14318	7.20206	0.365904	4.07536	1.05412	1.39788	3.28042	0.960458	7.73884	4.43488	3.42142	4.01754	3.57596	3.0197	1.80884	1.53623	1.16356	0.896606	1.36252	0.939966	0.457308	0.30024	1.63672	0.525266	0.140564	0.50032	0.563986	2.6319	1.2015	1.14506	4.80236	5.89804	0.122519	2.10152	0.342888
1700017N19Rik	0	0.11832029999999999	0	0	0.0170949	0	0	0	0	0	0	0.0206517	0	0	0.0988198	0	0	0	0	0.0642684	0	0	0	0	0	0	0.569628	0	0	0	0.054456	0	0.0934861	0	0.062083440000000004	0	0	0	0	0
1700018B08Rik	0	0	0	0	0	0.0472092	0	0	0.317335	0	0	0	0	0	0	0	0	0	0	0	0	0	0	0	0	0	0	0	0	0.881221	0	0	0	0	0	0	0	0	0	0
1700018F24Rik	0	0	0	0	0	0	0	0	0.165488	0	0	0	0	0	0	0	0	0	0.064494	0	0	0	0	0	0	0	0	0	0	0	0.683727	0	0	0	0	0	0	0	0.07874	0
1700019A02Rik	0.148971	0	0	0	0.128755	0.618876	0.170936	0	0.143003	0	0	0.144904	0.0702362	0.198169	0	0.0673438	0	0.369812	0.168932	0.124228	0	0.106411	0	0	0.736532	0	0	0.663488	0	0	0	0	0	0	0.210934	0.574049	0	0	0	0
1700019D03Rik	0	0	0	0.0941232	0.102803	0	0	1.14909	0	0	0	0.454972	0.339144	0.702833	0.247536	3.36333	0	0	0	0	0	0	0	0	0	0	0	2.11212	0	0	0	0	0	0	0	0	0	0	0	0
1700019N19Rik	0	0	0	0	0	0	0	0	0.0768334	0	0	0	0	0	0	0	0	0	0	0	0	0	0	0	0	0	0	0	0	0	0	0	0.0956266	0	0	0	0	0	0.333592	0
1700020A23Rik	0	0	0	0	0	0	0	0	0	0	0	0	0	0	0	0	0	0	0	0	0	0	0	0	0	0	0	0	0	0	0	0	0	0	0	0	0	0	0	0
1700020L24Rik	0	0	0	0.122718	0	0	0.119696	0	0.0992882	0	0	0.517306	0	0.121105	0.319222	0	0	0	0	0	0	0	0	0	0	0	0	0	0	0	0	0	0	0	0	0	0.111491	0	0	0
1700021F07Rik	0	0	0	0	0	0	0	0	0	0	0	0	0	0	0	0	0	0	0	0	0	0	0	0	0	0	0	0	0	0	0	0	0	0	0	0	0	0	0	0
1700022I11Rik	0	0	0	0	0.0054841	0.0905002	0.0437519	0	0	0	0	0.0338298	0.0059759	0	0	0.0963918	0	0	0	0	0	0	0	0	0	0	0	0.401041	0	0	0.0171604	0.0459447	0.0299274	0	0	0.0132752	0	0	0.280937	0
1700024G13Rik	0	0	0	0	0	0	0	0	0.277771	0	0	0.414704	0	0	0	0	0	0	0	0	0	0	0	0	0	0	0	0	0	0	0	0	0	0.784295	0	0	0	0	0	1.98743
1700024J04Rik	0	0	0	0	0.110705	0	0	0	0.816719	0	0	0	0	0	0	0	0	0	0.171719	0.0158949	0	0	0	0	0	0	0	0	0	0	0	0	0	0	0.221401	0	0.0585608	0	0	0
1700025G04Rik	1.85807	1.78716	0.332944	1.0014	0.0844676	2.20271	0.893392	0.117982	0.562272	0.899328	0.336937	3.10139	0.648704	0.345566	2.02378	0.798832	0.474068	1.2138	2.88603	0	0.112987	0.875436	0.826656	6.09696	0.778648	0.168472	2.12004	3.25775	2.06953	0.243627	0	5.39636	1.62756	3.45029	0.813684	1.12328	2.55031	1.75887	3.58532	1.04998
1700028K03Rik	0	0	0	0	0.149538	0	0	0	0	0.234795	0	0	0	0.134914	0.276212	0	0.279263	0	0.651393	0	0	0.152579	0	0	0	0	0	0	0	0	0	0	0	0	0	0	0	0	0	0
1700029F12Rik	0.109799	0	0.166521	0.259471	0.0947087	0.389408	0.497832	0	0	0	0	0.420162	0	0	0	0.0997066	0	0	1.2427709999999998	0	0	0	0.462882	0.506259	0.217446	0	0.475252	0	0	0.273028	1.59124	0.461049	2.6062	0.59545	0.301904	0.753833	0	1.47637	0	1.3436
1700029H14Rik	0	0	0	0	0.073865	0	0.689464	0	0	0	0	0	0	0.116544	0.410116	0	0	0	0	0	0	0	0.104597	0	0.196888	0	0	0	0	0	0	0	0	0	0	0	0	0	0.118181	0
1700029J07Rik	0.297316	0.358008	0.209772	0	0	0.354722	2.62076	0.72804	0.154138	0.404584	0.123181	0.447736	0.076623	1.73572	0.0817596	1.09528	0.386708	1.79351	0.480018	0	0	0.505368	0.114999	0.720536	1.86547	0.540406	1.52261	1.28791	0	0.458612	0.0753752	0.106202	1.53924	0	0.586014	1.59444	3.95956	0	0.146307	0
1700030J22Rik	0.459594	0.0960378	0	0	0.0494664	0	1.18597	0	0.0542746	0.039669	0.0908883	0.147381	0.21573379999999998	0.410229	0.230486	0.231358	0.23843	0.250062	0.0634386	0.195625	0.354912	0.134218	0.0607312	0.381296	0.0548014	0	0.298244	0	0.146017	0.484758	0.31897359999999997	0	0.0677286	0	0	0.687894	1.5951358000000002	0.616484	0.30969	0
1700030K09Rik	0.496421	0.732957	0.419077	0.416433	0.61206	0.896697	3.84227	0.492328	2.77882	0.0836308	1.15398	1.01851	0.327916	1.24148	1.06639	1.29399	0.7873159999999999	0.826776	1.2492	0.6185160252663999	0.42217099999999996	0.763022	0.0268131	2.513551000280899	0.579049	0	0.284308	1.25459	0.162022	0.464986	0.730005	1.27907	0.897398	1.1176	0.470564	0.82427	0.8968849999999999	0.16245	1.05671	0.263199
1700031F05Rik	0	0	0.0582119	0	0	0	0	0	0	0	0	0	0	0	0	0	0	0	0	0	0	0	0	0	0	0	0	0	0	0	0.148556	0	0.49314017129500004	0	0	0	0.111491	0	0	0
1700034E13Rik	0	0	0	0	0	0	0	0	0	0	0	0	0	0	0	0	0	0	0	0	0	0	0	0	0	0	0	0	0	0	0	0	0	0	0	0	0	0	0	0
1700034J05Rik	0.17991	0	0	0	0	0.0858942	0	0	0.0570292	0	0.164692	0.575387	0	0.416134	0	0	0	0.597436	0.667137	0	0.284926	0	0.19187	0	0	0	0	0	0	0	0	0	0	0	0	0.399659	0.186736	0	0	0
1700037C18Rik	0	0	0	1.03264	0	1.91051	0.684233	0	0	0.788312	0	1.76406	0.168496	0.626547	1.34803	1.18285	1.80212	0.814917	0	0	0	0.158575	0	0	0	0	0.765395	0	0.104586	0.147074	0	2.76461	0	0	0	0.814697	0	0	0	0.273099
1700040F15Rik	0.0134803	0	0.0355678	0	0	0	0	0	0.0150003	0	0.0219126	0	0.00681181	0	0	0.718481	0	0	0	0	0.00624999	0.0120247	0	0	0	0.0166469	0	0	0.0274805	0	0	0	0.0456862	0.406964	0	0	0	0	0	0
1700049E17Rik1	0	0	0	0	0.0851633	0	0	0	0	0	0	0	0.0274161	0.0189273	0	0	0	0	0	0	0	0	0	0	0	0	0	0	0	0	0	0.464525	0	0.0925576	0	0	2.09955e-07	0	0.161716	0
1700049E17Rik2	0	0	0	0	0.0851633	0	0	0	0.222437	0	0	0	0.0274161	0.0189273	0	0.0977831	0	0	0	0	0	0	0	0	0	0	0.283055	0	0	0	0	0	0	0.0925576	0	0	0	0	0.161716	0
1700054O19Rik	16.5981	24.4589	32.3555	26.5908	22.7528	54.6196	128.295	27.4587	86.1346	24.6629	35.0869	41.9731	19.8137	25.8129	12.4954	40.9675	15.3563	31.3114	88.263	47.2996	19.6033	16.5378	27.4302	184.243	148.7	31.9227	112.754	92.8596	40.5451	60.6718	140.779	230.685	108.663	74.7746	66.6312	69.487	63.7267	95.4382	124.273	79.8755
1700056E22Rik	0.745117	0.142135	1.00511	1.04865	1.22099	1.21401	1.2661	0.323645	1.19528	0.631213	0.851645	2.06871	0.295986	2.13277	3.06724	6.1137	2.02403	4.94186	0.526844	1.16385	0.39987	0.288689	1.41969	0.265751	1.06415	0	0	0.343675	0	0.383265	0	0.160256	0	0	1.29891	0.611628	0.0827671	0.0860976	0	0.0586792
1700057G04Rik	0.0908766	0	0	0	0	0	0	0	0.25996	0	0	0	0	0	0.231526	0	0	0	0	0	0	0	0	0	0.230664	0	0	0	0	0.290672	0	0	0	0	0	0	0	0	0	0
1700065D16Rik	0	0	0	0	0	0.234517	0	0	0	0	0	0.285354	0.187724	0.582721	0	0.628921	0	0.737254	0.899262	0	0	0	0	0	0	0	0	0	0	0	0	0	0	0	0	0.682798	0	0	0	0
1700066M21Rik	1.01112	0.0274111	0.294543	1.99449	0.177937	0.0544196	0.526442	0.0532667	0	0.129311	0.43545500000000004	0.360884	1.07908	1.1724	1.04775	0.57421	1.2906149999999998	0.228549	0.856619	0.409729	0.7247589999999999	3.2754	0.799775	0.553472	0.304686	0.0756902	0.0473473	0	0.66733	0.627734	1.58122	0	0.29989	1.02432	0	0	0.186501	2.25655	0	0.132626
1700067K01Rik	0.211223	0.22656296999999997	0.0781835	0.037038300999999996	0.346022	0.252122	1.0875	0.165128	0.044729464999999996	0	0.0803986	0.564009	0.155856	0.673195	0.0947381	0.021198	0.476277	0.147522	0.104264	0.0384909	0.13118117999999998	0	0.500712	0.780487	0	0	0.048945720000000005	0.254059	0.0798274	0	0	0.8218125000000001	0	0	0.220591	0.971425	0.6752904000000001	0	0	0
1700071K01Rik	0	0	0.0724594	0.589527	0.0848015	0	0	0	0.124025	0	0.0371845	0.100271	0.0307701	0.225244	0.131969	0.0880943	0.116911	0	0.0726447	0.321204	0.18387	0	0.104047	0	0	0.0545559	0	0	0	0.396344	0	0.391883	0	0	0	0	0.339987	0	0	0
1700088E04Rik	1.4944	1.68883	0.898754	1.95013	1.46333	2.07211	2.75423	1.31418	0.951651	0.40481599999999995	0.627735	2.53675	0.563171	2.1455	2.64921	2.78346	3.12537	1.73549	2.47297	0.661279	1.4861433000000002	2.94167	0.318591	2.04707	0.097372	0	0	1.42985	0.0867474	0.734077	0	0.840828	1.17713	0	0.97648	0	3.0961	0.332792	4.0243	0
1700093K21Rik	0	0	0	0.710481	0	0	0	0	0	0	0.0646878	0	0.15944	0.131692	0	0.254217	0	0.21024750000000003	0	0	0	0	0	0	0	0	0	0.250277	0	0	0	0	0	0	0	0	0	0	0	0
1700102P08Rik	0.796927	0.344644	0	0	0	0.170094	1.56413	0	0	0.0358339	0.0815135	0	0	0.411894	0.180923	0.192909	0	0.178299	0.386621	0.117438	0.241707	0.776866	0.683794	0.72226	1.17222	0	1.2761	0	0.12271	0	0	0	0	0	0.433286	0.632706	0.449153	0	0	0.159378
1700109H08Rik	0.632107	0.600688	0.504181	0.461557	1.83383	1.28891	0.312164	0.373979	1.80828	0.136782	0.155031	0.816813	0.170254	0.68112	0.322089	1.0174	0.652411	0.675128	1.21769	0.821588	0.205575	0.340719	0.0961952	1.43632	0.615346	0	0.287135	1.1923	0	0.110629	0	0	0.535646	0.240274	0.402622	1.21765	1.5375	0.099937	0.375469	0.476463
1700113H08Rik	0	0	0	0.102038	0	0	0	0	0.248505	0	0	0	0	0	0	0	0	0	0	0	0	0	0	0	0	0	0	0	0	0	0	0	0	0	0	0	0.140363	0	0	0
1700122O11Rik	0	0.0912214	0	0	0	0	0	0	0	0	0	0	0	0	0	0	0	0	0	0	0	0	0	0	0	0	0	0	0	0	0	0	0	0	0	0	0.0794944	0	0	0
1700123K08Rik	0.108691	0	0.0399268	0	0	0	0	0	0	0	0	0	0.110964	0	0.0593166	0	0	0	0	0	0	0	0	0.0806766	0	0	0	0	0	0.226187	0	1.83053	0	0	0	1.10266	0	0	0	0
1700123O20Rik	2.48054	2.1681	1.22674	3.97186	2.07736	10.587	5.68502	6.22776	3.42444	1.10786	2.04894	4.0626	2.19456	3.7331	13.8865	6.4568	6.76548	2.11466	0.70265	0.64659	2.13952	6.56842	3.61776	4.84164	0.766794	1.1961	2.3402	0	1.2303	0.385748	0.674286	0.329122	0.551632	1.25473	0	2.3036	0	0	3.05982	0
1700129C05Rik	0	0	0	0	0	0	0	0	0	0	0	0	0	0	0	0	0	0	0	0	0	0	0	0	0	0	0	0	0	0	0	0	0	0	0	0	0	0	0	0
1810009A15Rik	26.9665	5.69848	12.0254	16.8539	27.0377	23.4303	25.5112	6.20879	18.3164	12.8751	28.7468	67.9781	18.7227	56.7627	63.6342	62.7982	70.5766	29.2608	20.8151	38.3346	25.7343	36.5826	23.3838	29.1141	11.9757	3.45006	18.0134	28.626	8.5877	14.2646	11.9246	21.4952	11.5822	14.0075	12.7301	34.6211	28.859	11.3768	15.9002	13.3302
1810009J06Rik	0	0	0	0	0	0	0	0	0	0	0	0	0	0	0	0	0	0	0	0	0	0.088863	0	0	0	0	0.192584	0	0	0	0	0	0	0	0	0	0.11534	0	0	0
1810010H24Rik	0	0.135892	0.20219009999999998	0.108345	0.02444	0.942025	0.229624	0.0515966	0.375378	0.0439179	0.35358868000000004	0.267062	0	0.0971172	0.42690236800000003	0.375907	0.168244	0.211803	0.495888	0.323569	0.313144	0	0.187864	0.584461	0.052845355999999996	0	0.235668	0.0611599	0.144223	0	0.061238	0.556515	0.334607	0.172179	0.261336	0.239166	0.583336	0.0471926	0	0.24254549000000003
1810024B03Rik	0	0	0	0	0	0	0	0	0	0	0.220572	0	0	0	0	0	0	0	0	0	0	0	0	1.20724	0	0	0.307005	0	0	0	0	0	0	0	0	0	0	0	0.133939	0
1810030O07Rik	0.639	0.0961678	0.442708	0.20941	0.0230782	1.71544	1.84408	1.27814	0.657904	0.23905	1.39525	2.73086	0.503218	1.64821	1.85187	1.00697	0.793424	1.53353	0.709052	1.43877	0.416734	2.05028	1.64251	2.48268	0.153075	0	1.11054	0.576426	1.04184	0.193559	0	0.9401	0.315886	0.90394	1.32071	0.465028	0.823348	0.229276	1.15224	0.117002
1810037I17Rik	64.8223	8.40333	47.2576	52.2714	41.4866	92.5616	50.0815	16.0576	30.6261	11.6864	60.5859	137.418	68.1564	103.541	174.29	140.375	104.876	56.2126	43.1212	81.1111	80.994	132.439	78.3576	26.5911	4.35936	5.94447	9.53353	34.4687	11.3479	18.9496	16.3696	15.0323	12.9065	17.0919	4.78818	7.72982	18.0295	12.0875	13.7685	5.21114
1810055G02Rik	5.53932	1.68964	4.70876	6.94788	6.62676	7.7164	27.3366	0.955216	9.12372	3.33483	3.69919	3.49001	1.78635	8.90916	10.2188	17.9436	8.62616	5.97244	1.39101	4.21328	2.84465	3.20996	4.97416	13.3956	2.03998	0.765248	6.78636	12.194	0.638304	2.78612	1.74295	1.45086	8.76344	1.74254	0.659316	3.71865	2.05258	3.93791	8.94464	3.37679
1810062G17Rik	0	0.649885	0.908585	0.350886	0	0.739662	4.68802	0	0	0.455738	0.921087	3.26211	0.168683	0.41956	0.277225	0	0.431829	0.993693	3.23239	0	0.514395	1.04107	0	1.03153	0	0.153129	0	0	0	0.886714	0.258702	0	0	0	0	1.63313	0.968375	0	0	0
1810065E05Rik	0	0	0	0	0	1.06809	0	0	0	0	0	0.158317	0.036797	0	0	0	0	0	0	0	0	0	0	0	0	0	0.493502	0	0	0	0	0.637265	0	0	0	0	0	0	0	0
2010003K11Rik	1.32116	0.459676	3.21026	0	2.52553	2.90801	4.09558	0	0	0.578437	3.35985	22.7914	2.59207	16.8074	42.3184	27.8342	21.731	11.1202	3.4282	0.791795	0.218415	1.67633	0	1.96346	0.750934	0.973825	1.0228	4.19124	0.333047	0	3.28825	0.400849	4.9372	5.89425	6.82149	0.649215	1.23013	0.848476	4.52253	0.144679
2010106E10Rik	0	0	0	0	0	0	0	0	0	0	0	0	0	0	0	0	0	0	0	0.567799	0	0	0	0	0	0	0	0	0	0	0	0	0	0	0	0	0	0	0	0
2010109A12Rik	0.200509	0	0	0	0.173058	0	0	0.24182	0	0	0	0	0	0	0.623106	0	0.243024	0	1.82341	0	0	0	0.317584	0	0	0	0.217149	0	0.884552	0	0	0	0	0	0	0	0	0	0	0
2010315B03Rik	1.51787	1.75082	1.5732	1.28633	1.0223300366652999	2.01285	4.827	0.916803	2.30251	1.8828140000000002	1.05896	1.79614	0.73071	2.57868	1.05897	2.16861	1.8073050000000002	2.1607689999999997	2.97294	2.64607	1.2615	0.563831	1.09447	1.32862	0.478091	0.814023	1.28064	1.69894	0.829431	0.971206	1.37489	0.36665	1.27212	0.86942	5.16865	2.30962	1.87712	0.835404	4.2845699999999995	0.254252
2200002D01Rik	129.021	87.7104	119.02	79.8389	180.36	82.502	107.321	33.3293	169.862	73.0379	148.778	182.687	131.872	90.8163	102.769	152.104	129.966	111.919	87.6012	111.418	139.419	95.729	107.826	63.7764	51.6382	29.0573	20.2106	26.6722	42.9251	33.4706	19.3398	29.925	56.1499	67.8938	53.0765	90.0451	66.9023	24.6178	49.3931	60.3096
2200002J24Rik	0.461679	0.186767	0.45927	0.282803	0.487464	0.24390060000000002	0.47271599999999997	0.0609252	0.0980505	0	0.47060100000000005	1.9439670000000002	0.5805750000000001	1.61447	1.3125209999999998	2.40362	0.804579	2.47622	0.46298399999999995	0.17054760000000002	0.46992900000000004	0.529704	0.382755	0.23457540000000002	0	0	0	0	0	0.6294420000000001	0	1.28964	0	0	0.150873	0	0.22072980000000003	0.229153	0.950742	0
2210016L21Rik	5.84319	3.71623	7.04713	4.6287400000000005	3.63398	8.67789	16.5459	2.96267	8.89976	3.64292	9.04323	18.221901000000003	3.49355	9.83854	10.0699	10.995458000000001	6.20062	9.695701999999999	7.88761	6.15296	3.23603	5.99136	6.96464	11.4746	6.51646	1.87798	5.58891	12.2755	3.36598	6.64868	7.18673	6.92981	5.29929	2.48893	6.488421991259999	9.64028	15.3692	4.04669	8.97967	3.9027403617700003
2210408I21Rik	0.603359	1.3895281000000002	0.988513	0.226961	0.193206	0.9077380003890679	2.84663	1.32048	0.797751	0.209299	0.334426	1.20296	0.049584	1.56333	0.294016	0.401579	1.04958	0.5256038000000001	1.45501	0.73012	0.674272	0.189253	0.558023	1.6298	0.385194	0.35518969499999997	1.20311	0.170313	0.126165	0.508428	0.511611	0.127571	0.15736380149999998	1.0956841341999999	0.651238	1.0302834056480001	0.594422	0.288417	0.921845	0.191995
2210418O10Rik	2.09972	1.15325	1.17119	0.953308	0.534717	1.5802150000000001	1.59955	0.120535	2.2240599999999997	0	1.86172	1.46	1.17569	1.80441	1.92497	1.49148	1.42381	1.37161	1.5167380000000001	1.52422	1.85399	1.09224	1.47005	1.1992390000000002	0.582801	0.17201	0.574998	0.44188	1.0473	0.52357	0.680174	0	0.871799	0.243728	0.228585	0.422271	0.347837	0	1.75099	0
2300002M23Rik	0	0	0	1.32262	0	0	0	0	0.365123	0	0	0	0	0	0	0	0.829199	0	0	0	0	0	0	0	0	0	0	0	0.488944	0	0	0	0	0	0	0	0	0	0.064713	0
2300003K06Rik	0	0.410093	0	0	0	0	0	0	0	0	0	0	0	0	0	0	0	0	0	0	0	0	0	0	0	0	0	0	0	0	0	0	0	0	0	0	0	0	0	0
2300009A05Rik	9.67271	6.70217	4.08717	3.38427	10.9661	10.5294	10.4907	2.56965	6.31557	2.46965	4.39748	17.5562	10.0035	16.1397	28.8571	22.4612	15.8587	9.59632	9.13461	7.72133	8.10607	10.6421	18.6324	12.3848	0.928209	1.95115	1.72928	10.6147	2.12768	4.15804	2.12883	2.26984	1.91403	1.26548	1.7292	3.83766	6.10269	4.08497	6.04695	2.57271
2310002L09Rik	0	0	0	0.9751939999999999	0	0	0	0.342671	0	0	0	0	0	0	0	0	0.232218	0	0	0	0	0	0	0	0	0	0	0	1.3399	0	0	0	0	0	0	0	0	0	0	0
2310009B15Rik	10.0712	2.30543	1.95809	1.23677	6.99687	6.36971	5.66654	0.990894	2.22134	2.69867	3.50665	19.1569	9.35187	14.7499	14.7263	11.211	9.30517	13.4898	4.85797	5.7887	10.9135	14.4445	13.4679	2.67067	0	1.13267	0	0	0.290947	0.615943	2.393	0.700498	0.587428	0.669374	1.15789	3.02514	0.538046	1.48215	0.233077	0
2310011J03Rik	2.28716	1.80671	3.10197	1.89223	2.17251	11.0719	14.2339	1.37957	3.49766	2.11016	1.57206	5.89895	2.1695	2.5623	8.182	5.81763	6.2077	1.55533	2.58974	2.48742	1.31823	1.76818	3.49116	8.6809	1.81202	0.392263	0	3.54731	0.806136	1.42194	0.330511	5.75378	0.542346	2.16893	1.88279	6.53879	3.94998	2.30659	0	0.174924
2310022A10Rik	0.536752	0.0506331	0.611315	0.826757	0	1.3611	0.361588	0.192279	0.169909	0.0444784	0.112071	0.29458	0.126912	0.5574669999999999	0.505223	1.14192	1.0215	0.816151	0.828926	0.109615	0.844609	0.269471	0.237784	0.0986736	0.38421	0	0	0.28525999999999996	0.492169	0	0.546378	0.656514	0	0.921865	0.100051	0.0484577	0.522252	0.569559	0.158641	0.130028
2310022B05Rik	0.290703	0	0.380799	0.54043	0.0687237	0.788315	1.46435	0.464096	0.401847	0.105441	0.933257	0.876452	0.299701	1.0905	1.51826	0.571136	0.314981	1.38987	0	0.0432713	0.561255	0.369728	0.505954	1.34909	0	0	0.110207	0.858052	0.179804	0	0.0736461	0.621624	0	0.069003	0.163941	0	0.381225	0	0.0714587	0.15479
2310030G06Rik	1.27496	0.221794	2.27185	2.00994	5.59217	7.55598	15.4184	1.64718	2.62072	1.11921	2.30511	3.33479	0.517924	6.65974	3.96829	10.573	5.30055	6.89541	4.9597	8.99754	3.05631	8.56763	4.71847	4.42757	0.362077	0	0.394553	4.25158	2.25094	5.90384	4.50142	1.93783	0.216685	3.95159	1.52351	0	0.198021	4.70631	1.54166	0.978075
2310033P09Rik	47.2523	31.8015	38.4473	29.3907	29.5848	25.6402	59.5306	21.2598	33.7687	21.2706	37.1745	57.7954	25.6214	26.7857	28.024	29.149	22.5084	38.8901	51.5253	36.5574	31.9848	19.8088	33.9679	52.9163	39.0777	25.0828	45.8382	27.4744	30.2758	38.6888	34.8348	58.549	31.3447	41.5564	48.1666	30.0595	32.7322	46.8235	62.5267	47.7598
2310034C09Rik	0	0	0	0	0	0	0	0	0	0	0	0	0	0	0	0	0	0	0	0	0	0	0	0	0	0	0	0	0	0	0	0	0	0	0	0	0	0	0	0
2310039H08Rik	31.7841	11.3218	27.105	17.3342	27.4	53.3201	49.018	10.8514	38.655	11.9437	19.2456	69.2268	25.0174	87.9814	106.645	123.335	72.4617	74.8997	31.0019	36.3143	35.2554	69.0291	50.6228	40.1835	11.4337	1.83708	19.9054	28.8975	13.3701	6.91275	12.0866	20.2462	20.5754	29.8849	17.6709	27.6619	32.1665	33.0771	24.0857	10.4683
2310057J18Rik	0	0	0	0	0	0	0	0	0.0951453	0	0.057016	0	0	0	0	0.112709	0.0894457	0	0	0	0.0558835	0.116121	0	0	0	0	0	0	0	0	0.139304	0	0	0	0	0	0	0	0	0
2310057M21Rik	0.356863	0.196671	0.079447	0.364905	0.0617717	0.52165	0.37842	0.296936	0.0679498	1.32585	0.165453	0.401684	0.303135	1.35925	0.325661	1.41466	0.669218	1.69384	1.12358	0.293595	0.24194	0.345274	0.987704	0.481507	0.275817	0.17967539999999999	0.075065	0.234338	0	1.7397360000000002	0.100444	0.484342	0.0846739	0.423722	0.0575646	0.632706	0.848182	0.0386306	0.391299	0.0787532
2310057N15Rik	0	0	0	0	0	0	0	0	0	0	0	0	0	0	0	0	0	0	0	0	0	0	0	0	0	0	0	0	0	0	0	0	0	0	0	0	0	0	0	0
2310061I04Rik	7.81164	6.8992700000000005	3.7566100000000002	6.82971	8.4699	10.8109	16.2743	3.27323	12.4644	6.18489	9.0655	20.6186	8.11744	27.0773	17.2017	25.942460999999998	20.8017	30.5712	8.16998	10.7899	5.7968	9.45502	10.724359999999999	10.0352	5.15148	0.60071	2.86614	5.30169	5.40846	5.329	1.74044	3.73265	3.53142	4.5112	2.65582	11.0487	8.877889999999999	3.44911	6.3365100000000005	1.86964
2310061N02Rik	0	0	0	0	0	0	0	0	0	0	0.200232	0	0	0	0	0	0	0	0	0	0	0	0	0	0	0	1.61865	0	0	0	0	0.245101	0	0	0	0	0	0	0	0
2310079G19Rik	0	0	0	0	0.693251	0	0	0	1.53421	0	0	0	0	0	0	0	0	0	0	0	0	0	0	0	0	0	0	0	0	0	0	0	1.01547	0	0	0	0	0	0	0
2410002F23Rik	1.59959	1.14957	0	1.8871200000000001	2.63775	6.23607	7.737839999999999	0.36094	2.69164	0.184667	0.420969	1.45573	0.7843979999999999	1.875	2.2699949999999998	4.65473	1.72741	1.6159949999999998	3.97193	1.96894	1.79631	0.5106915000000001	0.42550350000000003	4.32771	0	0.20566	1.80315	3.74544	1.05181	1.4199060000000001	0.689308	0.49006799999999995	0.364935	2.3397750000000004	0.377771	1.21725	1.21523	2.06703	1.67453	0.0454024
2410004B18Rik	3.66713	0.336674	2.68026	3.97825	1.15126	4.54907	4.34354	2.5466	0.425164	0.564276	1.78335	4.23017	0.5019589999999999	4.14887	4.84196	8.34999	5.822146999999999	2.14004	2.41319	1.38478	2.41808	2.91309	0.591125	4.90904	0.653631	0	2.57119	4.06434	0.468494	2.59805	0.477856	4.2137	1.71322	0.594544	3.72212	0.504364	0.837219	0.372787	1.24221	2.24359
2410004P03Rik	0	0	0	0	0	0	0	0	0.444697	0	0	0	0	0	0	0	0	0.718411	0	0	0	0	0	0	0	0	0	0	0	0	0	0	0	0	0	0	0	0	0	0
2410137M14Rik	0	0	0	0	0	0	0.29503	0	0	0	0	0	0	0	0	0.116059	0	0	0	0	0	0	0	0.295783	0	0	0	0	0	0	0	0	0	0	0	1.76111	0	0	0	0
2510002D24Rik	12.1587	4.30549	23.129810000000003	11.1209	11.9565	29.5898	27.7955	10.1711	32.5608	8.88539	10.2551	26.7614	10.6074	16.7428	14.3075	23.71	14.9518	11.4984	24.0135	11.1106	20.4795	25.556	10.1535	16.0503	7.20221	5.61648	5.49504	16.7472	12.5344	3.60196	1.04851	12.6721	13.321769999999999	11.4048	6.17792	17.355	20.052	2.43343	11.8766	9.73897
2510009E07Rik	0.109247	0	0.60824	0	0.0315066	0.0867674	1.34398	0	0.138695	0.0365789	0.582373	0.445335	0.171831	0.714858	0.295537	0.426528	0.829229	0.409252	0.0813736	0.119885	0.20568	0.265027	0.620279	0.163895	0.422468	0.0611473	0	0.159249	0	0	0	0.147681	0.691226	0	0	0	0	0	0	0
2510022D24Rik	6.4633	2.04363	3.99738	3.64546	5.07644	7.33096	6.7352	2.04679	5.01647	1.90218	4.52672	12.41	3.44376	9.03113	8.05618	10.6731	9.14915	12.4044	5.62891	5.93158	5.8166	4.78424	7.8697	4.16702	2.68486	0.778448	0.973027	7.69316	3.23249	3.44648	2.8478	3.71612	2.74977	2.20131	3.09339	4.67142	11.1884	2.19042	6.7654	3.94312
2510039O18Rik	1.3667600000000002	0.190949	0.310265	0.645765	0.711436	1.96279	1.58651	1.26609	1.53323	0.133016	0.959356	2.90221	0.292206	3.01762	2.64571	1.89697	1.91383	3.21853	1.42578	0.676955	1.18723	2.08509	1.27557	2.82267	0.301225	0.0604941	0.201416	0.238954	0.819997	0.705939	0.570955	0.684037	0.523489	1.03937	1.21917	0.391127	1.93858	1.08196	2.37417	0.314823
2610008E11Rik	0.265837	0.174157	0.24796200000000002	0.210534	0.130589	1.8792	1.39971	0.7920262220000001	0.0688616	0.410405	0.458924	0.609975	0.0745267	1.05607	1.24609	1.88452	0.519109	0.395397	0.85052	1.03254	0.40692	0.748799	0.184148	2.94806	0.720791	0.103947	1.0065	0.235966	1.55946	0.0277322	0.199084	0.949398	0.85945	0	0.668874	0	1.96861	0.072814	0.67283	0.113071
2610028H24Rik	0	0	0	0	0	0	0	0	0	0.0983964	0	0.045908	0	0	0	0	0.055072	0	0	0	0	0	0	0	0	0	0	0	0	0	0	0	0	0	0	0	0	0	0.887656	0
2610042L04Rik	0	0	0.148229	0	0.151555	0	0.524125	0	0.618352	0.401731	0	0.111314	0	0.45148200000000005	0.0509464	0	0	0	0	0	0	0	0.333337	0.234232	0.385182	0	0.517604	1.19132	0.281974	1.22629	1.0823	0.318814	0	0	0	0	0	0.383386	0	0
2610044O15Rik8	0.158534	0.192233	1.29423	0.257568	1.9574	0.930146	0	0	0.972736	2.38205	1.71153	0.184966	0	1.11468	0.163932	4.22583	1.13641	0.195177	4.29482	2.97566	0.545939	3.11857	0.340036	0.495176	0.626738	1.36103	0.0344047	1.04735	1.38795	1.9397	0	0	1.50029	0.424644	0	0	0	0	0	0
2610318N02Rik	0	0	0	0	0	0	0	0	0.268135	0	0	0	0	0	0.0284622	0	0	0	0.788898	0.092453	0	0.132448	0	0	0	0.533522	0	0.07717	0	0	0	0.111307	0	0	0	0	0	0	0.77449	0.105151
2610524H06Rik	22.4631	6.79837	6.51125	7.06056	7.05227	1.23387	1.46505	0.768018	22.8994	5.05789	7.06752	3.09818	6.86519	1.50243	2.89957	9.98846	2.13301	2.47578	3.80422	3.06781	4.96647	6.14178	1.35536	4.61961	20.4324	8.90629	15.5186	5.87825	2.82325	1.59177	13.4494	9.51488	15.1667	16.4124	0.449992	1.46408	2.08509	3.58601	8.12396	9.67399
2610528J11Rik	0.889758	0.947582	2.26634	0.0876394	3.2648	5.51944	0	1.20786	1.91551	1.13954	1.40206	6.48838	3.2707	6.55908	8.99658	7.67862	8.31916	1.65283	1.76258	4.27924	4.2343	12.9943	8.20416	1.28106	0	0.190958	0	0	0	0	0	0	0	0	0	0	2.40454	0.747656	4.38032	0.8512
2700049A03Rik	1.2893109999999999	0.7366830000000001	0.61006	1.2072767999999998	1.5914215999999999	2.9626	6.92716	1.05249	4.53524	0.531397	2.0157	2.87773	0.8759509000000001	1.98409	1.40585	1.1575	1.7170450000000002	1.26485	3.20178	1.1545146000000002	0.805791	1.20629	1.61772	7.5480149999999995	2.39138	0.971873	1.47326	3.7177743999999997	1.22381	1.47279	0.9636305000000001	1.4282309999999998	2.83261	1.1366	2.85166	3.1360349999999997	2.70594	1.55893	3.1931990027094903	0.966722
2700062C07Rik	3.59083	1.35959	1.3998	3.36739	2.20503	4.06445	10.766	0.920028	2.96841	1.96265	3.26484	6.32038	3.42616	6.41958	5.50488	6.39468	2.70523	5.92999	5.82405	4.14454	3.19516	5.5047	3.63849	11.4771	2.47657	2.04396	1.74006	4.18241	2.77169	3.17659	2.82383	2.50062	4.20591	1.03378	3.35574	6.49194	3.94792	1.62409	1.07728	1.23565
2700097O09Rik	1.97746	0.359133	1.12236	1.30735	2.11858	5.9623859999999995	8.26891	2.11632	5.12243	1.12284	1.93277	2.17735	2.32842	5.62046	4.19655	8.717241999999999	2.7921	4.46131	3.75491	1.95095	1.01024	1.92009	1.04398	11.8687	1.60032	0.0993124	2.97772	3.74577	1.87864	1.04302	3.07792	3.18575	3.12803	1.62095	2.01325	4.56999	4.03445	1.60871	2.98969	1.9712
2810004N23Rik	22.5322	13.8648	17.4841	12.3536	17.5445	18.3933	30.9965	10.0216	30.4729	12.6934	27.5828	76.7027	18.777	37.6093	30.5039	48.787	46.2852	61.7781	23.2493	20.3102	19.0801	18.6558	20.6928	29.6654	11.8761	7.86824	15.6648	16.5404	8.36904	21.4322	11.2663	16.5322	14.7148	13.6553	49.6116	35.515	28.7297	16.2237	20.7952	14.8684
2810021J22Rik	0.0176124	0	0	0.302916	0.0152907	0.259302	2.68611	0.47200600000000004	0.300803	0.0349018	0.607926	0.0185322	0.0166687	0.802041	0.334882	0.6182030000000001	0.392992	0.57346	1.6332	0.547472	0	0.873531	0.0374351	2.27617	0.368175	0	1.12804	0.156598	0	0.212134	0.28643	0.534613	0.292586	0	0	0	0.463463	0.247384	0.98648	0
2810039B14Rik	0.0613221	0	0.0451827	0	0	0.2929	0.61387	0	0	0.182668	0	0	0	0	0.677106	0.883199	0.242803	0.179444	0.406368	0.200162	0.204317	0.232887	0.0869157	0.0899263	0	0	0	0.175893	0	0	0	0	0.0485076	0	0.0643137	0.0882722	0.249677	0	0	0.0888222
2810408A11Rik	0.0304981	0.183813	0	0.0239869	0	0	0	0	0	0.0305083	0.0204715	0.230858	0.077501	0.616357	0.463737	0	0.536177	0.0381494	0	0	0.0199539	0.383853	0.0553936	1.7021469999999999	0.117321	0	0.0638297	0	0.46912	0	0	0.2151	0	0	0	0	0.208084	0	0	0.224961
2810408B13Rik	0	0	0	0	0	0.0351644	0	0	0	0	0.0798112	0.0325926	0	0	0	0	0	0.265114	0	0	0.111474	0.150604	0.190432	0	0	0	0	0	0	0	0	0.31728	0	0	0	0	0	0	0	0
2810459M11Rik	1.21992	0.477914	1.01172	1.24604	0.792517	4.31601	2.10384	0.0715565	2.31048	0.061014980999999996	2.0513310000000002	1.0024549999999999	0.690725	0.981889	2.15396	1.61641	0.801109	0.9537059099999999	3.1877	1.15107	1.3690229999999999	0.647205	0.355427	0.748945	1.22647	0.509639	0	0.0662896	0.415155	0	0	0.849407	0	2.07917	0.18737596999999998	0	0.25350133999999996	1.12333	0.49783666000000004	0.359922
2900026A02Rik	6.476041499999999	2.07197	3.05346	5.72147	5.363326499999999	9.730364999999999	10.114605065318301	3.4292	8.71323	2.85953	1.75861	3.34282	1.47864	9.84103	8.71326	13.354413000000001	7.29589	8.26127	6.47072	5.0670174999999995	5.2729870000000005	5.25532	5.771599932599999	10.9744	3.8037210000000004	2.1359709999999996	4.75626	6.525933500000001	1.37451	4.1914	0.806451	1.97755	3.8361365000000003	1.35832	1.86655	3.35468	9.33332	1.89149	5.59009	2.33267
2900092C05Rik	0.108576	0.131652	0	0	0	0	0	0	0.20771205169999998	0	0.062253446100000005	0.10777353890000001	0	0	0	0.195691	0	0	0	0	0	0	0	0	0.532183	0	0	0	0	0	0.466566	0	0	0	0	0	0	0	0	0
3110009E18Rik	1.1366	1.684	1.88977	0.968864	2.81958	2.67037	2.5330519999999996	0.5899099999999999	0.701143	1.1261	0.733445	5.04826	3.56538	5.22305	6.3203700000000005	7.7227339811174005	5.707809999999999	3.84461	6.02893	4.13716	3.53429	1.6283	4.0295	1.29638	1.1230790000000002	0.663934	0.212004	1.38031	0.689844	0	0	0	1.16254	0	1.8695	0.449312	4.2133460000000005	0.8660509999999999	2.30119	0.886158
3110040M04Rik	0	0	0	0	0.698093	0	0	0	0	0	0	0.00740338	0	0	0	0.310971	0.034341	0	0	0	0	0	0	0	0	0	0	0	0	0	0	0	0	0	0	0	0	0	0	0
3110040N11Rik	2.0273212000000003	4.15387	1.35747	2.39534	3.7440040000000003	7.95508	2.95092	1.99937	5.65365	4.243119999999999	5.0849	16.1489	4.88887	16.755119999999998	18.6563	21.1592	15.6217	14.292	8.99276	6.64142	3.1994800000000003	14.1119	7.5983279999999995	1.0661	2.3816059999999997	1.9022139999999998	0.998212	0.614408	2.83121	4.13658	1.60658	0.783608	1.3152	2.00016	4.01822	2.95948	5.0057480000000005	0.123282	4.67783	0.565734
3110082I17Rik	8.432459999999999	2.92182	3.6842	1.46316	2.16742	8.23779	3.09628	3.26251	2.30649	2.70182	6.44695	7.4526	2.54205	3.07329	1.32461	2.19983	2.09712	3.34701	3.2253	2.72778	2.85367	8.93388	2.4775400000000003	3.01063	1.11549	0.675492	2.96834	2.85969	1.6482	2.03898	2.13402	4.9664	1.65531	3.18434	6.866801000000001	5.40499	4.27667	0.998375	3.88553	2.11435
3300002I08Rik	1.65287	0.507513	1.95901	1.1397395000000001	0.284126	3.34726	4.05079	0.57482	3.4055899999999997	1.64723	1.09096	1.4240326065944902	0.881038	0.5784199999999999	0.764336	0.85552	1.34972	0.71947	2.5383	0.54057	0.194837	0.777724	0.35160620000000004	1.31483	4.51258	1.4055819999999999	2.51822	3.71081	1.41826	0.614968	1.08506	0.785364	0.34722	0.422146	3.5458	0.612052	0.649089	1.70325	2.6677429999999998	0.183414
3425401B19Rik	0	0	0	0.40824	0	0	0.0121291	0	0.0496306	0.0720488	0.118736	0	0	0	0	0	0.117309	0	0	0	0	0	0	0	0	0	0	0	0.0782977	0	0.0142528	0.0951632	0	0	0	0	0.196723	0	0	0
3830403N18Rik	0.137189	0.0678442	0.125655	0.191909	0	0.136664	0.800949	0.13324	1.53896	0.227415	0	0.0648509	0	0	0.0621481	0.347939	0.567944	0	0.26408200000000004	0.465233	0	0.14699	0	1.32608	0.35384	0	0.32227	0.496519	0.0978668	1.10247	0.780026	0.942693	1.3132	0.449468	0.162949	0	0.482109	0.7514	2.03464	0
3830406C13Rik	1.7532	4.11181	0.674065	1.05727	1.39305	8.15526	9.52829	3.85169	3.22362	1.39858	5.50611	9.91155	4.77295	13.8689	17.6207	12.351289633299999	9.90476	4.55934	10.1269	6.11892	5.0395776979999996	12.0558	3.7463297671999998	1.82905	5.57261	0	2.73388	0.677612	3.61259	2.73872	2.64135	4.44554	2.36529	0.537438	1.09753	6.695414474650001	2.36622	5.07527	3.0042	1.3354409999999999
4833420G17Rik	2.94008	1.8203429999999998	3.02256	2.91463	3.6424570000000003	13.7388	17.752560000000003	3.03468	10.2264	2.79329	2.7293979999999998	5.07199	3.09539	3.71887	3.69878	4.514495999999999	3.59099	4.16839	10.908100000000001	3.6123570000000003	1.3374759999999999	3.16689	3.18752	13.3837	4.47944	1.8791640000000003	1.7971	6.6344	2.4590579999999997	2.65369	3.62919	2.5762240000000003	4.18107	4.933425000000001	3.0422350000000002	3.7996770000000004	7.49203	4.34129	8.450959999999998	2.39263
4833439L19Rik	1.94707	3.20402	7.8377	5.56705	4.85056	12.6037	10.010489999999999	2.72123	14.8365	5.13591	7.21068	6.00227	4.6471561186937995	5.45105	4.68835	5.233	6.32505	4.578644000000001	5.32751	3.56135	2.6211260000000003	6.69118	4.20717	6.56594	8.29297	2.62277	5.18916	3.6786825750000003	6.82722	6.19477	3.994	7.13697	3.9402299999999997	2.99054	4.89302	6.33974	6.53903	4.06737	6.1828622200000005	1.33018
4921504E06Rik	0	0	0	0	0	0	0	0	0	0	0	0.0297295	0	0	0.0701597	0.075799	0	0.070544	0	0	0	0	0	0	0.23933	0	0	0	0	0	0	0.210339	0.0333205	0.144631	0	0	0	0	0.0744805	0
4921507P07Rik	0.0532228	0.047864	0.129306	0.0458177	0.151416	0.416899	0.470606	0.17075	0.16616799999999998	0	0.015102	0.324435	0	0.347257	0.119628	0.263392	0.034769	0.255132	0.496984	0.0865292	0.065304	0	0.216914	0.0648983	0.223807	0.0486166	0.0547368	0.0568324	0	0.159809	0.036514	0.34794046346999996	0.094738	0.0684804	0.0897698	0.255525	0.213615	0.188908	0.158153	0.0380551
4921509C19Rik	0	0	0.0268376	0	0.339584	0	0	0	0	0	0	0	0.0231159	0	0	0.03289	0.115504	0	0	0	0	0	0	0	0	0	0.0314092	0	0	0	0	0	0	0	0	0	0	0.0113301	0	0
4921517D22Rik	0	0	0	0	0	0	0	0	0	0	0	0	0	0	0	0	0	0	0	0	0	0	0	0	0	0	0	0	0	0	0	0	0	0	0	0	0	0	0	0
4921524J17Rik	8.14349	6.89176	4.98214	3.31516	7.39622	7.61906	12.5267	3.88242	8.34086	4.02135	6.97832	18.1505	4.8802	9.467	9.18523	8.92479	8.1188	7.80081	7.04144	7.35506	5.55609	5.69717	4.54524	6.8491	5.18106	1.53432	6.08343	5.22701	3.28464	9.41312	5.17257	6.71925	7.04592	4.6463	13.5879	6.78558	10.0114	4.81736	4.66087	5.70475
4921524L21Rik	0	0	0	0	0	0	0	0	0	0	0	0.0824208	0	0	0	0.0254008	0	0	0	0	0	0	0	0	0.0968588	0	0.105389	0	0.214896	0	0	0.333922	0	0	0.34847	0	0	0	0	0
4921528I07Rik	0	0	0.0484259	0	0.0182582	0	0	0	0.0833181	0	0	0.0154869	0	0	0	0.0658815	0	0	0.161024	0	0	0	0	0	0	0.12071739999999999	0.187115	0	0	0	0.120506	0	0	0	0	0	0	0	0	0
4921536K21Rik	0	0	0	0	0	0	0	0	0	0	0	0	0	0	0	0	0	0	0	0	0	0	0	0	0	0	0	0	0	0	0	0	0	0	0	0	0	0	0	0
4921539E11Rik	0	0	0	0	0	0.167589	0	0	0.186037	0	0	0	0	0	0	0.0293536	0	0.0814792	0	0	0	0	0	0	0.439689	0	0	0	0	0	0	0	0.667372	0	0	0	0	0	0.17788	0.241316
4930402F06Rik	0	0	0	0	0	0	0	0	0	0	0	0	0	0	0	0.137672	0	0	0	0	0	0	0	0	0	0	0	0	0	0	0	0	0	0	0	0	0	0	0	0
4930402K13Rik	0	0	0	0	0	0	0.136205	0	0	0	0	0	0	0	0	0	0	0	0	0	0	0	0	0	0	0	0	0	0	0	0	0	0	0	0	0	0	0	0	0
4930407I10Rik	0	0	0	0.0153646	0	0	0	0	0	0	0	0	0	0	0	0	0	0	0	0	0	0	0	0	0	0	0	0	0	0	0	0	0	0.12451	0	0.0718039	0	0	0	0
4930415L06Rik	0	0	0	0	0	0	0	0	0.0887761	0	0	0	0	0	0	0.0590058	0	0	0.862146	0	0	0	0.00995068	0	0	0	0.153567	0	0	0	0.0511944	0.0690324	0	0	0	0	0	0	0	0
4930426D05Rik	0	0	0	0	0	0	0	0	0	0	0	0	0	0	0	0	0	0	0	0	0	0	0	0	0	0	0	0	0	0	0	0	0	0	0	0	0	0	0	0
4930432E11Rik	0	0	0	0.0370975	0	0	0	0	0.126475	0	0	0	0	0.0088557	0	0	0	0.0445483	0.0342996	0	0	0	0	0.0674992	0	0.032113	0.0320264	0.0581984	0	0	0.0533452	0.0142035	0.205241	0.0800835	0	0	0.00774219	0	0.318234	0
4930433I11Rik	0	0	0	0	0.160276	0	0.369567	0	0.122591	0	0	0	0	0	0	0.0995676	0	0	0.0539903	0	0	0	0	0	0	0.0607049	0.15159	0	0	0	0.725468	0	0.67121	0.94819	0	0	0	0.051703	0.247304	0.157966
4930438A08Rik	0	0	0.0310404	0.0220096	0	0	0	0.0342879	0.425631	0	0.0318917	0.752053	0	1.99107	0.8188000000000001	4.28417	3.67206	5.989596000000001	0.994672	0	0	0	0	0	0.279296	0	0	0	0	0	0.0781263	0	0	0	0.345914	0.0612459	0	0	0	0
4930444P10Rik	0	0	0	0	0	0	0	0.7434419999999999	0.249068	0.798001	0	0	0	0	0	0.319912	0	0	0	0	0	0	0	0	0.464923	0	0	0.576154	0	0	0.751696	0.545071	0	1.05507	0	0	0	0	0	0
4930447C04Rik	0	0	0	0.0468879	0	0	0	0	0	0.0197222	0	0.0154588	0	0	0	0.0357729	0	0	0.0438746	0	0	0	0	0	0	0	0.24786	0	0	0	0.189059	0.304088	0	0.103013	0	0	0	0	0	0
4930449I24Rik	0	0	0	0	0	0	0	0	0	0	0	0	0	0	0	0	0	0	0	0	0	0	0	0	0	0	0	0	0	0	0.521504	0	0	0	0	0	0	0	0	0
4930451I11Rik	0	0	0	0	0	0	0	0	0	0	0	0	0	0	0	0	0	0	0	0	0	0	0	0	0	0	0	0	0	0	0	0	0	0	0	0	0	0	0	0
4930453N24Rik	1.13289	0.203665	1.06748	2.0096	0.794294	1.35214	2.17805	1.80379	2.28977	1.34858	1.78363	2.76763	0.823266	4.77146	4.50282	5.10688	3.28176	2.44626	1.60174	1.62153	1.51027	1.1180487000000001	1.92876	1.28392	0.786139	0.0803992	0.651786	0.468445	0.697504	0.933019	0.401926	0.376062	1.08676	0.18896705000000003	1.80427	3.09104	0.49609200000000003	1.7629625999999998	0.0651635	0.948945
4930474N05Rik	0	0	0	0.0676179	0	0	0	0	0	0.476824	0.0491705	0	0	0.566402	0	0	0	0	0	0	0	0	0	0	0.545376	0	0	0	0	0	0	0.35481	0.819293	0.114151	0	0	0	0	0.388406	0
4930480E11Rik	0	0	0	0	0	0	0	0	0	0	0	0	0	0	0	0	0	0	0	0	0	0	0	0	0	0	0	0.13468	0	0	0	0	0	0	0	0	0	0	0	0
4930486L24Rik	0	0.0611198	0	0	0	0	0	0	0.0482536	0	0	0.263625	0.144029	0	0.306892	0	0	0	0.0562989	0.124657	0	0	0	0.11254	0.097212	0	0	0	0	1.22964	0	0	0	0	0	1.16169	0	0	0	0
4930488N24Rik	0.0126673	0	0	0.0174323	0.0110071	0	0	0	0.21772960000000002	0.0567182	0	0	0	0	0	0.04559	0	0.0360502	0	0	0	0	0	0	0	0	0.346092	0.337478	0	0	0.23302	0.322856	0.0300644	0	0	0	0	0	0.114249	0.0411196
4930503E14Rik	0	0	0	0	0.130652	0	0	0	0.153493	0	0	0	0	0	0	0.129897	0	0	0	0	0	0	0	0	0	0	0	0	0	0	0.677088	0	0.134898	0	0	0	0	0	0	0.173318
4930503L19Rik	0.49509100000000006	0.437473	0.142556	0.7077867600000001	0.171387	1.07449	0.86195	0.230738	0.579087	0.34644990000000003	0.30220100924467996	0.7106870000000001	0.174038	1.56816	0.581396	0.828565	0.682269	0.535096	2.4206000000000003	0.123092	0.612467	1.4569	0.210043	1.12408	0	0.47346740000000004	0.624646	1.65937	0.371416	0.651352	1.15617	1.50697	1.30229	0.581936	0.307524	0.0950539	0.948772	1.4328	0.220056	0.255061
4930505A04Rik	0	0	0	0	0	0	0	0	0	0	0	0	0	0	0	0.461958	0	0	0	0	0	0	0	0	0.152894	0	0.166393	0	0.136144	0	0	0	0	0	0	0	0	0	0.43448	0.472122
4930512M02Rik	18.0359	14.4791	22.9429	14.6941	12.1271	43.6238	137.259	18.026	62.1265	18.6218	17.6077	25.3618	9.82302	23.4523	7.08902	19.5143	9.52486	20.3461	49.371	29.7017	12.1101	10.6529	8.93134	254.797	95.0808	17.0246	92.1377	110.483	36.906	83.5386	72.9277	167.757	74.4972	66.7079	74.638	78.3722	82.0946	63.6107	119.462	57.5998
4930519F16Rik	0	0	0	0	0	0	0	0	0.503039	0	0.0377063	0	0.036707	0	0	0	0	0	0	0	0	0	0	0	0	0	0.346652	0.0719916	0	0	0	0.6633680000000001	0	0	0	0	0.275974	0	0.360927	0.489754
4930519G04Rik	0	0	0	0	0	0	0.462253	0	0.383312	0	0	0.100124	0	0	0	0	0	0	0	0	0	0	0	0	0	0.0832758	1.04502	0	0.436917	0	0	0	0	0	0	0	0	0	0	0
4930519L02Rik	120.467	109.16	136.23	102.29	100.423	292.201	1001.73	118.646	477.441	139.412	138.922	148.838	83.8415	136.081	65.221	122.726	76.5236	153.216	376.697	192.912	84.7602	107.339	72.6204	1825.05	853.471	141.771	781.687	843.511	332.901	574.426	593.002	1518.61	684.758	537.407	362.03	674.238	640.33	496.17	860.305	507.364
4930522H14Rik	0	0	0	0	0	0	0	0	0	0	0	0.124456	0	0	0	0	0	0	0	0	0	0	0	0	0	0	0.260061	0	0	0	0	0	0	0	0.123009	0	0	0	0	0
4930522L14Rik	60.217048999999996	33.5358	46.4608	32.1961	39.2619	94.6118	153.617	30.1349	83.5918	30.7897	51.958259999999996	98.98332699999999	31.615	70.1147	41.917705000000005	57.700699150000005	42.9848	62.381496999999996	88.6716	59.457668600000005	33.9389	39.0806	49.574811000000004	133.137	53.8131	29.483	50.5922	79.8148	37.5974	63.3986	48.545370000000005	50.3115	53.9068	39.9198	68.80185809999999	80.2034	68.9796	43.7898	86.0596	29.3769
4930523C07Rik	20.0154	21.889	23.6624	18.8641	21.7492	55.4688	114.228	13.872	46.2928	20.9174	27.5122	43.773	17.8339	33.7514	33.9756	31.8116	24.6808	31.055	54.4698	44.785	17.0187	20.6118	45.6224	139.821	32.2344	13.881	21.4024	66.7316	22.534	25.2638	26.3656	42.0326	18.7686	15.7261	39.9212	37.525	43.766	45.3888	92.253	35.0516
4930524B15Rik	0	0	0	0	0	0	0	0	0	0	0	0	0	0	0.451418	0	0	0	0	0	0	0	0	0	0	0	0	0	0	0	0	0	0	1.01038	0	0	0	0	0	0
4930524J08Rik	0.170522	0.0689431	0.0638365	0.0447595	0	0.135038	0	0.338412	0.326398	0	0	0	0	0.132758	0.350089	0.153735	0.480884	0	0.641335	0.0945093	0	0	1.39124	1.56389	0	0	0.486141	0.126152	0.298479	0	0	0.239244	0	0	0.165232	0	0.122561	1.52777	0	0
4930544D05Rik	0	0	0	0	0	0	0	0.355323	0	0	0	0	0	0	0	0.645191	0	0	0	0	0	0	0	0	0	0	0	0	0	0	0	0	0	0	0	0	0	0	0	0
4930544G11Rik	0	0	0	0	0	0	0	0	0	0	0	0	0	0	0	0	0	0	0	0	0	0	0	0	0	0	1.29081	0	0	0	0	0	0	0	0	0	0	0	0	0
4930550C14Rik	0	0	0	0	0	0	0.212968	0	0	0	0	0	0.203362	0.0353774	0.0621914	0.054199	0.367536	0.298796	0	0	0	0	0.8309918000000001	0.0686938	0	0.102831	0.32199	0.133766	0.157772	0	0	0	0.51503	0.161303	0	0	0.0639596	0	0.8420319999999999	0
4930555G01Rik	0	0	0.0130227	0	0	0	0	0	0	0	0	0	0	0	0	0	0	0	0	0	0	0	0	0	0	0	0.11796	0	0	0	0	0	0	0	0	0	0	0.0427538	0	0
4930558K02Rik	0	0	0	0	0	0	0	0	0.490504	0.174226	0	0	0	0	0	0.07712	0	0	0.385852	0	0	0	0	0	0	0	0.552502	0	0.150165	0	0.198945	0.724542	0	0.371704	0	0.39038	0	0	1.20525	0
4930562C15Rik	0.0162795	0	0.160981	0.0256105	0	0.00973539	0.244753	0	0	0.0400398	0.0184508	0	0	0	0	0.161082	0	0	0	0	0	0.0354389	0	0.105495	0.0306676	0	0.0266495	0	0.0271062	0.0584599	0.0444084	0	0	0	0	0	0	0	0.32096	0.103805
4930563E22Rik	0	0	0	0	0.616004	0.739662	0	0	0	0	0	0	0	0	0.369633	0	0.7557	0	0.202024	0	0.823032	0	0	0	0	0	0	0	0	0	0	0	0	0	0	1.42899	0	0.399816	0	0.136496
4930564C03Rik	0.0581867	0	0.457913	0	0	0.345452	0	0	0.222771	0	0.200232	0.747383	0.219373	0	0.0598017	0	0	0	0.131369	0	0	0	0	0.534329	0	0	0.124512	1.55153	0	0	0	0	0	0.312018	0	0.132503	0	0	0	0
4930568D16Rik	0	0	0.029626	0	0	0	0	0	0	0	0	0	0	0	0	0	0	0	0.415196	0	0	0.0623866	0	0	0	0	0	0	0	0	0	0	0	0	0	0	0	0.115087	0.867552	0
4930571K23Rik	0	0	0	0	0	0	0	0	0	0.0718524	0	0	0	0	0	0	0	0	0	0	0	0	0	0	1.11273	0	0	0	0	0	0	0	0	0	0	0	0	0	0	0
4930578I06Rik	0	0	0	0	0	0.139534	0	0	0.16685359825999999	0	0	0.090497	0	0	0	0.131701	0	0	0	0	0	0	0	0	2.06156	0	0	0	0	0	0	0	0	0	0	0	0	0	0	0
4930579F01Rik	0	0	0	0.0378852	0	0	0	0	0	0	0	0	0	0	0	0.390492	0	0	1.40908	0	0	0.547873	0	0.21949770000000002	0.5639190000000001	0	0	0	0	0	0	0.511761	0	0	0	0	0.412023	0	0	0.29135880000000003
4930579G24Rik	0	0	0	0	0.0960234	0	0	0	0.425668	0	0	0.638202	0	0	0.692045	0.202069	0	0	0.251798	0	0	0	0	1.02484	0	0.381917	0	0	0	0	0	0	0	0	0	0	0	0	0	0
4930583I09Rik	0	0	0	0	0	0	0.285457	0	0	0	0	0	0	0	0	0	0.152498	0	0	0	0	0	0	0	0	0	0	0	0	0	0	0	0	0	0	0	0	0	1.06051	0
4930590J08Rik	0	0	0.0276871	0	0	0	0	0	0.12729206574319998	0	0.0190391	0.0538847	0	0	0.016724715930399998	0.158654	0	0.052214	0	0	0	0	0	0	0	0	0	0	0	0	0	0	0.0996744	0	0	0	0	0.105278	0	0
4930591A17Rik	0	0	0	0	0	0	0	0	0	0	0	0	0	0.429661	0	0	0	0	0	0	0	0	0	0	0	0	0	0	0	0	0	0	0	0	0	0	0	0	0	0
4930595M18Rik	0	0	0	0	0	0	0	0	0	0	0	0	0	0	0.11885	0	0	0	0	0	0	0	0	0	0	0	0	0	0	0	0.676737	0	0	0	0	0	0	0	0	0
4930596D02Rik	0	0	0	0	0	0	0	0	0	0	0	0	0	0	0	0	0	0	0	0	0	0	0	0	0	0	0	0	0	0	0	0	0	0	0	0	0	0	0	0
4931406B18Rik	0	0	0	0	0	0	0	0	0	0	0	0	0	0	0	0	0	0	0	0	0	0	0	0	0	0	0	0	0	0	0	0	0	0	0	0	0	0	0.0893693	0
4931406C07Rik	8.2438	4.3675	7.72769	5.11242	7.70471	7.41506	11.761	4.67137	10.7961	4.41417	17.164185999999997	33.7737	10.587392600000001	15.9421	13.7674	12.720990599999999	13.7951	12.806363999999999	12.5921	11.043591600000001	8.91028	6.8512	9.31267	6.89827	5.83114	4.2941959999999995	6.34072	7.14211	3.49014	5.74668	2.72416	3.51936	2.31764	4.1112	15.913689999999999	6.40324	6.1592	3.03989	6.3025	6.613128000000001
4931408C20Rik	0	0	0	0	0	0.109117	0	0	0	0	0.0425287	0	0	0	0	0.0771986	0	0	0	0	0	0	0	0	0	0	0.0437804	0	0	0	0.0583497	0.0779401	0	0.0136857	0	0	0	0.0446115	0	0
4931414P19Rik	0.014585250000000001	0.357906	0.0321494	0.091778	0.747495	0.222453	1.37708	0.130281	0	0	0.0423409	0.508642	0.140994	0.46684380000000003	0.218743	0.36749200000000004	0.530416	0.30378950000000005	0	0.121468	0.24147249999999998	0.19506849999999998	0.33652	0.776305	0	0.0616288	0.84745	0.53022	0.685075	1.36753	0.28059500000000004	0.0709298	0.10384650000000001	0.0482102	0	0.280592	0.226664	0.21546	0.646791	0.0806671
4931422A03Rik	0	0	0	0	0	0	0.245891	0	0	0	0	0	0	0	0	0.78683	0	0	0	0	0	0	0	0	0	0	0	0	0.190993	0	0	0	0	0	0	0	0	0	0	0
4931429L15Rik	0.130891	0	0	0	0.0189251	0	2.54603	0.025475489780899998	0	0	0	0	0	0	0.10959318597079999	0.17674838716900002	0.20746	0	0	0	0	0	0	0	0	0	0	0.234975	0	0	0	0	0	0	0	0	0.0890682	0	0.292818	0
4932414N04Rik	0	0	0.038072419999999996	0	0	0	0	0.011823	0.0394012	0.00681584	0	0	0.00657281	0	0	0.0436596	0	0.0261798	0.133982	0	0	0	0	0	0.0913415	0	0	0	0.0345903	0.0497637	0.075556	0	0	0.156753	0	0	0.325074	0	0.0709828	0
4932429P05Rik	0	0	0	0	0	0	0	0	0	0	0	0	0	0	0	0.0087517	0	0	0	0	0	0	0	0	0	0	0.0398735	0	0	0	0	0	0	0	0	0	0	0	0	0
4932431P20Rik	0	0	0.0025669	0.0128995	0	0	0	0	0	0	0	0	0.00666598	0	0.00464622	0	0	0	0.0255268	0.00757283	0.00255258	0.00499471	0	0	0.0790162	0	0.0381192	0.0890635	0	0	0	0	0	0	0.0154127	0.0881879	0	0	0.0122091	0
4932438H23Rik	0	0	0	0	0.0346742	0	0.0924436	0	0	0.0900282	0	0	0	0	0	0.650456	0	0	0	0.14748	0	0	0	0	0	0	0	0	0	0	0	0	0.21158	0	0	0	0	0	0	0
4933402J07Rik	0	0	0	0	0	0.156109	0	0	0.0622989	0	0	0	0	0	0	0.0589773	0	0.0818502	0	0.215137	0	0	0	0	0	0	0	0	0	0	1.10281	0	0	0	0	0	0	0	0	0
4933402N03Rik	0	0	0	0	0	0	0	0	0	0	0	0.0534536	0	0	0	0.185556	0	0	0	0	0	0	0	0	0	0	0	0	0	0	0	0	0	0	0	0	0	0	0	0
4933402N22Rik	0	0	0	0	0	0	0	0	1.26994	0	0	0	0	0	0	0.303529	0	0	0	0	0	0	0.0237962	0.258016	1.32601	0	0	0	0	0	0.31398	0	0	0	0	0	0	0	2.8723	0.102909
4933405L10Rik	0	0	0	0	0	0.173004	0	0	0	0	0	0	0	0	0	0	0	0	0	0	0	0	0.524641	0	0	0.0968277	0	0	0	0	0	0	0	0	0	0	0.120196	0	0	0
4933405O20Rik	0	0	0	0	0	0	0	0	0	0	0	0	0	0	0	0	0	0	0	0	0	0	0	0	0	0	0	0	0	0	0	0	0	0	0	0	0	0	0	0
4933407O12Rik	0	0.427946	0	0	0	0	0	0	0	0	0	0	0	0.0824816	0	0	0	0	0	0	0	0	0	0	0	0	0	0.156607	0	0	0	0	0	0	0	0	0	0	0	0
4933409G03Rik	0	0	0	0	0	0	0	0	0.101216	0	0	0	0	0	0	0	0	0	0	0.0435992	0	0	0	0	0	0	0.388688	0	0	0	0.222641	0.313367	0	0	0	0	0	0	0	0.195003
4933411K16Rik	3.56798	2.08078	3.58135	5.34525	2.47831	4.56017	21.8973	1.99116	5.27644	2.09314	5.00259	1.8137	0.294287	4.32316	1.74323	2.55018	1.85826	1.73662	7.73963	3.34173	0.824625	2.12853	2.01829	26.1572	12.3928	0.330625	6.92181	14.1251	4.0549	6.45693	4.50805	9.72632	5.97997	8.96341	2.09857	9.61207	10.9548	8.00872	13.132	4.53528
4933412E24Rik	0	0	0	0	0	0	0	0	0	0	0	0	0	0	0	0	0	0	0	0	0	0	0	0	0	0	0	0	0	0	0	0	0	0	0	0	0	0	0	0
4933416I08Rik	0	0	0	0	0	0	0	0	0	0	0	0	0	0	0	0	0	0	0	0	0	0	0	0	0	0	0	0	0	0	0	0	0.19913	0	0	0	0	0	0	0
4933421I07Rik	0.0270288	0	0	0.0346445	0	0	0	0	0.154138	0.296695	0	0	0	0	0	0.146038	0	0	0	0	0	0	0	0	0	0	0.0932895	0	0	0	0	0	0	0	0	0	0	0	0	0
4933424G06Rik	0.0392167	0.0947565	0	0	0	0	0	0	0	0	0	0	0	0	0.0398343	0	0.188282	0	0	0	0	0	0.250534	0	0	0	0	0	0	0	0	0	0.156071	0	0	0	0	0	0	0
4933427D14Rik	0.558164	0.178809	1.11411	0.61219	0.560634	1.15655	1.72748	1.25753	0.878642	0.494884	0.463284	0.782528	0.596044	0.772868	0.289512	0.509148	0.231808	0.939654	0.636498	0.446034	0.224004	0.581276	0.383974	3.327	1.11043	0.116005	0.675364	1.58619	0.536506	0.489242	0.921842	0.662506	0.391858	0.10055	1.63241	1.4608	1.51387	0.52511	1.21876	0.345158
4933428M09Rik	0	0	0	0	0	0	0	0	0	0	0	0	0	0	0	0	0	0	0	0	0	0	0	0	0	0	0	0	0	0	0	0	0	0	0	0	0	0	0.567212	0
4933430I17Rik	0	0.0254447	0.0468092	0	0	0.053904	0.10429	0.0292878	0	0	0	0	0	0	0	0.076226	0	0.0282987	0	0	0.0235292	0	0	0	0.344834	0	0	0	0.170052	0.163694	0.313159	0	0.118813	0	0	0.244684	0	0	0	0.182829
4933434E20Rik	16.301	11.8643	10.6554	12.856	11.944054000000001	43.4267	42.3728	10.3534	28.0819	7.18279	16.592	43.8858	12.6333	42.346779999999995	19.4599	25.3191	25.483690000000003	18.4692	35.297740000000005	20.8746	12.1173	12.2501	11.8452	46.158469999999994	3.85394	0.792883	15.0093	25.474752000000002	12.7969	12.4919	2.722	7.71261	9.98608	11.5745	10.4638	21.291159999999998	27.5246	8.99407	12.3808	5.70096
4933436I01Rik	0	0	0	0	0	0	0	0	0	0	0	0	0	0	0	0	0	0	0	0	0	0	0	0	0	0	0	0	0	0	0	0	0	0	0	0	0	0	0	0
4933440N22Rik	0	0.0764985	0.0704952	0	0.0824078	0.11345	0	0.186187	0	0	0.253281	0.390951	0.0299524	0.255519	0.192512	0.42857	0.113734	0.118982	0.141317	0.208342	0	0	0	0.141871	0	0.10612	0.265852	0.276111	0.0542849	0.693974	0.0889486	0	0.0752592	0	0.194332	0.139676	0.0660827	0	0.0864644	0
5031410I06Rik	0	0	0	0	0	0	0	0	0	0	0	0	0	0	0	0	0	0	0	0	0	0	0	0	0	0	0	0	0	0	0	0	0.0174637	0	0	0	0	0	0	0
5031439G07Rik	0.6506639999999999	0.16186	0.273012	0.264688	0.603289	3.40143	1.2954409999999998	0.262092	0.980066	0.133862	1.37854	1.17055	0.23340170000000002	2.87126	1.8717160000000002	2.9690450000000004	2.56121	1.6029300000000002	2.23344	0.696441	0.7491	0.9272210000000001	1.07716	0.8414539999999999	0.342618	0	0.251922	0.523084	0.455777	0.759026	0	0.173298	0.235779	1.10806	0.843022	0.486163	1.85869	0.287777	0.964588	0.23002
5330438D12Rik	0.313353	0.434976	0.160122	0.113751	0.0209025	0.517842	0.500969	0.676422	0	0.0240004	0.0823214	0.953063	0.205123	0.551577	0.242559	0.173618	0.286911	0.543613	0.373739	0.43359	0	0	0.615163	0.159938	0.230425	0	0.350962	1.35329	0	0.174941	0	0.562051	0.0571977	0.0627736	0.375889	0.0523905	0.148312	0.155023	0.454581	0.105438
5430401F13Rik	0	0	0	0	0	0	0	0	0	0	0	0	0	0	0	0.156138	0	0.10762	0	0	0	0	0	0	0.169952	0	0	0	0	0	0.331423	0.728809	0.274056	0	0	0.328526	0	0	0	0.440516
5430402E10Rik	0	0	0	0	0	0	0.202001	0	0	0	0	0	0	0	0	0	0	0	0	0.0487601	0	0	0	0	0	0	0	0	0	0	0	0	0	0.629211	0	0	0	0	0	0
5430403G16Rik	0.153914	0.141246	0.026583	0.255449	0.138807	0.0348922	0.959442	0.279586	0	0.0372622	0.390598	0.257009	0.388444	0.119957	0.268176	0.283601	0.0582311	0.195012	0.791949	0.942189	0.180465	0.111141	0.198448	1.05295	0.0786456	0.149649	0.436496	0	1.15109	0	0.516227	1.53422	0.286878	0.383589	0.352853	0.133372	0.911775	1.2271	0.305508	0
5530400C23Rik	0	0	0	0	0	0	0	0	0	0	0	0	0	0	0	0	0	0.0728962	0	0	0	0.155499	0	0	1.26761	0	0	0.130284	0	0	0.168381	0	0	0	0	0	0	0	0	0
5730409E04Rik	0.521288	0	0	0	0	0	0	0.0945962	0	0	0	0.0406142	0	0.324982	0.814924	0	0.048144	0.300112	0	0	0	0	0.170794	0.543898	0	0	0	0	0	0	0	0	0	0	0	0	0	0	0	0.0600654
5730455P16Rik	0.209206	0.342943	0.948534	0.558595	0.737591	0.574537	2.27138	1.12792	0.135218	0.356506	0.405518	0.942292	0.703809	1.0244650000000002	0.647999	0.991719	0.935765	0.682071	1.3479839999999998	0.759471	0.160304	0.600788	0.491383	1.3355	0.205798	0	0.29871	0.310274	0.0610366	1.64432	0.299884	0.241045	0.168505	0.162872	0.32347899999999996	0	0.893505	0.310154	0	0.264247
5730507C01Rik	0.0662497	0	0.191165	0.0216781	0.180005	0.5279200000000001	0.30337000000000003	0.0483769	2.14959	0.227481	0.111933	0	0.20836500000000002	0.390704	0.0762115	1.25736	0.153417	0.170683	0.439578	0.0627357	0	0	0	0	0.8361105999999999	0	0.236291	0	0.262851	0.167721	0.648603	0.394818	0.746278	2.66605	0	0.13316	0.0696501	0.134247	0.214469	0
6030426L16Rik	0.239828	0	1.8014	0.12319	0	0.00266323	0	0	0.573279	0	0	0	0	0	0.5859639999999999	0.106166	0.314495	0	0	0	0.00153771	0	1.18966	0	0	0.372324	0	0	0	1.35884	0.727461	0	0.0579435	0	0	0.294809	0	0.73466	0	0.12995
6030458C11Rik	7.65949	2.98382	1.95927	5.78268	1.10745	4.19779	6.96345	2.70368	4.65576	1.26179	10.4415	9.219570999999998	4.80158	7.0484230000000005	3.655	2.44256	5.30983	3.56828	6.38936	5.63556	3.1652687999999998	6.53149	0.7066650000000001	0.349381	2.7556285999999997	0.387288	1.6580000000000001	2.45764	1.50173	1.4110250000000002	0	1.95902	0.235779	1.2501	0.838695	1.47974	2.35771	1.77676	6.497001999999999	0.34503
6030468B19Rik	0	0	0	0	0	0	0.248202	0	0	0.207757	0	0	0	0	0	0	0	0	0	0	0	0	0	0	0.24037	0	0	0	0	0	0	0	0	0	0	0	0	0	0	0
6030498E09Rik	0	0	0.0682296	0	0	0	0.139112	0	0.695885	0	0	0	0	0	0	0	0	0	0	0	0	0	0	0	0	0	0	0	0	0	0	0	0	0	0	0	0.130904	0	0	0
6330403K07Rik	0	0	0	0.154061	0	0	0	0	0	0	0	0	0	0	0	0	0	0.48552	0	0	0	0	0	0	0	0	0	0	0	0	0	0	0	0	0	0	0	0	0	0
6430548M08Rik	0.0291273	0.0745515	0.0457121	0.0458177	0.0358846	0.123454	0.739523	0.0683002	0.0553893	0.232878	0.6641090000000001	0.21034	0.29342	0.40146859999999995	0.290637	0.074455	0.278152	0.473817	0.0647633	0.143284	0.0459423	0.0943207	0.0659446	0.584084	0.118225	0.102812	0.0857156	0.622919	0.384281	0.141387	0.0814288	0.476069	0.588843	0.590109	0.269309	0.191643	0	0.188908	0.237229	0.128585
6430550D23Rik	0	0	0	0	0	0.136812	0	0	0	0	0.531574	0.553795	0	0.292019	0	0.31591199999999997	0	0	0.45175679999999996	0	0	0	0	0.229095	0	0	0.854358	0	0	0	0	0	0.952452	0	0	0	0	0	0.13977479999999998	0.17742929999999998
6430571L13Rik	0	0	0	0	0.4909	0	1.16008	0	0	0	0	0.682741	0	0.0739423	0.130087	0	0.535294	0	0	0.841847	0	0	0.537974	0	0.124491	0	0	0	0	0	0.182033	0	0	0.16991	0	0	0	0	0	0
6720489N17Rik	0.554782	0	0	0.200582	0.165001	0	1.75139	0.228493	0.366231	1.57705	0	0.511101	0.0905589	0.238796	0.42603	0.59674	0	0.571534	0.252669	0	1.41809	0.203581	0.135604	0.596341	0.879385	0.652268	0.250949	0	1.13866	0.472652	2.57015	0	0.605586	1.6145939999999999	0.183199	0.444314	0	0	0.178931	0
6820408C15Rik	0	0	0	0	0	0	0	0.179682	0.691034	0	0.229216	0	0	0	0	0.0722727	0	0	0	0	0	0	0	0	0	0	0	0	0	0.297617	0	0	0	0	0	0	0	0	0	0
7420426K07Rik	0	0	0.357161	0	0	0	0	0	0.507552	0	0	0	0	0	0	0	0	0	0	0	0	0	0	0	0	0	0	0	0	0	0	0	0	0	0	0	0	0	0	0
7530416G11Rik	0	0	0	0	0	0	0	0	0	0	0	0	0	0	0	0	0	0	0	0	0	0	0	0	0	0	0	0	0	0	0	0	0	0	0	0	0	0	0	0
8030474K03Rik	0	0	0.0482691	0	0	0	0.0996849	0	0.247368	0	0	0	0	0	0.0144337	0	0	0	0.0970675	0	0	0	0	0	0	0	0	0	0	0	0	0.108307	0	0	0	0	0	0	0	0
9030624G23Rik	0.0687906	0.0267946	0	0.0943229	0.17397020000000002	0.202347	0	0	0.488812	0	0	0.0409562	0	0	0	0.202551	0.128589	0	0.113691	0.0625119	0	0.138335	0.132738	0.0394978	0	0	0	0	0	0	0	0	0.565148	0	0	0	0.400615	0.159917	0.0407174	0
9130008F23Rik	0	0.334099	0	0.130149	0	0.916724	0	0	0.31641	0.279929	0	0	0	0	0	0.54644	0.13316	0	0	0	0	0	0	0	0	0	0	0	0	0.135674	0	0	0	0	0	0	0	0	0	0
9130019O22Rik	0	0.276634	0.675374	0.0479649	0.399939	2.35947	0.18515	0	1.29901	0.0717961	0.349612	0	0	0.426996	0.407693	0	0.0180052	0	0.0808374	0	0.02809	0	0	0	0.798249	0	0	0	0	0	0	0	0.228357	0	0.602717	0.465528	0.16608	0	0	1.84047
9130023H24Rik	0.37553	0.210891	0	0.137836	0	0.717044	0.520275	0.0878634	0.71359	0.0249452	0.313588	0	0.378701	0.257984	0.252089	0.180335	0.178891	0.0627199	0.776902	0.0409607	0.586776	0.174182	0	0.0554497	0.191629	0	0.156375	0	0.340105	0	0.417911	0	0	0	0.233728	0	0.360114	0.0537539	0	0.475356
9130401M01Rik	4.30288	1.09908	1.47974	2.96351	2.05	3.35359	0.97839	0.937557	1.94782	1.10842	2.58752	10.0992	3.26833	8.22782	10.0386	11.4004	9.33162	6.23211	2.4165	3.24163	2.2081	4.55347	3.22372	1.67203	0.553199	1.29503	1.15717	0.0961059	0.490589	1.50842	0.185483	1.20487	0.0529058	0	0.279343	1.9803	1.77677	1.52486	0.598965	0.226809
9230112D13Rik	0	0	0	0	0	0	0	0	0	0	0	0	0	0	0	0	0	0	0	0	0	0	0	0	0	0	0	0	0	0	0	0	0	0.220772	0	0	0	0	0	0
9330159F19Rik	0.311105	0.0573678	0	0.122353	0.093588	0	0	0	0	0	0	0	0	0	0	0.07536	0	0	0	0	0	0	0	0	0	0	0.073734	0	0.26014919999999997	0	0.163927	0	0	0	0	0	0	0	0	0
9330182O14Rik	0	0	0	0	0	0	0	0	0	0	0	0	0	0.55774	0	0	0	0	0	0	0	0	0	0	0	0	0	0	0	0	0	0	0	0	0	0	0	0	0	0
9430015G10Rik	0.339514	0.058712	0.162762	0	1.21517	1.61421	1.00578	0	0.833268	0	0.444182	0	0.594108	1.12787	0.7925	2.27156	0.29227	0.060371	0	3.93914	0.49848	0	0.155051	0.11049	0.0946446	0	0	3.52842	0	0	0	0	0	1.03497	0.429504	0.218916	0	0	0	0
9430038I01Rik	5.34504	1.33226	6.371885000000001	3.23268	1.31995	6.06132	6.68311	2.13477	4.6005	2.62473	6.73441	7.77985	4.27303	10.981869999999999	20.5555	22.692800081370972	25.2087	11.7165	10.6751	6.24788	7.248602999999999	11.6238	15.7366	5.6135	0	0.220154	0	1.30265	0	2.11765	1.11093	0	2.12732	0.318918	5.93962	2.97153	6.07684	0.44040900000000005	8.0154	0.375668
9430069I07Rik	0	0	0	0.350558	0	0	0.503446	0	0.851336	0	0.38238	0.638202	0	0	0	0	0	0	0	0	0	0	0	0	0	0	0	0	0.196166	0	0	0	0.528098	0	0	0	0	0	0	0
9430078G10Rik	6.86067	4.70643	5.42592	4.44575	5.83588	17.1083	29.2245	4.72853	14.2447	4.0999	7.13548	11.6314	4.77628	11.8884	7.2538	9.52625	6.61782	10.3176	16.6927	12.5266	5.40618	8.09822	6.85736	23.2044	9.53583	3.90471	13.3146	13.9069	6.80678	9.44885	7.00359	19.1369	9.89827	9.4939	8.78945	14.3684	13.9004	7.79547	19.3423	4.87563
9530002B09Rik	0	0	0	0	0	0	0	0	0	0	0	0	0	0	0	0	0	0	0	0	0	0	0	0	0	0	0	0.371493	0.294312	0	0	0	0	1.12743	0	0	0	0	0	0.127849
9530057J20Rik	0.0136371	0.018673	0.307904	0	0.170328	0.333572	1.45751	0.147348	1.94977	0.0484415	0.238829	0.307123	0	0.578218	0.128437	0.955095	0.0665877	0.0533177	0.560025	0.155432	0	0.21322	0.104439	0.192766	1.43355	0.326089	1.05997	0.585514	0.374525	0.186042	1.73611	0.953516	0.464645	0.601934	0	0.799965	1.23283	0.425347	0.474862	0.403644
9530068E07Rik	1.75855	0.291275	0.959194	1.00341	3.10403	6.12245	1.11363	1.05404	0.984519	0.657194	1.10218	3.13736	1.75754	5.72512	5.97377	3.97577	6.68676	0.904749	0.692464	2.94808	1.24383	5.56042	3.41327	0.541811	1.46441	1.4454	0.941636	0.601897	1.47997	0.503847	1.5517	0.835029	1.79978	0.907937	1.78411	0.839109	0.288611	1.27807	0.188725	0
9830107B12Rik	0	0	0	0	0	0	0	0	0	0	0	0	0.48164	0	0	0.143568	0	0	0	0	0	0	0	0	0.262186	0	0	0	0	0	0.417822	0	0	0	0	0	0	0	0	0
9930012K11Rik	0.296319	0	0	0	0	0.027207138999999998	0	0	0.216465	0	0	0	0.300832	0.23390999999999998	0	0	0	0.0285664	0.804409	0	0	0	0	0.654103	0	0	0.660699	0	0	0.109836	0.252968	0.0881447	0	0	0	0	0	0	0	0
9930021J03Rik	2.01235	1.20468	1.384402002174306	1.468	1.31947	3.62752	6.362360000000001	1.59685	3.08273	1.2054308111999998	1.41296	2.90441	1.04256	3.00189	2.0898891103053288	1.8875	1.62827	2.55005	3.2252498999999997	1.38266	1.40219	1.2080012199999999	0.941202	9.12689	1.757729078194115	0.6539107900000001	2.6388849999999997	3.76675	2.092865000478099	2.79149	1.6160680201772268	3.19369	2.68835	1.5879340000000002	4.18069	3.00527	3.36075	2.48169	2.78404	1.47761
9930104L06Rik	0.5191560000000001	0.88896	0.530961	1.08845	0.0373734	1.38911	1.69464	0.290948	2.14385	0	1.23668	2.00509	0.734175	1.05321	0.0880782	0.23392	0.468213	1.4016359999999999	1.7472149999999997	0	0	0	1.10536	1.27523	0.8409389999999999	0	0.183164	1.0456020000000001	0.0607214	0	0.613875	0.893079	0	0.45945600000000003	1.1616	3.68199	2.47893	0	0	0
9930111J21Rik1	0.118149	0	0.0593781	0.457666	0.130405	1.41276	1.5445	0.0730975	0.301272	0.0141036	0.158618	0.0144484	0.0611785	0.167935	0.422785	0.720762	0.0531298	0.0452165	0.0411332	0	0	0.271421	0.087255	0.37071	0.101845	0.0295516	0.212931	0.307256	0.317755	0.0450257	0	0.231852	0.0319632	0	0.0582578	0	0.161228	0	0.236986	0
9930111J21Rik2	0	0	0	0	0.482648	0	0	0	0	0	0.362775	0	0	0.321094	0	0.0656528	0	0.151013	0.0346144	0	0	0.690322	0	0	0	0	0	0	0	0.327505	0	0	0.163161	0	0	0.221381	0	0	0	0.445505
A130010J15Rik	0.0338269	0	0.301021	0	0	0.040318	1.63884	0	0	0	0.0386094	0	0.255459	0.0779748	0.23984	0.27423	0.121434	0	0.301893	0	0.266736	0	0	0	0	0	0.497076	0.737592	0	0	0.095076	0	0	0	0	0	0	1.76849	0	0
A1bg	0.046516	0.0744191	0	0.0487834	0	21.7506	3.04616	16.3681	0.0294128	0	0.0352186	0.671371	0.0146789	0.740196	7.57003	0.139534	0.0183667	0.0973502	15.1167	20.6197	0.0171304	0	44.878	46.1481	0	0	26.4353	1.89172	0.0520764	24.4311	10.1956	9.16616	0.0367986	0	0.0987424	0	0	2.78555	16.6534	0.0445208
A1cf	13.4765	7.24172	9.80651	7.67206	8.94646	31.584	37.9609	6.3759	23.9476	6.62862	16.6501	38.081599999999995	10.1747	37.099599999999995	22.6993	32.843	26.0231	30.9886	20.545050000000003	12.748	8.87633	11.7916	11.991769999999999	42.917100000000005	11.147440000000001	4.30356	8.35178	26.0147	8.76127	11.4594	10.2702	17.3279	13.0666	9.43248	19.225369999999998	20.2095	26.315	8.351002300000001	15.8536	6.72116
A230072I06Rik	0	0	0	0	0	0	0	0	0	0	0	0	0	0	0	0	0	0	0	0	0	0	0	0	0	0	0	0	0	0	0	0	0	0	0	0	0	0	0	0
A2m	0.16044	0.0779585	0.187019	0.0946516	0.152709	0.281956	0.452416	0.0522254	0.275293	0.0738459	0.0965183	0.0485407	0.0475362	0.0113067	0.0348652	0.0631289	0.0354394	0.0315641	0.49266	0.137957	0.0712172	0.0971279	0.026611	0.603753	0.0565074	0.0328035	0.194284	0.244214	0.158045	0.119785	0.204415	0.163693	0.0595059	0.102285	0.0491484	0.179119	0.0197958	0.291746	0.20988	0.0777195
A2ml1	2.21403	0.959664	1.55439	1.33013	1.6702	1.6162	1.23366	0.481949	1.75949	1.2162	1.33411	2.94399	1.76212	2.5424	1.21076	4.57161	3.6598	1.77104	1.41938	1.49595	2.2029	1.80393	2.50118	0.338521	0.486501	0.232581	0.238217	0.215097	0.37072	0.388244	0.220855	0.276383	0.337506	0.530969	0.381575	0.39481	0.290756	0.137177	0.398611	0.436566
A330070K13Rik	0	0.770519	0	0	0.364035	0	0.719475	0	0	0	0	0.40464	0	0.622336	0	0	0.127457	0	0	0	0	0	0	0	0	0	1.37072	0.23385	0	0	0	0	0	0	0	0.967089	0.228747	0	0	0.48484
A3galt2	0	0	0	0	0	0	0	0	0.383504	0	0	0	0	0.281999	0	0.0807902	0	0	0	0	0	0	0	0.0494973	0	0	0	0	0	0	0	0	0	0	0	0	0	0.0479629	0	0
A430005L14Rik	7.47862	3.97308	3.7593710000000002	3.62671	5.09806	13.6516	16.9912	2.05469	7.05656	4.132	2.79752	11.513069999999999	3.02116	12.796800000000001	18.4249	14.2575	9.63711	6.5816300000000005	4.4912	3.4623	5.353	7.07977	5.366569999999999	5.80158	0.995235	0.431115	7.04358	7.4147300000000005	3.01433	2.62472	5.08442	1.70286	3.44153	3.26159	1.04665	3.13091	2.72821	2.73281	11.2024	1.929
A430033K04Rik	0.207154	0.489899	0.1025	0.375145	0.280164	1.24213	1.81038	0.369244	1.35797	0.100788	0.597087	0.608981	0.188858	2.37607	0.306948	0.773267	0.593383	0.539777	0.519367	0.327554	1.48876	0.393419	0.303185	3.81997	0.622206	0.149383	0.419589	0.145221	0.322625	0.572095	1.02604	0.126376	0.197205	0.116638	0.0365267	0.024126	0.486139	0.0953526	0.50996	0.0485478
A430057M04Rik	0	0	0	0	0	0	0	0.159163	0.383083	0	0	0.586795	0	0.858121	0.137198	0.300772	0.322339	0	0	0	0	0	0	0	0.131415	0	0	0.444538	0	0	0	0	0	0	0	0	0	0	0	0
A430060F13Rik	0	0	0	0	0	0	0	0	0.277741	0	0.249581	0	0	0	0	0	0	0	0	0	0	0	0	0	0	0	0	2.09356	0	0	0	0	0	0	0	0	0	0	0	0
A4galt	0.0241041	0.0289984	0	0	0.627109	0	0	0	0	0	0.0274405	0	0	0	0	0	0.0286911	0	0	0.379859	0	0	0.0256318	0.106625	0.230425	0	0.20055	0	0	0	0	0	0	0	0	0	0	0	0	0
A4gnt	0	0	0	0	0	0	0	0.0470258	0	0	0.183327	0	0	0	0	0	0	0	0	0	0	0	0	0	0	0	0	0	0	0	0	0	0	0	0	0	0	0	0	0
A530016L24Rik	0	0	0	0	0	0	0	0	0	0	0	0	0	0	0	0	0	0	0	0	0	0	0	0	0	0	0	0	0	0	0	0	0	0	0	0	0	0	0	0
A530021J07Rik	0	0	0	0	0	0	0	0	0	0	0.656248	0	0	0	0	0	0.297078	0	0	0	0	0	0	0	0	0	0	0	0	0	0	0	0	0	0	0	0	0	0	0
A530032D15Rik	0.135591	0.61496	1.30866	0.544646	1.42337	1.4700570000000002	3.47229	0.383984	4.12918	1.23968	0.601406	0.937361	0	1.10763	1.63208	5.20151	2.3952080000000002	1.51734	2.95383	1.61984	1.17266	0.903423	0.500426	2.22326	3.03259	0.64099	3.1539070000000002	1.39497	2.12362	0.44462999999999997	3.1284799999999997	3.37842	1.26852	2.0248983677999997	0.259861	1.56154	1.63319	0	2.81191	0.6325027000000001
A530064D06Rik	0.080652	0.0487295	0	0	0	0	0	0	0	0	0.0856186	0	0.304303	0	0.0777981	0	0	0	0	0	0	0	0	0	0	0	0	0	0	0	0	0	0	0	0	0	0.141629	0	0	0
A630001G21Rik	0.0501639	0.230409	0	0.596949	0	2.21237	1.43616	0	1.53325	0.193331	0	1.85677	0.297823	0.992863	0.7154769999999999	0	0.0764705	0	0	1.47323	0.9143669999999999	0	0.213809	1.14548	3.77526	0	0.541498	0	0.444355	0.468541	0	0	0.300198	0	0	0	0.819893	0.6207509999999999	0	0.0966715
A630023A22Rik	0	0	0	0	0	0	0	0	0	0	0	0	0	0	0	0	0	0	0	0	0	0	0	0	0	0	0	0.213843	0	0	0	0	0	0	0	0	0	0	0	0
A630073D07Rik	0	0	0	0	0	0	0	0	0	0	0	0	0	0	0	0	0	0	0	0	0	0	0	0	0	0	0	0	0	0	0	0	0	0	0	0	0	0	0	0
A630076J17Rik	2.59025	1.14304	0.398998	0	0.101534	1.52648	0	0.283507	0	0	0.808871	0.785851	0.66896	0	0	0.855495	0.141887	0	0.532068	0	1.35415	3.28442	0	0	0	0	0	0.521058	1.0363	5.25867	1.01916	0	0.278819	0	2.89842	0	0	0	0	0
A630095N17Rik	0	0	0	0	0	0	0	0.377252	0	0.533377	0	0	0	0	0	0	0	0	0	0	0.65517	0	0	0	0	0	1.12803	0	0	0	0	0	0	0	0	0	0	0	0	0
A730008H23Rik	1.19347	0.971608	1.73667	1.6934	1.75633	6.44336	9.34402	1.05314	4.46052	0.973969	0.92471	0.947493	1.1152	5.19077	1.4994	2.89975	2.65413	3.52491	4.61736	2.71319	1.48467	1.84824	1.03558	9.13743	1.81585	0.315411	2.7191	1.74975	1.73115	1.43669	1.33284	1.68407	1.94224	1.201	1.90461	3.19197	6.06255	2.52024	4.22244	1.45933
A830018L16Rik	0	0	0	0	0	0	0	0	0.0600783	0	0	0	0	0	0	0.028444530000000003	0	0	0	0	0	0	0	0	0	0.0528186	0	0	0	0	0	0	0	0	0	0	0	0	0	0
A830049F12Rik	0.671385	0.383878	0.353943	0.694783	1.92664	0.799973	1.87471	0.166255	0.538175	0.709385	0.605231	1.8758	0.266796	1.67157	0.931249	2.61023	1.39655	1.41238	0.710008	0.81376	1.35558	0.682727	1.91834	0.952962	0.545985	0.414961	0.668644	0.694529	0.121443	0	0.696116	0.285917	0	0.651926	0.322007	1.56509	0.370315	0.308557	0.484056	0.210302
A930007A09Rik	0.170962	0.0146379	0	0.00960526	0	0.116781	0	0.397258	0	0	0.0415677	0.0648537	0	0	0.0731398	0	0	0	0.053617	0.277785	0	0	0	0.26536	0	0	0	0	0	0	0	0	0	0	0	0	0.366792	0	0	0
A930009A15Rik	0	0	0	1.9578	0	0	2.36984	0.125751	0	0.237605	0	0	0.0962289	0.614383	0.630916	0.315912	0.279715	0.377799	0	0	0.400958	0.315412	0	0	0	0	0	0	0	1.51511	0	0	0	0	0	1.32733	0.500095	0	0.572528	0
A930017K11Rik	0	0	0	0	0	0	0	0	0	0	0	0	0	0	0	0	0	0	0.0906069	0	0	0	0	0	0	0	0	0.9101730000000001	0	0	0	0	0	0	0	0	0	0	0	0
A930018O16Rik	0	0	0	0	0	0.10595	0	0	0	0	0	0	0	0.0680487	0.0598194	0.213353	0	0	0	0.0971358	0.0996356	0	0	0	0	0	0	0	0	0	0	1.05701	0	0	0	0	0	0	0	0
A930018P22Rik	0	0	0.0561683	0	0.0433352	0.119222	0	0	0	0.660581	0	0.350434	0.047289	0	0.564315	0	0	0.249649	0	0	0.229455	0	0	0	0	0	0	0	0	0	0	0	0	2.27767	0	0	0	0.111752	0	0
A930033H14Rik	0	0	0	0.785701	0.85834	0	1.40544	0.449866	0.954816	0	0	0	0	0	0	0.452781	0	0.308158	1.9703	0	0	0	0.913146	0.859302	0	0	0.537031	0	0	0	0	0.52137	0	0	0	0	0	0	0	0
AA414768	3.68457	1.79184	0.565404	0.502658	0.776004	1.19546	3.69101	0.646433	1.61947	0.846823	0.946115	1.53724	0.74551	0.729894	0.491946	0.901434	0.278388	0.908172	1.88371	1.11306	0.449977	0.389469	0.702286	5.06908	5.52332	0.918443	2.16515	4.17407	1.69256	2.8803	2.24201	5.57256	4.09387	8.36056	3.87966	3.41065	2.04155	1.45436	3.0855	2.07011
AA467197	0	0	0	0	0	0	1.16907	0	0.660415	0	0.19878	0	0	0	0	0	0	0	0	0	0	0	0	0	0	0	0	1.1435	0	0	0	0	0	0	0	0	0	0	0	0
AA623943	0	0	0	0	0.562868	0	0	0	0.138871	0	0	0	0	0	0	0	0	0	0	0	0	0	0	0	0	0	0	0	0	0	0	0.153088	0	0	0	0	0	0	0	0
AA986860	0.0257463	0	0.0283522	0.253141	0.0671137	0.123097	2.619	0	0.219673	0	0.102265	0.136577	0	0	0.179986	0.162161	0.258846	0.323515	0	0.104621	0	0	0.613755	0.713862	0.0882053	0	0	0.109921	0	0.216398	0.282474	0	0	0	0	0	0	0	0.8073950000000001	0
AAdacl4fm3	0	0	0	0	0	0	0	0	0	0	0.0683589	0	0	0	0	0	0	0	0	0	0	0	0	0	0	0	0	0	0	0	0	0	0	0	0.207131	0	0	0	0	0
AB010352	0.31601480000000004	0.224933	0.0512142	0.203724	0.0538258	1.81408	1.57609	0.0678688	0.195001	0.29895	0.990123	0.363008	0.0947333	0.303798	0.692787	0.568752	0.276598	0.186451	0.171343	0.6940390000000001	0.230078	0.14071	1.24651	0.235954	0.596103	0.380587	0.18024	0.297378	0.375685	0.557042	0.622667	0.2975	0	0.0843282	0.491654	0.103395	0.407259	0.269376	0.188158	0
AB124611	0.0485021	0.431479	0.542807	0.937653	0.0502394	1.32323	1.5229620000000001	0	1.06285	0.808811	0.912257	0.884145	0.397902	1.8248190000000002	0.832762	0.9253089999999999	0.175362	0.0632849	0	0.337785	0	0.6176919999999999	0.46807	0.739518	0.729373	0	0	1.5904	0	1.23269	0.290538	0	0	0.596238	2.50901	0.337372	3.03475	0.113398	0	0
AF067061	0	0	0	0	0	0	0	0	0	0	0	0	0	0	0	0.053766	0	0	0	0	0	0	0	0	0	0	0	0	0	0	0	0	0	0	0	0	0	0	0	0
AF067063	0	0	0	0	0	0	0	0	0	0	0	0.312847	0	0	0.328009	0.345329	0	0	0	0	0	0	0	0	0	0	0	0	0	0	1.28507	0	0	3.76963	0	0	0	0	0	0
AI182371	38.9437	25.6474	26.6441	18.6448	24.7332	40.5546	47.702860010481295	18.758399999999998	35.4956	15.4858	27.1384	32.9122	26.3328	19.0463	23.6718	17.82	14.4146	16.1947	38.844290019121566	32.4014	29.042814200000002	42.9178	24.644122999999997	35.3286	15.043	6.68943	11.5778	19.9265	19.902	23.5273	13.6628	16.4527	21.747049999999998	19.503185000000002	17.4546	15.0507	11.9584	14.914	22.4336	11.1114
AI429214	0	0	0	0.465789	0.153919	0.176583	0	0	0	0.118417	0.0337617	0.0610455	0	1.42902	0.209368	0.186684	0.353564	0.0370485	1.449	0	0.0332119	0	0	0.858235	0	0.0988894	0.12387	0.321529	0	0	0	0.234891	0	0	0	0.13	2.27262	0	1.20677	0.0436127
AI467606	0	0	0	0.194695	0	0.24553	1.61683	0	0.471754	0	0.235876	0.125127	0	0.191171	0	0	0.148693	0	0.277424	0.340476	0	0	0.219694	0	0	0	0.0872008	0	0	0	0	0	0	0	0	0	0	0	0	0
AI593442	0	0	0	0	0	0	0	0	0.18517050000000002	0	0	0	0	0	0	0	0	0	0	0	0	0	0	0	0	0	0	0	0	0	0	0	0	0	0	0	0	0	0	0.146738
AI597479	1.11028	0.766585	1.37006	0.405416	0.754404	0.283256	4.38857	0.748168	1.73747	0.239415	2.22105	3.89864	0.785558	0.688407	1.24884	1.35787	1.47564	1.2367	1.33206	2.8119	0.76392	0.487372	1.81554	2.24	0.615102	0.934437	0.251034	1.91209	0.547692	0.872018	1.34552	1.78425	0.470302	1.46943	4.05541	1.14906	0.502522	0.696879	0.655501	1.84019
AI661453	0.290386	0.258735	0.257718	0.247855	0.236495	0.273484	0.700378	0.0500864	0.631823	0.242779	0.419919	0.590298	0.181563	0.794892	0.454547	0.322308	0.626112	0.427729	0.310564	0.330213	0.223049	0.427351	0.262368	0.612151	0.569283	0.202314	0.340626	0.497795	0.266868	0.147722	0.302685	0.967693	0.483959	0.25241	0.724674	0.97558	0.586801	0.475874	0.61534	0.453674
AI837181	1.45044	0.594174	0.0965796	0.912626	0.427274	0.899619	1.27217	0.327857	0.441302	0.115955	0.941791	1.28709	0.520672	1.16608	1.75944	2.53417	1.2181490000000001	2.21431	1.28988	0.951281	0.422694	0.8352200000000001	0.308612	1.61557	0.167153	0	1.27338	1.9517	0	1.3376	0	0.688894	0	0	0.536577	0.625462	0.841369	0	0.15748	1.15231
AI854703	0	0	0	0	0	0	0	0	0	0	0	0	0	0	0	0	0	0	0	0	0	0	0	0	0	0	0	0	0	0	0	0	0	0	0	0	0	0	0	0
AI987944	1.30495	0.0275716	0.329048	0.443806	1.3901132200000001	3.03741	1.31135	0.213445	1.6490800081454602	0.703281	1.19162	0.443336	0.211504	0.98843	2.317080000847172	2.98343	0.926221	1.71082	1.76647	1.85741	0.989884	2.85838	0.46786248399999997	0.7314402630999999	0.11616388283500001	0.0673485	0.421091	0.509352	0.44619706588999997	0.164954	0.22493142710000003	0.233658	0.337617	0.673709	0.12793	2.71553	1.03394	0.12989492792000001	1.1975822787000001	0.0588648
ATP6	92195	129387	100089	122674	80012.5	65767.6	51495.8	133740	72348.6	136327	97790.2	62119.2	105151	47442.2	41981.6	36535.8	58028.4	62392.6	83556.8	80873	88039.3	51489.4	70781.5	97522.2	117568	131719	88929.1	108583	136292	125284	127200	108635	112934	109443	73503.3	99714.1	88863.8	133435	118289	152954
ATP8	42957.3	59486.6	45209.2	60943.5	38245.3	32122.9	26168.5	61022.7	34556.6	60497.9	49746.6	50223.8	51248.5	19021.3	16712.8	17398	23485.9	30540.2	37328.3	35256.6	35196.6	23606.3	29796.2	37668.4	51764.6	57176.3	39334.9	47116.3	57349	53276.8	52506	35442.8	54037.5	44475.3	66782.8	35478.5	31655.2	51967.3	46225.4	58439.4
AU015228	0	0	0	0	0	0	0	0	0	0	0	0	0.134973	0	0	0	0	0	0	0.352623	0	0	0	0	0	0	0	0	0	0	0.290804	0	0	0	0	0	0	0	0	0
AU018091	0	0	0	0	0.00982058	0	0	0	0	0	0	0	0	0	0	0.0101656	0	0	0.0991562	0	0	0	0	0	0	0	0.046385829999999996	0	0	0	0	0.041907059999999996	0	0	0	0	0	0	0.0298453	0
AU021092	0.755848	0.114339	0.048869	0.9285899999999999	0.285635	3.03211	0.217675	0	1.89269	0	0.100164	0.946232	0.160251	1.0300319999999998	0.289158	0.687237	1.42189	0.588028	0.335358	0.469278	0.0482477	2.15727	1.25344	0.429997	0	0	0	0.208005	0	0.810838	0	1.62913	0.726895	0.232685	0.373508	0.0981562	1.41136	0	0.131185	0
AU022252	11.4444	3.28787	5.20838	4.72973	8.08792	12.5678	7.26395	2.588	10.463	2.20664	9.81101	21.1451	7.12936	20.4144	37.6645	30.038690000000003	21.5798	13.5231	14.9543	9.15292	9.1354	21.991970000000002	13.337	2.20981	4.29616	1.06802	4.4503900000000005	3.20765	3.71041	0.952288	3.59533	2.47016	4.06188	0.286215	2.03403	0.485069	9.85545	7.65504	3.64235	0.569256
AU040320	0.329304	0.494474	0.605365	0.367689	0.8406049999999999	1.41921	3.80877	0.38982	0.627998	0.10014980000000001	0.505242	1.00869	0.31890799999999997	1.7221449999999998	1.0041849999999999	1.25432	1.2998	1.23724	1.39346	0.707034	1.0348350000000002	0.419274	0.56245	1.71399	0.298722	0.107863	0.394922	0.7177979999999999	0.488156	0.332463	0.398598	0.732625	0.645705	0.58555	0.689022	1.2496	0.8042834999999999	0.401274	0.518398	0.44023260000000003
AU041133	0.847594	1.00945	0.253855	0.295287	0.153522	2.9187	3.25256	0.961828	1.22563	1.34524	0.862436	1.60215	0.62391	1.10923	0.486397	1.29938	0.630266	2.41239	3.3102470000000004	1.27586	0.885917	0.215012	0.310283	1.60753	0.880035	0.417952	1.74432	2.43537	0.8378329999999999	1.18235	1.14463	1.93034	2.07744	2.08052	1.92248	1.9634222481099999	1.84078	1.15013	1.78701	0.892194
AV320801	0	0	0	0	0	0	0	0	0	0	0	0	0	0	0	0	0	0	0	0	0	0	0	0	0	0	0.0538964	0	0	0	0	0	0	0	0	0	0	0	0.0154597	0
AW146154	0.421423	0.827793	0.684064	0.474672	0.842281	0.762511	1.50994	0.519324	1.34122	0.121987	0.864619	0.923652	0.491752	1.31449	0.384602	1.07341	1.26155	0.71139	0.849328	0.618171	0.603616	0.368457	0.959533	3.29059	0.689934	0.424995	0.473553	0.273005	0.206889	0.546154	0	1.36959	1.39374	0.838593	2.08376	0.155179	2.07228	0.872099	2.42695	0.123445
AW209491	3.42176	1.53275	2.02868	1.3837	2.36576	6.18752	6.34234	1.21751	1.39449	1.51518	1.40663	3.14358	1.35358	5.86204	3.76182	6.0555	3.97016	3.05566	2.90138	2.39644	2.33752	1.27212	1.25344	1.44344	0	0.224024	2.32072	0.830816	0.684798	0.0466218	0.106851	0.221442	0.87167	0.10016	0.487904	3.41606	0.31414	0.370054	0	1.76057
AW551984	0	0	0	0	0	0	0	0	0.143745	0.0560296	0	0.0910828	0	0	0	0.0170608	0	0	0	0	0	0	0	0	0	0	0	0	0	0	0	0	0	0.194396	0	0	0	0.0198454	0.12489	0
AW554918	0.7004330000000001	0.43912199999999996	1.34325	1.6134600000000001	0.757779	2.23204	2.60423	0.627257	2.13376	0.317157	0.9044550000000001	1.45277	0.406512	2.64995	1.55612	0.902395	1.7969127999999999	2.03413	1.48927	0.833355	1.1726033200000001	0.96079	0.399941	0.994167	0.9016379999999999	0.0631252	1.3334940081995699	1.86084	2.18315	0.734512	0.7095319999999999	2.3693406031729998	1.53826	0.26456799999999997	0.734864	0.860412	1.97273	2.66026	0.256466	0.124735
AY074887	0.172524	1.77998	0.584634	1.63166	0.894899	1.22777	2.36568	0.724824	0.826685	0.793105	1.78202	0.581843	0.733756	0.609041	1.34108	0.546022	0.20896	0.213507	1.56071	0.576484	0.298047	0	1.18372	0	1.36843	0.148151	0.931632	0.575618	0.151816	0	0	0.732218	2.86412	0	0	1.77723	0.748399	0.193456	2.19196	0
AY358078	0	0	0.343065	0	0.0456845	0.0215167	0.0474858	0	0.133538	0.113153	0.0240585	0.0760578	0	0.200872	0	0.163869	0	0	0.15681	0.0844175	0	0	0	0.624748	0.512407	0.14271	0	0.837679	0	0.213456	0.100159	0.13413	0.0426761	0.0969901	0.0547582	0.148325	0	0.0530013	0.0487982	0.0755474
AY761185	0	0	0	0	0	0	0	0	0	0	0	0	0	0	0	1.04287	0	0	0	0	0	0	0	0	0	0	0	0	0	0	0	0	0	0	0	0	0	0	0	0
Aaas	2.32445	0.796625	2.64119	0.999333	2.10696	4.33063	5.4064	1.34352	1.12266	0.82772	3.47506	5.14789	2.44695	5.60766	5.21057	6.14507	4.15326	2.99215	3.01608	2.18427	0.908162	0.643291	1.41119	3.11617	0.328276	0.380839	0.832477	1.75953	0.581161	1.45767	0.793445	1.57045	0.513976	0.446391	2.81155	3.05333	4.41392	1.15752	2.72069	0.227567
Aacs	2.21992	1.28197	0.405059	1.6828	1.38956	15.1397	16.2764	0.708003	3.79377	0.340334	1.80069	0.501531	0.664614	1.30337	1.44602	2.22493	0.231101	2.54464	3.12949	2.87703	0.392272	2.23067	2.89544	7.24086	0.652058	0.0945815	4.27431	0.809144	1.30738	4.47071	0.314987	0.29884	0.0818994	0.886217	0.295879	0.146663	0.413997	0.0966066	1.39802	0.0655831
Aadac	90.4102	32.9054	56.1301	42.9749	84.6403	98.3552	88.5435	30.3916	73.7932	34.0095	58.8574	124.271	82.9544	92.2968	147.583	133.928	109.045	75.9911	70.4657	88.1712	90.3074	120.213	86.1809	42.0536	13.8701	12.3011	23.3312	18.3218	23.8593	16.3729	8.04625	9.17535	21.5774	18.1858	24.3814	25.8738	28.4266	10.4591	23.5909	7.64772
Aadacl2	0	0	0	0	0	0	0	0	0	0	0	0.0214032	0	0	0	0	0	0	0	0	0	0	0	0	0	0.643543	0	0	0	0	0.226252	0	0	0	0	0	0	0	0.0547577	0
Aadacl2fm1	0	0	0	0	0	0	0	0	0	0	0.0714045	0.160864	0	0.0360138	0	0.253748	0	0	0	0	0.42202	0	0	0	0	0	0	0	0.0535434	0	0	0	0	0	0	0	0	0	0	0
Aadacl2fm2	0	0	0	0	0	0	0	0	0.0388096	0	0	0	0	0	0	0	0	0	0	0	0	0	0	0	0	0	0	0	0	0	0	0.470197	0	0	0	0	0	0	0	0
Aadacl2fm3	0	0	0	0	0	0	0	0	0	0.040593	0.0464926	0	0	0	0	0.0735999	0	0.0769045	0	0	0	0	0	0	0	0	0	0	0	0	0	0	0	0	0	0	0	0	0	0
Aadacl3	0	0	0.243568	0	0	0	0	0	0	0.119346	0	0	0.0379163	0	0	0	0	0	0	0	0	0	0	0	0.0381669	0	0	0	0	0	0.277119	0	0	0	0	0	0	0	0	0
Aadacl4	0.0803798	0	0	0	0	0	0	0	0	0	0	0	0	0	0	0.090442	0.0477298	0	0	0	0	0	0	0	0	0	0	0	0	0	0	0	0	0	0	0	0	0	0	0
Aadacl4fm1	0	0	0	0	0	0	0	0.234459	0	0	0	0	0	0	0	0.144707	0	0.0252035	0	0	0	0	0	0	0	0	0.166498	0	0	0	0	0.0769426	0	0	0	0	0	0	0	0
Aadacl4fm2	0	0	0	0	0	0	0	0	0.038259	0	0	0	0	0	0	0	0	0	0	0	0	0	0	0	0	0	0	0	0	0	0	0	0	0	0	0	0	0	0	0
Aadacl4fm4	0	0	0	0	0	0	0	0	0.152603	0	0	0	0.0760458	0	0	0	0	0	0	0	0	0	0	0	0	0	0	0.0864281	0	0	0.111167	0	0	0	0	0	0	0	0	0
Aadacl4fm5	0	0	0	0	0.145217	0	0	0	0.317794	0	0	0	0	0	0	0	0	0	0	0	0	0	0	0	0	0	0	0	0	0.50506	0	0	0	0	0	0	0.213157	0	0	0
Aadat	17.456871999999997	8.49992	8.20383	5.02413	16.3026	11.6715	7.95348	2.52012	12.379	4.49606	9.89812	15.3816	12.391	11.9234	15.3793	18.5017	13.3249	13.7716	11.3104	10.067240000000002	6.68126	19.2091	13.2737	8.73299	6.51473	3.10214	3.36383	5.95751	3.96695	3.27418	2.37777	2.04306	6.127	9.7576	7.42472	7.16825	3.7665	3.53759	4.55035	3.06752
Aagab	0.893111	0.32668853999999997	0.661794	0.999155	1.92098	5.06285	7.63132	1.77947	3.69931	0.323667	3.70091	2.24504	0.945016	2.63811	1.53017	0.778867	2.38851	1.31975	2.10007	2.4376	1.33539	1.64926	1.17874	0.421958	1.09244	0.0452056	0.958677	1.41039	0.0461858	0.9865182100000001	1.28633	0.639884	0.641348	0.28352193000000003	0.504053	1.18485	1.39421	0.17536668000000002	2.12986	1.35251
Aak1	0.487259	0.7495910100000001	0.976799	0.381135	0.255129	0.877214	1.20125	0.479016	1.68037	0.517287	0.9201	0.849297	0.164492	1.8756	1.3395831600689831	1.35494	0.784686	1.32625	2.19757	0.666256	0.288671	0.559956	0.243245	2.13133	0.992067	0.323808	0.907301	1.75048	0.220634	0.247557	0.48647419999999997	1.20749	0.6019230542499999	0.479027	1.34745	1.5517654881699998	0.713367	0.157234	1.08132	0.271826
Aamdc	21.152	8.93091	17.4556	13.4596	20.8673	33.5173	25.7388	9.26554	27.974151700000004	12.2765	17.31278000084732	22.247	16.9096	26.562929999999998	31.9686	36.5154	21.6418	29.8774	22.532899999999998	24.4317	31.5416	22.8083	36.0212	10.858	5.48998	2.62279	4.93665	10.5426	4.5662139999999996	9.95804	4.40225	5.08061	4.72206	6.589352000000001	4.26523	10.0961	9.87506	8.86073	7.25277	6.73905
Aamp	10.2784	5.00961	8.513114999999999	6.515370000000001	9.19554	16.9718	13.9411	4.7982320000000005	10.637550000000001	6.31452	10.119	21.0651	6.3256	17.2691	27.5555	21.165370000000003	17.191710999999998	19.9753	10.3099	12.7201	6.29485	9.14164	13.6164	17.4792	5.2067879999999995	4.92726	6.2006950000000005	4.35713	4.61331	9.37976	6.63288	3.83022	6.45255	5.25202	15.6507	12.505866999999999	11.1427	6.40984	7.21527	6.96381
Aanat	0	0.475969	0	0	0.483306	0	0	0	1.2033	0.0799252	0.35995	0.303827	0.0738768	0.184006	0	0	0.280876	0	0.177416	0	0.180086	0	0	1.63124	0.154983	0	0.954722	0.872338	0	0.778836	0	0.665381	0	0	0	0.537448	0.511	0	2.58779	0.120007
Aar2	1.24632	0.6974309999999999	0.23761	2.24787	0.37285500000000005	3.23262	1.68761	0.0752709	1.3058	0.576546	1.71113	2.33579	0.203256	0.687021	3.0435	1.7796570000000003	0.71511	0.511884	1.5201090000000002	0.456168	1.6007639999999999	1.8680819999999998	0.319824	1.46758	0.45081899999999997	0.0712761	0.22287419999999997	0.6015929999999999	1.63522	1.7125560000000002	0.11906939999999999	0.744312	0.050992499999999996	0.781182	0.134879	0.278912	0.526059	0.045866699999999996	0.057657599999999996	1.74629
Aard	0	0	0	0	0	0	0	0	0.707635	0	0	0	0	0.144056	0	0	0.0745348	0	0	0	0	0	0	0.283438	0	0	0.131888	0	0	0	0	0	0	0	0	0	0	0	0	0
Aars	5.88486	1.92889	2.94164	3.11658	4.21089	8.29572	7.90437	1.9218119999999999	5.27895	2.26621	5.66343	11.6491	4.58136	11.2497	12.310500000000001	15.0192	14.0742	9.27498	5.075699999999999	6.96516	5.04132	8.25873	6.01704	5.76435	1.9496760000000002	0.599811	2.96127	4.76103	2.2802130000000003	2.85056	2.46217	3.25056	1.7737470000000002	1.73222	1.81876	6.278040000000001	4.1409	2.12827	3.2927099999999996	3.0534300000000005
Aars2	0.48967310000000003	0.28598880000000004	1.0951270000000002	0.809827	1.4156699155999999	2.6253219999999997	13.7694	1.31313	4.28487	1.5491684000000001	0.812122	2.14585	1.10591	3.70213	2.1312	3.9198500000000003	2.13813	2.50874	2.49797	1.20388	2.69653	1.30556	0.70143	8.36275	1.6149460000000002	0.248006	0.82579	2.6794	1.38685	2.20062	0.793601	2.75988	1.43039	0.668131	0.68456	4.17026	2.23917	0.871502	0.733958	0.82483
Aarsd1	20.8693	6.832699999999999	23.1909	13.1746	16.3488	23.3588	25.3346	8.44744	21.3416	7.06116	17.3639	34.1137	17.833000000000002	32.3418	32.0896	34.2545	29.9077	31.628660000000004	19.1131	22.6526	17.933	18.0746	29.287689999999998	8.32849	11.452	2.67128	5.83855	8.81934	10.507397000000001	9.563659999999999	4.48312	10.1397	8.42204	5.56549	5.59596	13.0594	13.762039000000001	7.201440999999999	11.8804	6.29005
Aasdh	1.4350254000000002	0.8934656000000001	0.803513	1.72816	2.32367	2.83438	3.75294	0.528076	0.981309	0.966205	2.16731	2.941985540757309	1.97971	2.72622	1.763946166937912	1.50285	3.4388309977931995	2.46918	2.87004	1.6293010007684119	0.828408	1.8430986999999999	0.296834	4.09169	0.52889	0.372564	0.6021405339999999	2.87291	0.40117179999999997	2.22371	2.73855	2.6369860000000003	0.884221	2.08348	1.8407217369101998	1.95731	3.49795	0.364273	2.13328	1.07612
Aasdhppt	9.209	6.47434	4.85855	3.4856746000000003	6.68365	12.8089	8.2222	4.70413	4.05317	2.71329	8.95247	15.927790000000002	8.30446	13.9321	13.604	12.3908	10.1185	10.1965	7.0909510000000004	5.7830200000000005	9.3036	6.32962	8.99306	0.887349	0.691501	1.7991	2.06959	4.26559	2.28209	2.85483	0.576901	2.8897630000000003	2.51739	1.75369	3.90486	3.3483080000000003	6.11878	1.86129	1.5485959999999999	2.15976
Aass	4.33211	2.97904	2.33063	3.33057	6.54147	17.3101	23.7388	3.3482	5.25488	2.68082	3.6339	6.07435	3.06172	7.34004	6.79794	9.7458	4.60034	6.49704	7.82107	10.9521	5.22313	9.30687	9.88423	18.3634	1.93652	1.69921	3.28842	3.17187	3.6542	3.71098	2.04751	1.31665	2.82723	3.13144	2.51279	3.65403	3.51667	3.25419	8.34285	1.52601
Aatf	4.5047	2.5815	3.715560000549175	2.51317	3.15164	6.9225	5.842974191330001	2.66134	6.60346	3.00755	4.7707896000000005	12.325513999999998	4.01737	11.831	10.6863	14.842	10.0581	13.802529999999999	4.40279	6.29301	2.90799	1.81432	4.4583200000000005	4.6024899999999995	1.24281	1.57191	1.53132	3.18703	1.46444	1.12233	2.47122	4.77816	3.99967	2.33977	8.26184	5.30948	5.54524	1.7071010000000002	2.2759679999999998	2.4517949000000003
Aatk	0	0	0.0123702	0	0.00675518	0	0.087341	0	0.088281	0	0.0423226	0	0	0	0.0618429	0.0349335	0	0	0.203943	0.200804	0	0.1182	0.16029665999999998	0.0167687	0.0912049	0	0	0.0329901	0	0.0185903	0	0.0853497	0.129054	0	0.0252066	0.377162	0.0616679	0.129684	0.040813	0.0109988
Abat	7.03787	3.2341430000000004	5.62516	5.22416	9.17776	10.7702	11.4367	5.09033	9.566310000000001	5.43541	11.8092	17.4243	8.904810000000001	7.82391	7.55067	10.1883	7.48107	14.498240000000001	11.8778	10.7209	7.92858	9.97627	13.8264	15.146370000000001	5.1208	7.28312	5.19879	5.98745	5.99178	9.20886	4.6206819999999995	4.97762	5.17649	5.93211	5.87159	6.61359	6.96968	7.6488499999999995	11.5641	6.22174
Abca1	3.45536	1.66958	2.6788	2.12002	2.90125	6.87546	8.19109	1.8994	5.229650100000001	1.4502210000490998	4.110430000048897	3.97179	2.12163	5.865110000101371	3.9655240000000003	4.39007	4.510860000486275	4.67687	5.438328000761608	3.760790000188195	3.06325	3.43952	2.31751	8.8962	2.8663	0.8642052298490001	3.90282	4.59235	2.68577	3.45546	3.68353	3.00183	2.79989	3.4909199595639997	3.0627	4.17548	3.4249	1.7651723300000002	4.06724	1.14548
Abca12	0	0.00670154	0	0.0507184	0	0.0100658	0.0259505	0	0.201616	0	0.00634514	0	0	0.00631137	0	0.0352931	0.0362685	0.0282538	0.00611135	0	0.00611198	0	0	0	0.0893386	0.0183078	0.00570454	0	0.0139176	0	0.0532027	0.0908268	0.0465822	0.00713169	0	0.0704091	0	0	0	0
Abca13	0	0	0.025074	0.0136336	0.0377248	0.00342573	0.0120344	0	0.067685	0.0154074	0.0313742	0	0	0.0116967	0.0240521	0.0311698	0.0162981	0	0	0.0028004	0	0	0	0	0.18176969999999998	0.0226177	0.0203531	0.0402426	0	0.00826402	0.0387322	0.06838	0.0205717	0.38891	0.0171304	0	0	0	0.0451218	0.0145707
Abca14	0	0.024379	0	0	0.0914335	0.0196501	0.418013	0	0.154333	0	0	0.00470754	0	0.120491	0.00817826	0.047173799999999995	0.0205824	0.358933	0	0.0133191	0.00743348	0	0.0417582	0.177465	0.12381	0.134727	0.10085332999999999	0.0349069	0.0547169	0	0	0.0474651	0	0.0111392	0	0.055043100000000005	0.017237	0.00907287	0.0914019	0
Abca15	0	0	0	0	0	0	0	0	0.0937908	0	0.00509929	0.0436424	0.00427038	0	0	0.0486048	0.00530204	0	0.0393224	0.0655889	0	0	0	0	0	0.00736352	0.17443	0.0857971	0	0	0.0244685	0	0.0106906	0	0	0	0	0	0.153063	0
Abca16	0	0	0	0	0	0	0	0	0.170476	0	0.00679797	0	0.0284468	0.0203167	0	0.0502937	0	0	0.0918018	0	0	0	0	0.0646167	0.0677016	0	0	0	0.0299049	0	0.0489934	0	0	0.015321	0	0	0	0	0	0
Abca17	0	0.0506665	0.00642992	0	0.04748	0	0.121984	0	0.223178	0.0342249	0.0401006	0.0188781	0.019402	0	0	0.129772	0.0207065	0.0088688	0.0603336	0	0	0	0.0124388	0	0.121145	0	0.0292627	0.130284	0	0	0.0322643	0	0	0.0598142	0	0	0	0.0243784	0.272955	0.0586327
Abca2	0.222012	0.132693	0.246126	0.738225	0.48848	1.204343190491905	1.35579	0.702313	0.367676	0.456346	0.5653616707361038	0.50924	0.555627	1.24636	0.881598	0.468618	0.645636	0.738028	2.076890500742394	1.5823180000000001	0.5507329999999999	1.03082	0.641436	1.6396873407255241	1.09855	0.0604256	1.83897	0.433333	0.8167094549999999	0.801978	0.476666	3.35554	0.768552	0.745438	0.283482	1.3107460000903095	1.3584000000649037	0.562046	0.87678	0.753522
Abca3	1.07027	0.6904710000000001	0.842484	1.0421610000000001	1.1079	3.74919	3.90444	1.16834	3.0867899999999997	0.626136	1.8173849999999998	2.58901	1.0516679999999998	4.18266	2.9053500000000003	3.71034	3.0378600000000002	2.15198	4.04016	3.21894	2.54917	2.1497129999999998	1.73612	3.8656500000000005	1.2881040000000001	0.141096	2.03965	1.69874	0.629565	1.6283219999999998	1.30071	2.67059	0.7887930000000001	1.30863	0.946452	1.13204	1.61651	1.17333	3.20232	0.582561
Abca4	0	0.00479175	0	0.102053	0	0.035277	0.259225	0.0546288	0.22335	0	0.0146842	0.0810707	0.0190004	0.0451524	0.0586192	0.0504557	0.00471649	0	0.069953	0	0.0349929	0	0	0.0253938	0.20306	0.0289594	0.183785	0	0.0195878	0	0.163199	0.13038223999999998	0.0559928	0	0	0.0372292	0	0.0736239	0.061799	0.00832339
Abca5	0.0851944	0.262748	0.191803	0.172825	0.292646	0.311196	1.19313	0.171208	0.2292	0.140777	0.426452	0.95594	0.131799	1.07142	0.788146	0.806512	0.85514	0.886494	0.430636	0.101577	0.303588	0.183031	0.080912	0.664748	0.244138	0.124626	0.429576	0.237272	0.118953	0.235596	0.207062	0.438374	0.180941	0.0914228	0.33743	0.32943	0.813528	0.214096	0.24616	0.113632
Abca6	2.94998	3.39894	8.27784	4.1652640000000005	6.37508	15.3083	18.395870000000002	3.86029	6.99777	2.7421848000000004	4.65192	5.7485029999999995	3.56306	10.7672	5.11558	6.2535799999999995	5.48558	5.1487300000000005	10.5194	8.71518	4.5561	5.56374	6.63741	13.8781	2.76933	1.3618999999999999	3.04228	7.7528749999999995	3.8877800000000002	2.76023	2.88599	6.00952	6.63735	2.20862	3.97777	4.9651689999999995	5.081519999999999	3.17456	8.50846	2.10119
Abca7	0.161777	0.0967088	0.169309	0.063874	0.19435816506570003	0.80172	0.923873	0.0978083	0.140891	0.0468673	0.35793083319999996	0.309234	0.184792	0.308633	0.28538231000000003	0.247988	0.138799	0.203763	0.417067	0.25168409999999997	0.103333	0.0315052	0.214635	1.2556	0.209419	0.0360434	0.41935248999999997	0.472118	0.515464	1.46569	0.359217	0.358453	0.244376	0.0947402	0	0.400769	0.76738	0.167705	0.998439	0.103383
Abca8a	2.3177041640000002	1.396053000208112	1.66237	1.24289	1.6983070000000002	8.46218	7.717370126513599	2.00779	4.92063	0.937124	1.94339	2.11761	1.09143	3.45606	2.17801	1.31261	1.651394112348916	1.26243	7.0034	3.15858	1.24191	3.00014	1.71916	6.297510011934331	0.775655	0.457478	0.674952	2.14663	1.3668923999999998	1.07004	1.07374	2.57561	0.874319	1.7069	0.773691	4.01954	2.89735	1.28635	1.79239	0.6189436728000001
Abca8b	2.99233	1.86482	2.1413321601599997	1.79181	2.23013	5.30935	6.035626000000001	1.90615	3.44385	1.15394	3.14134	7.25725	1.6812151102300001	9.18817	6.55198	4.62625	6.72131	4.51741	7.73038	3.48761	2.68167	4.16357	1.18935	9.5744	2.19807	0.782913	1.29907	3.8951989774399998	1.1433673358979999	4.35349	3.1296226394769002	6.0928	4.10729	2.53947	8.08795	16.518	12.417504000000001	1.7953520425999998	4.96243	0.860757
Abca9	0.17255742999999998	0.352767	0.219017	0.13921889999999998	0.407046	0.749385	1.23177	0.18476	0.99663	0.16880134000000002	0.408577	0.175893	0.178299	0.205964	0.216063	0.204068	0.0538842	0.0358732	0.901443	0.277274	0.0810124	0.283764	0.159314	0.552013	0.0681663	0.0466372	0.302424	0.60519	0.0757034	0.422715	0.407344	0.290141	0.236991	0.174534	0.111545	0.43824599999999997	0.247859	0.107602	0.20897	0.273396
Abcb10	1.6530369999999999	0.463942	1.6116229999999998	0.9922380000000001	1.10323	2.21191	3.2656	0.558802	0.784818	1.27548	0.5938766999999999	0.727148	0.596614	0.993636	0.493412	1.33147	1.53752	0.49082899999999996	2.40464	1.43196	0.874944	1.13467	1.20245	0.91082	1.07884	0.0176779	0.767231	2.06157	1.11372	0.998224	0.421959	0.083792	1.4452129999999999	0.45197	0.6821993999999999	0.941497	0.386562	0.27868	1.45962	0.157896
Abcb11	6.87549	4.90648	8.40998	8.05404	9.90564	24.649929999999998	33.0041	8.4098	13.383700000000001	3.22856	8.91496	12.2498	8.82054	12.9402	9.759789999999999	10.3287	12.1084	11.8897	37.299	20.9219	9.81618	12.661629999999999	6.358	34.9127	11.8531	1.82093	11.931370000000001	14.9051	8.51838	13.2908	8.95234	8.93105	8.023109999999999	7.4714599999999995	8.02455	12.806989999999999	11.7803	9.378689999999999	22.206139999999998	4.5336
Abcb1a	0.0471745	0.0143635	0.0065904	0	0.0398029	0.37502	0.487943	0.183513	0.352227	0.0303913	0.126236	0.757254	0.0562374	1.36749	1.17682	1.1918	1.45145	2.60446	0.548513	0.238846	0.0519981	0	0.344011	1.65161	0.133638	0.143772	0.467149	0.323069	0.100921	0.244792	0.35688	0.251411	0.0854317	0.0154115	1.26675	0.524862	0.861884	0.128832	0.489685	0.0768899
Abcb1b	1.46856	0.403771	0.0787318	0.253239	0.0910989	0.10923	0	0	0.101474	0.135944	0.0388505	0.395137	0.425604	0.133672	1.71986	1.1820179999999998	0.119116	0.073738	0.168537	0.344199	0.0668192	0.274751	0.0473152	0.0667728	0.103826	0.0140358	0.159627	0.319102	0	0	0.046154	0.211657	0.170116	0.168233	0.40782	0.27464489999999997	0.6649050000000001	0.189073	0.0939874	0.432956
Abcb4	20.194670000000002	9.39661	15.40219497819267	13.460049999999999	20.773719999999997	21.2374	25.7772	10.246	19.2161	8.55753	22.5834	72.22229999999999	20.9553	54.639	47.4321	62.1412	56.95810096531812	71.0754	26.0644	20.9599	15.4693	14.6046	21.0175	31.44227000540591	9.35615	7.01467	10.4976	40.0863	12.2467	10.900830000000001	9.26473	14.7004	22.748	12.082	40.1102	33.4672	41.9864	13.705113257299999	16.0483	11.207154300000001
Abcb5	0	0	0.0262828	0	0.0556772	0.0214859	0	0.092769	0.136441	0.0078723	0	0	0.0283752	0.0271323	0	0.0359929	0	0	0	0.155113	0	0	0.069908	0	0.0452211	0	0	0	0	0	0.218268	0	0.127888	0.0305644	0	0	0	0	0	0.0793585
Abcb6	3.21086	1.87447	2.2074030000000002	1.40805	3.9617750000000003	7.67447	7.2908	0.594872	1.69749	1.3338999999999999	1.74198	5.84982	2.54253	10.1311	11.9433	12.5415	9.36702	5.08615	4.09199	3.74373	3.10361	2.71972	4.1056	5.35677	2.63761	0.281021	2.2230179999999997	2.36883	0.857612	2.08302	0.897673	1.91684	1.28132	2.48858	1.49759	2.06296	4.6842904999999995	2.63684	4.18418	1.4651743000000002
Abcb7	0.74366	0.341704	1.03075	0.384623	0.752755	0.901382	1.60194	0.780315	1.21627	0.602254	1.58268	2.39982	0.965145	1.71826	2.32556	2.09871	1.96106	1.92142	0.692242	1.25662	0.906523	0.312794	1.38483	1.58912	1.03825	0.317967	0.668378	1.0193	0.646083	0.390732	0.473535	0.715047	0.217612	0.313506	1.5774	1.05835	0.954906	0.448237	0.349219	0.289748
Abcb8	1.58916	0.179877	1.35564	2.74137	2.3828780000000003	5.43579	7.55273	0.631408	4.35255	2.32687	1.1288	3.30374	2.05078	3.55792	6.551486000000001	7.070270000000001	4.0915859999999995	4.12436	6.29138	2.23705	1.96053	2.73228	3.78093	8.94569	3.4675966000000003	0.686856	2.68759	2.67403	0.882071	0.565687	0.44849	1.99031	2.01425	1.26131	1.4858	6.87232	4.28068	2.14638	2.02434	0.520901
Abcb9	0.170741	0	0.198814	0.227086	1.13543	0.0240189	1.6876	0.138473	0.418918	0.0840963	0.0578862	0.0321259	0	1.20503	0.320359	0.37949	0.8053509999999999	0.820916	0.154094	0.110662	0.231678	0.0880643	0	1.48663	0.0967664	0.0329947	0	0.800926	0.142844	0	0	0.59696	0.161218	0	0.194466	0.765324	0.200252	0	0	0
Abcc1	0.0387546	0.126933	0.190677	0.25911127759999997	0.0386367	0.10427	0.9844796954999999	0.0112414	0.564437	0.00954285	0.816508	0.2566124000625728	0.196898	0.0877503	0.397197	0.662415	0.274944	0.024602	0.47107499999999997	0.0793649	0.0639209	0.10689670011432001	0.0617346	0.29590437175962997	0.27556314869244003	0	0.479882	0.434727	0.484828	0.32730361890759996	0.240606	0.431592	0.348256	0	0.062586	0.0205241	0.290504	0.163853	0.459773	0.0688317
Abcc10	1.69315	0.716708	0.763895	1.59667	1.44723	5.32911	14.453014000853031	0.911102	4.8560099999999995	1.72372	1.61885	1.29677	0.56365	4.17914	1.27115	1.45105	2.0409	2.94623	4.0630510001451965	1.5897	2.41959	1.49278	0.71849	8.819151999999999	4.1036	0.5266	5.60947	4.661747999999999	2.59789	1.28802	1.44436	4.7126900058568495	2.03839	3.68684	1.34823	4.071095000930027	4.001390000000001	3.23573	4.14321	1.9750480000000001
Abcc12	0.00909527	0	0	0	0	0	0	0.0421984	0.396366	0	0.185599	0.252556	0.0172367	0.504083	0.326166	0.0482235	0.032205	0	0.119525	0	0.0177935	0	0	0	0.0342978	0.0266344	0.0663869	0	0.0454822	0	0.273219	0	0.0647639	0	0.0588391	0.0384939	0.48871	0	0.241418	0.0645482
Abcc2	8.64109	5.796844999999999	9.341596000000001	6.4726349999999995	7.40305	24.7971	39.4502	7.7255199999999995	22.8208	8.45921	8.77134	24.5026	6.10817	27.2666	17.323787000000003	19.087155000000003	19.0112	26.6799	13.6339	9.97501	5.453139999999999	6.52	11.7278	31.4105	10.771	5.73752	9.49177	17.1144	9.18414	8.15557	9.80331	15.7174	13.745	7.594837962000001	23.6164	15.872419999999998	25.0156	10.379169999999998	14.0328	8.13305
Abcc3	1.48796	2.4886	4.36135	3.0290120000000003	4.81758	10.1269	16.1261	3.08707	6.58238	2.08622	4.10562	11.429810020000101	2.40903	17.451560999999998	14.8944	15.643279999999999	13.975000000000001	8.5041	10.3192	6.05046	5.80542	6.186976445909999	5.27703	16.893	2.16752	0.846738	2.55035	11.1535	3.4517189999999998	3.98131	4.34166	3.82657	4.45908	1.5212400013797198	4.11266	11.0519	11.1426	3.25731	7.99713	2.84832
Abcc4	0.0476115	0	0	0.191936	0.0564364	0.46573	0.836368	0.021513	0.582966	0.163674	1.03813	3.86392	0.292058	11.7716	3.98261	6.4282384839999995	10.020407474999999	8.190940000000001	0.203122	0.571631	0.061063599999999996	0	0.0196941	0.381199	0.0349728	0.273983	0.340186	0.489934	0.0772987	0.288801	0.557215	0.887776	0.0565069	0.166297	6.12072	1.74696	6.25253	0.0969994	1.02566	0.109208
Abcc5	0.211096	0.165105	0	0.848251	0.538211	2.48747	4.72002	0.235621	1.71636	0.719763	0.753127	0.8495969999999999	0.54832	2.13117	0.920041	0.21801360000000003	1.68051	0.574763	1.22903	0.190104	0.0276637	0.40800000000000003	0.30431763425999997	2.03266	0.118503	0.397368	0.547903	1.51101	0.234236	0.13099290000000002	0.678416	0.7447	0.0882092	0.291936	0.778891	0.820307	1.83763	0.310052	0.24650879999999997	0.365382
Abcc6	6.9638	5.33083	6.75034	6.568672500000001	7.4708635999999995	23.3978	40.967	7.47926	15.0596	4.09038	7.6428	5.15789	4.213290000000001	7.51605	4.50464	6.861892000000001	4.950492000000001	5.93278	23.1077	13.5484	7.3435060000000005	7.583296000000001	7.31654	53.7858	9.932546400000001	2.38023	9.905550000000002	15.0328	8.57319	6.95597	4.77577	11.6015	8.95155	5.380501000000001	3.3327229999999997	8.33803	12.1832	5.3939848999999995	22.2875	6.15208
Abcc8	0	0	0	0	0.0372481	0.290375	0	0	0.194406	0.0106872	0	0	0	0.0245552	0.0162247	0.0775252	0.010977	0	0	0	0	0	0	0.155771	0.0102273	0	1.11882	0	0	0	0.0148004	0.399749	0	0.0277709	0	0	0	0	0.048760004999999995	0
Abcc9	0.22967	0.29222400216851996	0.315991	0.198266	0.326736	0.467854	0.587928	0.260141	0.38857800025957395	0.182241	0.304427	0.611208	0.28725400196958206	0.528905	0.3554920000858397	0.350826	0.494842	0.252268	1.06144	0.340077	0.202866	0.28912125600000005	0.5239018076427199	0.735376	0.16520300203084598	0.15184781455265997	0.40855752617743996	0.393199	0.31937008932000005	0.5404413312399999	0.48394653120000003	0.265785	0.16239100168214002	0.679186	0.62292	0.626152	0.405065	0.22332367822177998	0.5752054535203399	0.197874
Abcd1	0.135532	0.499608	0.493095	0.615036	0.416888	1.53326	1.85636	0.447743	1.30406	0.267131	0.83947	1.09973	0.266678	1.45189	2.14128	2.75751	1.31762	1.33706	2.10285	2.40314	0.286411	0.640786	0.631125	0.745652	0.255855	0	0.342093	0.310801	0.417716	0.44993	0.256632	1.07933	0.173214	0.0534877	0.36973	0.442274	0.0208024	0	0.935054	0.133494
Abcd2	0.44569	0.0372424	0.6496689999999999	0.105964	0.27024159999999997	2.8339	2.20458	0.888949	1.5888	0.20423550000000001	0.77467	2.21687	0.265078	4.66361	5.2637789999999995	3.22166	2.5793300071696503	3.64379	3.18057	1.3608	0.170794	0.0227409	3.26482	2.71391	0.0391243	0.017025	1.0199989999999999	2.51224	0.31138319999999997	0.5962759999999999	1.21712	0.803401	0.319732	0.0265475	1.13472	0.0879077	0.41347280000000003	0.760117	1.85859	0
Abcd3	19.456120000000002	12.1517	18.8823	11.2546	16.8164	25.334789999999998	29.1662	10.8502	24.8316	10.0671	27.7033	63.8172	14.4233	32.229020000762766	18.7767	38.269	32.3375	53.5978	25.440133000000003	18.423560000000002	17.3279	10.3766	24.1272	25.238129999999998	13.231	11.368398000000001	14.3957	27.0811	13.871849999999998	22.268580999999998	10.512580999999999	12.5914	13.1681	15.1189	74.093	33.0398	30.4116	14.108149999999998	21.6594	14.8802
Abcd4	0.721386	0.890998	1.6606874390000002	2.17503	1.5824357610000002	6.22159	3.74993	0.88671	2.66302	2.06866	1.61783	2.43559	1.15645	3.954	2.7549508169999997	2.5072099999999997	2.02275	2.73256	1.5399	4.37091	1.2012609468999997	2.91784	2.15135	6.91615	1.26655	0.117805	1.12064	1.68052	0.913384	2.8525400000000003	0.332544	0.290282	0.808408	0.827785	2.27193	2.16182	1.7527146089999999	1.15208	4.077146884999999	0.754097
Abce1	1.72101	1.12554	0.732297	0.810165	1.7106	3.19468	2.9539	0.757733	2.5463	1.2874	2.18996	4.42513	1.51873	4.33386	3.16439	4.01211	3.08452	3.70237	0.744652	1.71671	1.30738	1.93605	1.08032	4.16986	1.55436	0.944668	1.93035	1.67021	1.81207	3.28789	1.53803	3.5034	2.47553	1.71061	2.673	2.33376	2.64122	0.96058	1.55388	0.782705
Abcf1	20.8652	13.1735	14.5282	12.7682	15.986	20.5311	31.6387	9.02944	25.3351	11.286	23.1703	48.333	15.9064	29.3534	24.8835	32.8983	29.2797	41.8621	17.468	18.6836	14.8022	8.84965	20.3822	24.993	11.1838	7.8121	13.4316	19.0847	9.96293	13.6216	11.8573	16.3122	16.1919	12.3783	38.4328	22.6628	22.1261	12.007	18.1499	13.37
Abcf2	1.73552	1.96147	1.28294	2.25938	0.7101029999999999	1.86481	4.06979	0.53291	2.25344	1.3947939999999999	1.85448	3.4051	0.962846	4.33812	2.9308899999999998	2.80727	2.31317	2.1783479999999997	1.30655	2.63563	1.36504	0.8496448999999999	1.6571249999999997	1.3472600000000001	1.24272	0.816024	0.891592	1.42822	0.538632	2.49674	1.18933	0.5538936999999999	2.17454	2.10071	2.34381	2.10823	1.93684	1.51184	2.0991	1.5751
Abcf3	2.39877	1.01442	1.74342	1.05013	1.55672	3.86722	2.73576	0.680485	3.47675	0.877411	1.35422	2.21883	0.925417	5.04025	3.19339	5.28293	3.24437	1.85584	0.833153	2.22054	1.4916	1.67045	2.88201	5.60235	1.45539	0.21409	3.36272	4.37022	2.12114	2.05646	0.445527	2.09005	4.79173	1.50425	2.13237	1.70498	1.71241	0.933442	1.91962	0.726349
Abcg1	0.0116146	0.0695991	0.0127825	0.0274073	0.151415	0.180506	1.36961	0.18886	0.110084	0.171845	0.698351	0.469285	0.231035	0.960845	0.764903	0.522488	0.700125	0.700757	0.203893	0.0943291	0	0.256069	0.246732	1.3617	0.10975	0.019103	0.262335	0.0247621	0.0388334	0	0.190865	0	0.137833	0	0	0	0.278759	0.0243922	0	0.0165594
Abcg2	26.9344	10.609919999999999	17.5666	12.1367	23.4184	7.70801	7.413182999999999	3.5325360000000003	22.233510000000003	8.407305000000001	20.4475	56.8093	24.2283	32.170680000000004	27.2673	41.753429999999994	34.0258	31.5871	8.200574999999999	11.355030000000001	22.5319	13.7044	6.89874	4.73573	5.458671000000001	4.3433910000000004	2.83232	3.82052	8.08094	3.847	1.6145369999999999	1.2262590000000002	6.71443	7.60098	10.378	16.5915	14.8577	0.965727	3.42751	5.09373
Abcg3	0.0202089	0	0.249406	0.0187606	0.0526104	0.156829	2.41343	0.188642	0.230208	0.0200628	0.944326	0.6880329999999999	0.266182	0.751139	0.544248	0.0850781	0	0.32949061999999996	1.26877	0.131912	0	0	0.656273	0.0888758	0.102287	0.044503	0.711712	0.0434642	0.113152	0.292589	0.111229	0.0774113	0.0479577	0.173835	0.19086	0.348939	0.143199	0	0.0541173	0.442313
Abcg4	0	0	0	0	0	0	0	0	0.250362	0	0	0.0637844	0	0	0.0170077	0.291926	0	0.105626	0	0	0	0	0	0	0	0	0	0	0	0	0.0328974	0	0	0	0	0	0	0	0	0
Abcg5	12.7178	8.78975	7.96731	10.0408	9.26554	44.7575	74.7491	8.18748	27.3989	8.10279	8.79224	7.49072	5.22373	36.5099	14.9226	21.0562	11.2826	20.9144	17.8695	18.1505	6.80224	11.5153	15.6549	63.8422	6.62808	1.4274	10.0334	15.0308	6.12187	5.96161	5.0148	12.2367	11.9328	4.30594	4.23823	13.4721	13.6288	7.96629	13.7007	5.18796
Abcg8	3.24845	1.12567	0.873408	1.2747009999999999	4.05089	6.09006	7.208527761999999	1.1420000000000001	9.20037	1.58823	1.83588	3.68142	1.63167	9.73962	7.80864	9.41898	6.3239	6.51019	2.97322	2.6709	2.37397	2.86264	4.6017	12.873850000000001	1.55932	0.7942710000000001	0.684675	5.494677379999999	0.7990965000000001	1.28414	2.34067	2.1119820000000002	3.01533	1.4472	1.3311499999999998	4.873	4.26873	3.2333999999999996	4.52172	1.37498
Abhd10	1.7772219999999999	0.73981	0.9170670000000001	0.865304	1.61867	3.8721389999999998	0.549019	0.572916	1.16544	1.0703	1.35615	3.02836	0.901525	3.40544	3.52253	4.420621000000001	4.66771	2.57491	6.30175	2.1383630347500002	2.2717980000000004	2.01167	1.04152	1.09977	1.02872	0.298066	0.435411	1.20124	2.1678	3.75438	0.392222	0.825935	0.552893	0.117061	1.46418	2.32301	2.8648	0.321742	1.0420880000000001	0.265228
Abhd11	14.167019400000001	10.450299999999999	9.459057999999999	11.440985999999999	15.860339999999999	27.8099	38.8975	9.0962	27.6055	7.96837	9.4201	32.24	10.9259	44.041709999999995	39.6814	42.7047	34.129605999999995	36.4098	24.216970000000003	13.6616	13.136429999999999	17.1244	29.5353	36.7647	6.4920599999999995	2.88598	20.201672000000002	15.4777	8.459119999999999	12.584347999999999	5.28975	13.9185	10.4833	6.17756	10.891	41.2055	44.3095	9.36779	19.3967	2.69104
Abhd12	2.46247	0.0495563	0.125655	0.440561	1.49848	1.1304	2.83046	0.46633899999999995	1.87	0.170561	1.98975	2.4944189999999997	2.03112	3.46277	5.05263	3.83408	3.17856	2.08704	2.39909	1.3026513999999998	0.6415405000000001	4.11572	0.774203	3.59232	2.3061	2.09206	0.397801	0	0	0.137808	0	2.59241	0.44793721999999997	3.2961	1.93944	1.27158	0.041989	1.00187	0	0.0852623
Abhd12b	0	0	0	0	0.0806238	0	0.107343	0	0.0882922	0.25437	0.1058	0.0726512	0	0	0	0	0.0552972	0	0.205772	0	0	0	0	0.205336	0.177586	0	0	0.0501382	0	0	0	0	0.0551472	0	0	0	0.095161	0	0.062527	0
Abhd13	1.12659	0.0602546	0.305036	0.295362	0.412422	1.79261	1.15617	0.205014	0.475726	0.0498904	0.313588	0.572178	0.473376	0.974606	0.907522	1.37505	0.238522	0.6272	0.499438	1.88419	0.0838252	0.81285	0.319492	0.221798	0.143721	0.124938	0.052125	1.24458	0.042513	0.606038	0.0696518	0.78107	0.237626	0.130533	0.155819	0.43605	0.51445	0.483784	0.067547	0.219394
Abhd14a	3.49374	0.49909500000000007	1.46491	1.72996	1.49482	5.6366	7.24266	0.8406719999999999	3.21969	0.415281	1.5452249999999998	5.56572	1.80779	4.53187	3.8789332347000003	3.45266	4.03152	6.94063	1.26016	4.458610077927778	1.91203	2.8384289999999996	4.94766	5.50224	0.363471	0	1.34512	2.38954	0.38832	1.10022	1.33384	2.14046	0.802041	0.396954	1.0218180000000001	5.4566099999999995	2.6504950000000003	0.987195	1.5484560000000003	0.056091600000000005
Abhd14b	7.63044	5.78844	7.00812	9.16012	11.2371	38.5061	22.2677	9.02892	11.1941	5.9272	11.9891	15.9732	7.53376	30.7552	31.4726	30.8068	27.3469	7.48268	24.0493	16.2824	13.054	30.8918	12.794	10.875	4.48324	0.915376	4.307	1.88782	6.18844	1.32755	4.23428	6.36728	5.24932	0.600684	0.805244	1.92794	9.70544	7.09552	6.8836	0.476464
Abhd15	1.52474	0.736474	3.52037	2.70185	2.78448	7.01344	15.7945	0.775965	5.48752	0.711922	3.84362	5.49627	0.829345	7.74103	7.95365	10.6471	5.17513	8.49035	4.21051	2.65591	3.02706	4.26577	5.40135	9.02035	0.466245	0.521446	5.46714	4.586	1.26852	1.89971	0.724979	1.06363	0.582293	2.31083	0.777443	5.75973	2.76662	1.41226	6.44984	1.11111
Abhd16a	3.68529	2.5435	3.02667	4.7355	3.63762	12.6818	12.483	2.27383	9.60847	2.30925	4.38745	8.07224	4.70171	9.49389	9.62113	8.21465	7.12001	5.13543	9.27393	4.60585	5.742312399999999	4.3080986999999995	5.43416	7.384589999999999	1.64976	0.524344	3.40089	4.721	1.6395	1.3753429000000001	1.02739	3.9717	0.774235	1.37106	2.12242	3.5268235999999997	7.9326	1.59608	7.10637	1.41304
Abhd16b	0	0	0.335685	0	0	0.100963	0.546851	0.0196872	0.128285	0	0.230442	0.0178071	0.303969	0.326949	0	0.0760594	0.140262	0.0636503	0.335135	0	0.0374033	0	0.0359237	0	0.0321001	0	0	0.905753	0.113722	0	0.745263	1.21538	0.0802268	0	0	0	0.102495	0	0	0.072981
Abhd17a	17.3817	3.57265	7.53806	6.57277	11.741700000000002	19.777	14.501259999999998	3.7012	10.9878	2.3041679999999998	12.8856	33.1723	9.806396000000001	27.984	31.2981	32.7551	27.356	26.5497	12.2359	14.6146	14.965	14.297819999999998	27.713	1.4158460000000002	2.79027	0.993962	3.65882	2.6375	4.07558	4.06004	1.08062	3.45482	0.701838	0.683482	2.3503	6.48865	10.8852	1.53739	4.874	2.81396
Abhd17b	0.272154	0.656062	0.0335788	0.0475668	0.340526	1.62282	0.767672	0.638488	0.977766	0.695602	0.275872	0.498192	0.199927	0.382392	0.183343	0.653658	0.325072	0.340454	0	0.19846	0.814542	0.357852	0.482612	0.067482	0.0581486	0	0.379704	0.131425	0	0.58751	0.0846492	0	0	0	0	0	0	0.130992	0	0
Abhd17c	0.47925	0.0641118	0.354166	0.188469	0.138469	0.412976	0.184408	0.155871	1.01216	0.159367	0.909948	1.9585	0.176126	1.4956	1.87871	0.551434	1.58685	1.16682	0.649964	0.479591	0.625101	0.745553	0.283191	0.650228	0.10205	0.177383	0.388688	0	0.226486	0	0.148427	0.626734	0.126354	0	0.0825443	0	0.384229	0.458552	0	0.156002
Abhd18	4.74376	1.41339	3.5537	3.49972	1.57831	10.1548	16.6033	2.138	4.82932	2.5211	3.28524	6.63448	2.72006	3.8426	2.04636	3.63054	2.77138	4.36768	6.94392	3.97734	2.22306	3.78174	3.2014	12.0163	2.49982	0.343348	3.111	4.15808	5.2443	3.2524	2.72078	5.2495	6.32746	1.70048	4.72016	3.82892	4.34294	3.63336	5.7694	3.86512
Abhd2	1.93158	1.35539	1.85885	0.91758	2.07488	3.40324	4.94884	0.914382	1.56099	0.550152	1.34797	4.0342	0.8686	6.8881	5.52386	6.97162	4.086	3.81478	3.67166	2.8383	1.03931	0.65042	2.84582	5.5001	0.946274	0.538126	2.21616	4.23188	0.225762	2.4441	2.74764	1.31339	0.453852	0.445778	2.656	1.19471	1.24256	2.15508	1.99397	0.718518
Abhd3	1.6126	0.49909400000000004	2.65308	1.19812	2.20682	12.227590000000001	6.4212869999999995	0.74821	3.0162	0.717304	1.40087	3.02076	2.14666	4.5041	7.38819	5.20751	3.8229300000000004	3.29081	3.66899	2.48708	1.9706	4.866949999999999	2.8204599999999997	4.95481	0.991949	0.131974	0.16544140000000002	1.4777040000000001	2.52408	0.287449	0.110836	2.18101	0.930354	1.35707	0.519915	1.16882	0	2.06634	1.80467	0.822232
Abhd4	0.9925392000000001	1.42116	0.77321	1.19977	0.426669	3.28865	2.60108	1.38214	1.27477	1.00477	0.886286	4.58587	0.709786	6.3974400000000005	5.1113800000000005	3.40601	7.50088	1.81369	2.45329	1.18617	2.6397519999999997	1.37821	2.25408	0.925776	0.32943	2.14499	0.503608	1.86041	0.365192	0.65495	0.897478	2.0011	1.84592	2.56437	1.82877	2.22632	4.42605	0.0577698	2.10481	1.02202
Abhd5	6.63948	1.40655	1.91199	2.07362	4.217890000000001	5.74504	5.84844	0.926375	6.8041	1.04522	4.47173	9.027809999999999	4.32508	11.2996	11.2222	14.731589999999999	11.183240000000001	6.70216	2.8566749999999996	2.67102	4.12688	7.11274	3.01767	1.21344	0.912238	0.515511	0.496214	0.92725	0.768832	1.07824	3.34175	0.648555	0.283117	0.559138	3.49989	2.31477	2.348	0.66475	0.257055	0.695557
Abhd6	2.0777	2.43159	3.3100519999999998	4.83132	4.43431	12.1738	22.446730000000002	3.14342	10.4234	3.07152	6.38668	22.2978	4.60744	28.4863	36.541	43.5284	27.4046	14.9925	7.3702000000000005	7.805505999999999	9.79947	9.26016	10.7327	17.871	2.0842530000000004	0.452714	1.89024	14.197490000000002	1.69753	1.9743	2.86548	4.50846	1.50037	0.631365	1.94437	3.04268	7.31538	2.1517749999999998	4.25749	4.79416
Abhd8	0.0184322	0	0.22387079999999998	0.0434934	0.240001	0.46233	0	0	1.0495	0.5482319999999999	0	0.42608099999999993	0.43606200000000006	0.0209975	0.184771	0.03318	0.131218	0.0231279	0.0813078	0.0300498	0.0817098	0.0416826	0	0	0	0	2.55367	0	0	0.48868200000000006	0.40708200000000005	0.701466	0	0.19080540000000001	0	0.0793125	0	0	0.098448	0
Abi1	0.97182	0.868332	1.87962	2.12391	0.9349807660796929	3.153	3.9263996055052197	0.478831	2.69799	1.3381272623920002	2.0318	3.64802	1.74071	5.68118	4.37762	4.118944620329065	3.64916	3.34433	2.28048	3.1199651210540003	2.04672	0.845405	1.39285	4.7227	1.41993	0.257256	1.73978	2.18737	0.986153	1.60292	0.711931	1.20245	1.67052	0.387008	1.7298	2.17361	2.4245390178940998	1.0524	1.30371	0.301272
Abi2	0.399262	0.17712	0.721286	0.583842	0.645784	1.52033	2.2644444999999997	0.12100541999999999	0.401027	0.595414	0.660645	0.719489	0.579557	1.68003	0.6548094366958539	0.943538	0.944983	0.7831720630726999	0.454904	0.8258583544015999	0.24308200000000002	0.227982	0.350493	1.48142	0.419774	0.678381	1.29095	1.634898323904474	0.9742	0.41572329999999996	0.6122894143202701	0.27597800626616004	0.681812	0.4098	0.833562	0.316348	0.791839	0.434386	0.431253	0.431407
Abi3	0.517472	0.772376	0.483191	0.601961	0.470955	2.3174520000000003	2.9091680080634004	0.8672753758999999	1.60499	0.9513929999999999	1.1475499999999998	1.67346	0.669118	2.0569412000000002	1.3796259000000002	0.515044	0.312628	1.08804	1.02799	0.767329	0.578912	0.46243	0.669628	2.54194	0.0502554	0.143413	0.909376	1.1210200000000001	0.8381555970000001	3.25648	0.634433	2.0348378499999997	0.452372	0.142324	0.768934	1.69416	1.40546	0.528236	1.40099	0.359452
Abi3bp	1.105578000178002	0.297594	0.6122	0.47686600024049103	0.708511	1.5615910042713568	3.80588	0.33789241000000003	1.2177900042177798	0.160252	0.8548843500000001	1.7438372005569271	0.438566	0.6033257369465157	0.748489	0.49396990654483297	0.424724	0.700768	0.946858	0.9763346709270699	0.629762	0.504523	0.536934	2.11408	0.169836	0.184579	1.61394	0.41895580486249007	0.9565690290000001	0.841455	0.299597	1.19626	0.5899260004665161	0.855673	0.776658	0.32615	1.06055	0.877585	1.041336600314925	0.43752000153344994
Abitram	0.5215991999999999	0.183627	0.282821	0.318095	0.448284	1.53904	1.47139	0.179993	0.579025	0.0511819	0.0578747	0.806209	0.0476219	0	1.55015	2.4823459999999997	1.5674830000000002	1.93232	0.883037	0.86944	0	0.412825	0	0	0.592715	0	0	0	0	0.124123	1.87924	0	0	0.269798	0.594316	0	3.9205500000000004	0	0.281563	0
Abl1	1.05891	0.828214	1.03229	0.9068080000000001	0.466596	2.08176	2.92316	0.277259	2.18413	0.958035	0.764298	1.52457	0.574562	1.78613	1.47109	1.31358	1.38769	0.687512	1.98211	1.64792	0.6649396999999999	0.335103	0.5984780000000001	3.10076	1.30353	0.266174	0.5768150000000001	1.03452	0.727212	0.391088	0.978834	1.38001	0.7904979999999999	1.52392	0.719162	1.71525	1.93525	0.360151	0.8760181069999999	0.169307
Abl2	0.0972919	0.0862879	0.0610496	0.0907344	0.163039	0.215595	0.083385	0.45805	0.327198	0.269337	0.14704100925921001	0.45579401589999996	0.170832	0.32571	0.15062372821595998	0.312543	0.102003	0.381022	0.242201	0.25702201881759995	0.102642	0.0469245	0.0811607	1.290805164481013	0.352812	0.0213473	0.0532499	0.224721	0.342507	0.293234	0.098227	0.956332	0.10267500891147001	0.0921449	0.459005	0.19767702773259999	0.30399410023039997	0.0901971	0.25635436600287503	0.461848
Ablim1	0.820145	0.39343	1.05589	1.1570870869125909	1.2709781001968694	3.32112	4.89563	1.2788651999999998	2.71619	0.501059	1.5456797310000001	1.871220537837901	0.342902	4.69859	2.3199390003091986	3.96426	3.563479149129536	4.1465	2.8825390000000004	1.91393	0.38826	1.39319	0.9761285978927621	6.67288	0.8379696999999999	0.147131	2.719751000693828	1.59805	0.885803	0.537069	2.9025879999999997	1.68138	1.63425	1.30302	1.08377	3.16983	2.20618	0.387773	1.5788517149999999	0.65954
Ablim2	0.244587	0.17662418236529998	0.748293	0.6096280000000001	0.156177	0.349273	0.803143	0.21896909999999997	0.639003	0.106768	0.0932319	0.291973	0.162605	0.0729983	0.302193	0.292424	0.255396	0.283292	0.7067490000000001	0.824238	0.5761674000000001	0.156157	0.0478576	0.44692980000000004	0.128896	0.037358	0.609951	0.0485186	0.152418	0.269925	0.0595347	2.03823	0	0.0585074	0.0674398	0.7437641504120001	0.184038	0.5543802999999999	0	0.163604
Ablim3	0.639867	0.284811	0.528589	0.516578	0.894069	0.619244	1.44029	0.0212645	1.7199	0.7414822999999999	1.15135	1.40971	0.535195	0.623386	1.19467	2.08853	0.715507	0.60484	2.27746	0.865688	1.0981395063900001	1.52677	0.651426	4.60366	0.572465	0.109785	0.745906	1.1817	1.38444	0.703445	0.302798	1.16254	1.19157	1.01469	0.0577054	1.86679	1.43525	0.607387	2.03424	0
Abo	0	0	0	0	0	0	0	0	0	0	0	0	0	0	0	0	0	0	0	0	0	0	0	0	0	0	0.0877968	0	0	0	0	0	0	0	0	0	0	0	0	0
Abr	0.297156	0.22782282158900002	0.0382745	0.131117	0.16909	0.354723	0.537643	0.473983	0.391949	0.304672	0.30795180028922803	1.16527	0.127705	1.69613	1.10018	1.58207	1.67573	2.06423	0.17027	0.354161	0.120925	0.315855	0.18685	1.17404	0.45405	0.15938	0.106257	0.193069	0.0432626	0.523109	0.177063	0.170497	0.459792	0	0.544243	0.5991500000000001	2.17497	0	0.19213	0.0184631
Abra	0	0	0	3.94357	0	0	0	0	0	0	0.100522	0	0	0	0	0.0596527	0.0262608	0	0	0.396882	0.24574	0.202587	0	0.146115	0	0.109951	0	0	0	0	0	0	0	0	0	0	0.225579	0	0	0
Abracl	2.1127830000000003	0.43450199999999994	3.6089399999999996	2.8337	0.931884	8.98368	5.2565100000000005	1.0809	0	0	4.51944	8.261099999999999	1.6636349999999998	17.116	14.9454	9.67695	9.35706	5.29056	0.403983	3.24411	4.53579	11.0995	3.8040599999999998	2.44119	0	0	8.4741	0	1.67284	0	2.06515	0.734253	0	0	4.85721	5.65641	1.9301	0	0.497544	0.27266219999999997
Abraxas1	1.56647	0.387656	1.25554	0.985682	0.511524	3.42587	6.82957	1.141917000689181	5.2404649999999995	2.04501	2.3648070000000003	4.84896	0.836534	4.09792	3.92277	4.336835000000001	3.6702700000000004	4.57524	7.8978190999999995	0.78696	0.975448	1.5031629999999998	2.37631	3.2753	2.06156	0.145242	1.05565	2.89608	1.34177	1.6896	1.26078	1.95187	1.78959	0.227812	1.16258	5.20087	4.92831	1.06591	3.01333	0.384102
Abraxas2	2.85722	2.02707	2.07571	2.0965	2.01386	2.10697	4.87351	1.87846	3.5308	1.44571	3.05204	7.56619	1.97774	5.2676	5.2312	6.83506	4.82548	4.76319	3.38545	3.34642	2.5735	3.5224	3.83184	2.73661	0.948865	0.571338	3.17464	2.84273	1.3583	2.91317	1.43059	2.26847	1.82029	1.73835	2.54177	4.00721	3.50446	3.18043	1.69188	1.63502
Abt1	1.51296	0.357078	1.53591	0.491494	1.73712	1.13699	3.9461	0.502272	3.00423	1.74656	1.53876	4.21438	1.08684	4.50824	7.192	6.07312	2.0455	2.71341	5.86654	1.99936	1.44365	1.88803	1.61015	2.87337	1.77514	0.715955	1.65599	1.14648	0.789135	2.4805	1.01576	1.58382	0.54625	1.21033	4.52147	0.798255	2.74615	1.57391	0.987832	0.925979
Abtb1	4.8353850000000005	1.20513	1.62836	4.10631	4.14887	9.27565	14.0722	1.35656	5.77432	0.733189	3.86365	4.9505930000000005	1.88271	7.16944	7.59771	6.12067	3.49901	3.77728	4.98002	2.27653	1.3911550000000001	4.84645	3.06312	5.94496	0.4808	0.129053	0.482998	7.81249	2.0510669999999998	0.790673	1.08364	5.784212999999999	2.4579	2.03279	0.6028640000000001	1.7933940000000002	5.41777	3.3653700000000004	7.07426	0.34503
Abtb2	0.271417	0.439004	0.563973	0.421218	0.631647	1.8251	0.865396	0.238016	0.0555791	0.043275	0.241052	0.597263	0.0625742	0.447444	0.59849	0.53446	0.302734	0.886149	0.593689	0.986704	0.273182	0.891654	0.0778854	0.284883	0.0138087	0.0841537	0.0899784	1.0433	0.207448	0.7723	0.239904	2.01211	0.348237	0.712651	0.142988	0.619014	1.32385	0.382474	0.462237	0.280252
Abtb3	0.0242569	0.0145379	0	0	0	0	0.224334	0	0.0431978	0	0	0.0901904	0.0344625	0.137499	0.0242127	0	0	0.0914575	0	0	0.0166568	0	0	0.23717	0	0.0199567	0.124355	0.419655	0	0.174669	0.0332379	0	0	0.0311704	0	0	0.0728471	0.076478	0	0
Acaa1a	18.202355999999998	12.0846	33.6123	20.3219	25.502343999999997	51.8765	74.37462000000001	14.878988000000001	44.6846	15.8224	19.8626	91.7017	26.7536	145.905	130.554	169.12416000000002	136.772	92.9493	30.2705	23.5723	23.5322	35.9639	42.3425	71.1349	19.8125	10.6349	17.0142	62.5481	30.4986	19.4932	17.8513	22.1261	31.3843	22.8029	35.7692	144.33440000000002	151.37583999999998	20.6219	50.4752	14.0963
Acaa1b	64.4239	42.0299	128.485	89.15332000000001	107.53186000000001	315.78	342.89050000000003	78.4007	268.93928999999997	64.0733	118.05707999999998	638.14	81.4238	1085.91	889.3657799999999	1236.53	949.992	534.2511999999999	165.952	91.0738	140.255	173.508	144.152	517.9381599999999	125.85474100000002	67.4864	114.661	401.655	160.722	81.8147	47.177279999999996	106.146	108.811	102.98084829999999	216.31965999999997	920.616	1076.89	101.091	127.714	84.3409
Acaa2	30.0656	7.6788	22.2618	22.6395	35.5257	82.171	44.997	8.49502	25.3237	16.9625	31.0902	87.8479	29.0094	103.659	199.336	174.951	107.055	30.3908	25.4461	34.8319	38.0632	93.7076	61.1086	32.1692	8.63041	13.3313	21.086	21.0458	15.9651	9.1838	10.8174	18.4873	8.44009	7.9933	17.6212	19.7876	18.0677	9.03593	13.8534	7.37109
Acaca	1.709620048292519	0.83029	1.880580002437552	1.335174105109614	2.3875	5.78471	12.032000000349324	0.8309580054287959	4.64929	0.440625	1.8274660000000003	1.6690394999999998	0.5423900106264641	3.3815928455999997	2.087792240051341	3.12843	1.4091	2.5089979999999996	3.12343	2.16592	2.5945041357617997	1.713031120326488	1.382760028123193	7.66315	1.2272	0.309995	3.4242570000000003	5.643206267996001	0.9573120000756841	2.3279	1.4265900329830041	2.49705	1.64073	0.957253	1.60679	2.383475003358983	2.0208900310780002	0.931684	2.99435	0.5940196400000001
Acacb	0.597339	0.415486	0.9530379999999999	0.750059	0.53825	2.13331	4.1582360000000005	0.33241513899999997	1.6142859999999999	0.313296	0.6330617479733001	1.05878	0.273476	3.05357	1.83101	1.30282	0.945554	0.952215	1.91529	1.7678610099422398	0.69099	0.654864	0.907535	8.43633	1.01954	0.12559	2.4456	2.19799	0.0344738	1.20516	0.498188	0.881742	0.793499	0.48937339999999996	0.765343	1.51128	0.963742	0.644905	3.84528	0.107678
Acad10	0.955047	0.40412052000000004	0.713798	0.398717	0.66791	4.1167	7.41562	0.8991231180000001	3.43605	1.47234	0.8603407000000001	1.8632	0.638231	3.77461	3.6519255999999998	4.16495	3.06574	3.9874229999999997	3.46812	1.25424	1.81555	1.51632	2.2936338800000002	7.24136	0.62638	0.47470809999999997	1.57693	1.09939	0.870848	1.01222	0.367251	2.36631	3.31602	2.42256	1.63797	3.76434	3.92512	1.35556	3.08062	0.737992
Acad11	5.01222	3.24271	4.64861	3.12469	3.86295	11.6937	16.1053	2.03727	8.5502	2.99519	3.85934	8.79892	4.14484	10.5675	6.64733	9.61816	7.44697	9.17708	7.95303	6.14392	2.50977	4.8121	3.92707	12.7223	5.99598	2.3518	8.34275	12.3988	4.81082	6.20601	4.31615	8.72111	8.14833	3.09276	7.28437	9.53923	11.0444	6.53139	5.3251	4.79529
Acad12	0.0727808	0	0.0669756	0.0880388	0.0305638	0.23199	0.114821	0.394648	0.29437	0.308366	0.0405588	0.48917	0.0924458	0.644192	0.408774	0.425078	0.826026	0.396804	1.78382	0.738572	0.117349	0	0.280018	0.110325	0.0455052	0.151538	0.717042	0.556482	0	0	0.0539068	0	0.218102	0	0.0750674	0.0725778	0.721782	0.118572	0.838038	0.277134
Acad8	1.73953	0.790416	2.63859	2.41941	0.692044	6.0468	7.19383	1.37153	2.38087	0.7652399999999999	0.969434	3.58819	0.8407685899999999	3.15536	6.31406	4.10055	3.48893	1.85283	3.8065689999999996	3.83448	2.74002	5.147285999999999	2.51716	7.90137	0.338653	0	0.531933	1.52931	1.46894	0.109206	3.54654	0.923228	3.59686	3.55755	0.265394	1.37571	1.2330830000000002	0.986645	3.09022	2.08221
Acad9	0.913521	0.28762930000000003	0.625405	0.359259	0.792515	2.41502	3.81824	0.419401	3.3458	0.8863540000000001	2.02908	2.4541267999999996	0.308594	3.25416	4.02087	4.1119	2.81822	1.25434	1.6351499999999999	2.9839510000000002	1.16114	2.34107	3.5610999999999997	3.02009	1.99171	0.36081	0.631837	2.4832530000000004	1.98682	1.94391	0.9644780000000001	1.3406719999999999	1.44521	2.31635	0.40932	0.32952400000000004	0.799147	0.696699	2.10185	0.284553
Acadl	17.2862	7.79742	13.651	13.2401	18.1654	33.5831	16.002	9.48363	18.7338	8.60938	18.9637	85.5157	22.5355	93.9771	105.666	81.5488	84.7252	71.526	25.4814	24.28	16.9484	23.8098	34.7	10.0222	2.1902	2.0611	5.77797	7.94426	4.70867	6.73359	4.16996	4.89149	4.79195	6.1077	25.7476	15.5218	15.7015	4.6123	7.26206	2.37136
Acadm	15.0403	7.75663	17.2972	10.7351	21.7784	31.4455	26.3967	8.45491	16.2568	10.4528	24.8578	101.547	16.0966	87.2254	94.9765	92.7639	78.4394	58.2274	32.0005	24.0905	19.2149	30.2238	26.5483	22.5431	9.45685	10.0171	16.045	24.426	11.5763	13.3805	8.22753	10.1863	15.5066	9.26476	41.8377	29.6197	34.0058	7.27773	9.97786	8.02037
Acads	0.852073	0.309504	0.678713	1.02867	1.0662	4.66179	3.47925	0.554797	1.16618	1.04233	0.811135	2.57562	1.03114	4.74548	7.61501	7.25953	6.00002	3.28085	1.88128	1.22852	1.45154	2.47754	1.11635	1.26288	2.64143	1.37834	2.50307	1.53364	1.07021	0.382428	3.50676	4.16874	0.423223	1.33537	2.93472	1.75228	2.90084	0.506154	0.636383	0.143348
Acadsb	4.28001	1.69101	3.10956	2.77583	2.37893	5.08947	5.98548	1.40075	3.81246	1.99192	2.81669	4.82961	1.58092	3.72189	2.52215	2.39926	2.4282	2.11969	2.56766	3.45886	1.87304	2.93287	1.77572	3.78948	1.64278	1.30459	3.14529	1.93509	1.70878	3.71088	1.86638	1.57363	2.22744	2.38135	1.66043	1.53565	2.62801	1.1169	1.75552	0.975911
Acadvl	36.0468	12.5663	21.8064	19.7536	31.43	51.3918	35.1071	9.87467	32.5439	13.7677	27.2194	96.3082	33.6849	97.9714	106.07	109.406	90.0634	70.0605	29.6699	33.0093	32.6006	34.7761	46.0261	19.8723	4.97682	3.67087	15.7372	20.9222	13.6817	11.5886	5.53098	11.6257	10.873	6.27905	13.1261	26.5612	23.1276	7.51563	9.51956	5.03499
Acan	0	0	0	0	0	0	0	0	0	0	0	0	0	0	0	0.0393504	0.00396007	0.00863457	0.0373768	0	0	0	0	0	0	0	0	0	0	0	0.0557945	0.0618264	0	0	0	0	0	0.134963	0	0
Acap1	0.21632089999999998	0.521527	1.00323	0.14675	0.234265	1.4376	2.08526	0.421064	0.333938	0.102141	0.188073	0.309259	0.215881	0.389953	0.206674	0.13987	0	0.925301	0.568076	0.151421	0.0151536	0.213748	0.396285	1.9542	0.0195656	0.051089	0.913972	1.14762	0.0173024	0.173948	0.0283469	1.26439	0.369014	0.691249	0.200528	0.131896	0.814487	0.0868933	0.874852	0.0442345
Acap2	1.48743	1.2491321442210002	1.90035	1.98426	0.846154	2.7560700000000002	9.73233	1.52128	2.96909	0.909907	2.04645	4.40327	1.20213	2.50665	2.6529	2.189	2.13904	2.72033	1.50187	2.1344438136590003	0.905356	0.781564	1.99345	3.76412	1.1806367062207401	0.46817934699999997	3.09053	4.100740000587654	2.47148	1.4996675696806498	1.0772819999999999	3.18753	2.07438	1.33636	2.55463	1.59963	3.7354	2.15415	1.85869	1.00675
Acap3	0.337726	0.295219	0.0106096	0.113849	0.10067	1.36482	1.20503	0.10076	0.0548548	0.047519	0.0218818	0.123545	0	0.0873494	0.0673096	0.0173612	0.51266	0.230564	0.148001	0	0	0.105607	0.174204	0.68935	0.0546086	0	0.098866	0.451684	0.241418	0.0231234	0.026368	0.604848	0.0458056	0.544096	0.062338	0	0.490622	0.444402	0.25424	0.054838
Acat1	36.3384	13.222	21.4137	15.8369	29.5256	52.8347	27.1145	11.6733	29.0836	13.6011	30.9564	83.4897	33.2587	67.6483	94.1231	79.1383	65.3716	50.5428	34.4469	29.6174	28.3723	51.401	39.7859	15.1566	10.6565	4.31678	14.4843	20.3935	11.1574	10.7279	15.5245	8.85434	12.469	8.98974	25.4783	14.8308	13.7063	17.9001	6.76753	5.62558
Acat2	4.17397	1.66407	2.59856	1.94903	4.71083	9.39309	8.49055	2.48557	3.64919	2.90374	3.42502	7.20077	4.55788	8.45213	18.436	15.8649	12.8298	9.65233	9.79594	7.46901	5.03745	9.68308	6.71191	4.61142	1.91836	0.529514	2.1666	2.75526	3.71598	1.72719	2.3052	1.28819	0.524712	0.588259	4.38492	3.43044	3.35362	1.20434	2.07446	0.391926
Acat3	22.4798	6.36264	14.2921	12.3958	20.211	47.4698	41.6176	8.03666	24.2266	11.615	25.6192	52.9228	28.1486	56.1784	78.2008	64.7326	56.0022	31.37	40.3196	43.665	30.6826	38.845	39.3614	30.7428	4.85986	6.22178	16.3908	16.0213	12.5636	16.8401	14.4075	16.9611	12.7243	7.9415	14.6668	13.7218	13.8718	8.58092	19.1489	9.40624
Acbd3	3.10626	1.41108	2.07783	0.699769	1.58475	3.35143	4.14752	1.05277	2.60276	2.08771	3.9383	9.38654	2.327	4.6603	3.43857	4.28791	3.76789	7.06338	4.17998	3.28818	2.24799	1.44797	3.02803	4.27777	1.20072	0.820818	1.86436	2.93578	1.063	3.26372	2.07328	1.98416	2.89874	1.71068	6.10404	2.80563	4.22114	2.61151	4.88749	2.31459
Acbd5	21.182371537999998	11.1134	16.6703	10.2231	17.54811196445503	24.4537	25.7459	7.442569557430001	30.9959	11.2198	25.6624	41.0451	20.46	28.7212	27.2909	30.035286300211602	28.005	27.758499999999998	22.237678659504997	16.324469999999998	20.0138	25.993650000000002	20.3637	15.0173	9.27211	4.70843	7.304560000986976	11.4655	10.9665	8.71704	6.18693	10.0528	10.4539	8.09319	15.3024	12.878969999999999	7.77376	10.926	12.1591	11.1312
Acbd6	24.5948	9.54364	20.3703	12.234775999999998	26.071910000000003	27.7481	12.6774	6.15363	21.891799000000002	5.45573	20.3657	59.6739	18.17868000074498	48.4419	54.99054000000001	60.95548000000001	47.2488	52.853	20.3944	25.7964	24.577120999999998	28.3107	36.3384	9.15565	1.39693	2.9233540000000002	8.41317	5.78549	2.29074	5.5886379999999996	3.0002690000000003	2.38758	4.75056	0.915524	1.60528	9.968670000000001	4.6586989999999995	5.29469	4.61035	2.5174578999999997
Acbd7	0	0	0	0	0	0	0	0	0	0	0	0.901478	0	0	0	0.14417	0	0.390354	0	0	0	0	0	0	0	0	0	0	0	0	1.36538	0	0	0	0	0	0	0	0	0
Accs	0.315464	0	0.0773708	0.209849	0.664117	0.0199565	3.15487	0.0783765	0.25388750000000004	0.0165399	0.456749	0.869908	0.047434	0.9397150000000001	1.3006	0.751037	0.518688	1.54233	0.074387	0.9881238999999999	0	0.559379	0.28425732849999996	0.523335	0.45021	0	0.41988200000000003	0.0357983	0.0856825	1.05513	0.093689	0.40218	0.207962	0.350841	1.96227	1.76757	0.703348	0.290409	0.18224020000000002	0.197828
Accsl	0	0	0	0	0	0	0	0.0275243	0	0.281525	0	0	0	0	0.0947442	0.0423994	0	0	0	0	0	0	0	0.0326938	0.044996	0	0	0.0641096	0	0	0	0	0	0	0	0	0	0	0	0
Acd	4.6623425560000005	2.68868	2.11628	2.69328	4.06559	5.82423	10.8423	2.7755	2.67326	1.62059	3.20792	4.6714	1.8287849999999999	6.5953859999999995	5.32806	6.99071	2.08171	6.27696	5.45823	4.42619	2.57451	3.87966	4.13025	7.74861	1.12173	0.417179	4.01124	2.83433	3.2097	3.22888	2.70884	4.91329	2.34811	1.5312100000000002	2.96769	5.99087	5.240054000000001	1.57801	7.8952	2.66126
Ace	0	0	0	0	0	0	0.0485006	0	0	0	0	0	0.0112932	0	0	0.0660415	0.049548499999999995	0	0.026031	0	0	0	0	0.0256506	0	0	0	0.209427	0	0.0502884	0	0	0	0.0152051	0	0.0626774	0	0	0	0.100893
Ace2	0	0.011342	0.0104114	0.0521416	0.0247004	0.0113242	0.28471	0	0.071777	0.0373032	0	0.0303212	0	0.0321424	0	0	0	0	0.124482	0	0	0	0.0100565	0	0	0.0310948	0.0970094	0	0	0.0226906	0.0517444	0.0697906	0.988984	0	0	0.0200528	0	0	0.17461	0
Ace3	0	0	0.0856794	0	0	0	0	0	0.0720223	0	0	0	0	0	0.0684132	0	0	0	0	0	0	0	0	0	0	0	0.159973	0	0.0319884	0	0	0	0	0	0	0	0	0	0	0
Acer1	0	0	0	0.0761982	0	0	0	0	0	0	0	0	0	0	0	0.116349	0.386108	0	0	0	0	0	0	0	0	0	0.135415	0	0	0	0	0	0	0	0	0	0	0.210524	0.264306	0
Acer2	0.469136	0.0712001	0.131925	0	0.151933	0.254179	0.53867	0.5593110000000001	0.112245	0.592607	0	1.46714	0.228232	1.58341	1.0474	1.6042930000000002	0.971062	1.228	0.878978	0.45778300000000005	0.167306	0	0.624346	0.673621	0.285964	0.399001	1.13022	1.1725590000000001	0	0	0.13924	0	0.278512	0.453828	0.849978	0.267201	0.253322	1.3856304000000002	0.27173	0
Acer3	1.68552	0.163467	0.45413	0.816522	0.895513	2.03885	4.51201	0.7749839999999999	1.01924	0.399222	0.943507	3.94987	0.688883	5.3923000000000005	4.071680000000001	2.80151	3.77511	2.71505	1.82692	3.0209580000000003	1.8453970000000002	1.65137	0.771882	2.4397670000000002	0.265202	0.68864	1.67177	2.49912	0.713266	1.82954	2.13838	2.5535740000000002	0.472573	0	1.7292	0.921039	3.30103	1.51295	3.09699	0.514543
Ache	0.0888288	0	0.307406	0.109796	0	0.36404	0.381394	0	0	0.075162	0.129604	0.026935	0.0120182	0.129533	0.025343	0.10276	0.465242	0.206967	0.0557357	0.0618726	0.013978	0	0.01348	0.68987	0.407265	0	0.104341	0.135419	0.0637216	0	0.591582	0.0472998	0.210826	0	0	0.270244	0.0254348	0	0	0.0543808
Acin1	7.98252	5.15312	6.792952100000001	5.49603	6.38867	10.709643315000001	26.345	4.849788379172866	10.671017590654719	5.18312	8.241329805974999	20.2755	5.82892	10.637	6.99742	8.718249000203596	8.67783	12.664620483366836	13.3612	8.40664	6.5768355000000005	4.66823	7.26398	29.102262539999998	10.1786	4.0913	9.98885	15.099735319999999	7.30229	12.388724999999999	9.49703	19.1922	12.1127	8.811593774674341	25.349561387319998	14.494468600367828	16.2229	9.54389	16.8778	8.55613
Ackr1	0.126509	0.304506	0.364382	0	0.482604	0.332133	0.584223	0.444059	0.576979	0.0756478	0.259323	2.60103	0.669758	1.59368	1.73278	1.4125	1.17535	1.1409	0.897524	1.07647	0.903915	0.469916	0.484353	1.794	0.532723	0.336792	2.37126	0.765847	0.773627	0	0	0	0	0	0	0.275566	0.260105	1.79356	0.341473	0.147893
Ackr2	0.37202999999999997	0.605124	0.0242033	0.533589	0.0189848	0.20901540000000002	2.07246	0	0.124682	0	0.19918199999999997	0.251434	0.103494	0.424932	0.307842	0.295513	1.0926690000000001	0.0548697	0.338751	0.10723170000000001	0.267767	0	0.232663	0.19296750000000001	0.37578600000000006	0	0	0.5657760000000001	0	0.105731	0.0606594	0.843483	0.9867000000000001	0.568515	0.205851	0.473754	0.0893634	0	0	0
Ackr3	0.299189	0	0	0.814575	0.319383	0.9890100000000001	1.4882819999999999	0	0	0.641106	0.36669	0.167942	0.0652938	0.7893060000000001	0.277709	0.227919	0.9582060000000001	0.721092	0.101872	0.26329349999999996	0.0256309	0.211841	0.146824	0	0	0	0.573801	0	0.116967	0	0	0	0.109226	0	0	0	0.423882	0	0	0.0669822
Ackr4	0	0.92167	0.477104	0.433116	0.186864	0.0285764	0	0	0.864242	0.095345	1.25373	0.697734	0.0679166	0.164341	0.264994	0.560462	0.427436	0.0599982	0.212104	0.939576	0.293594	0	0.203674	0.105883	0.96114	0	0.0497922	0.671986	0.121814	0.173747	0	0	0	0	0.149403	0.0520234	0	0	0	0.0697996
Acly	3.9838700136102005	1.7580623687999999	1.06727	3.65756	3.76793	19.0627	22.375989999999998	1.58373	2.10517	0.735701	2.12274	2.40794	0.962691	2.42775	4.07044	3.42008	2.50307	1.45421	8.50058	9.30011	3.78607	4.77704	4.29007	12.9024	3.47344	0.550861	11.396939999999999	5.4122	1.3024909999999998	2.53429	0.752535	2.09633	1.6629129999999999	0.571264	1.7991	1.61443	3.8251850000000003	1.67127	2.7283	0.952209
Acmsd	1.30642	1.39078	1.33581	2.09459	3.35452	3.71774	5.45308	1.20509	3.00769	1.47705	1.68794	4.69724	1.1876	1.92745	1.59386	2.46573	1.3764	2.29729	3.78708	4.48067	2.38364	1.86513	2.27106	6.12177	1.82704	0.543346	1.83097	1.68354	0.597343	1.4597	1.32819	1.96021	2.08655	0.982543	1.25068	1.36768	1.91051	1.07903	3.86428	0.440407
Acnat1	1.65623	0.740193	1.5409123200000001	0.754581	3.75327	4.66677	5.09418	3.48544	3.22248	0.9838676799999999	2.79037	7.497269999999999	3.1060499999999998	4.9095	3.1572899999999997	4.70841	4.709009999999999	6.061260000000001	3.5264100000000003	6.03135	4.66056	2.72947	3.65085	2.77752	1.3616	0.56637	2.8594	3.1852199999999997	1.0918139999999998	2.52659	1.6783616000000001	2.72602	1.45771	0.863835	3.2915409999999996	2.69904	1.91713	3.63768	5.08539	0.46395300000000006
Acnat2	0.494086	0.036377	0.20889999999999997	0.583702	1.12845	5.74026	5.8762300000000005	6.05639	0.406108	0.326507	0.545782	5.09981	0.257864	3.16842	5.93478	2.01628	2.94189	1.6535060000000001	9.045539999999999	17.7559	1.29303	0.578412	6.02986	13.347280000000001	0.298052	0.135751	7.68362	20.1487	0.12600129999999998	12.1999	4.0871580000000005	8.63668	0.526758	1.07071	0.753936	0.653536	0.509546	6.44468	11.2827	1.56876
Aco1	2.14682	1.86667	3.0988	2.87474	2.11132	9.82186	10.384	1.84725	6.06866	1.66834	3.26386	6.25696	2.72064	4.69056	6.15866	8.11552	5.15656	4.23312	4.36432	4.43456	4.25096	4.6056	3.59132	7.236	1.20406	1.60718	2.38888	2.28132	2.80982	1.2036	1.02297	1.50177	1.84009	1.06859	4.41526	3.33176	1.82893	2.13618	2.46484	0.724776
Aco2	5.70079	4.31765	4.03903	10.0854	6.77857	19.3963	26.0502	3.26195	8.5013	4.69883	6.68623	18.8488	3.67512	18.7447	19.7192	27.2022	20.0316	20.3245	10.3461	8.07461	6.03445	7.89435	9.16444	20.2765	4.08418	1.0295	6.60471	10.2555	5.32704	6.00963	1.98106	3.90266	2.67363	2.43562	7.93881	9.11082	11.2632	2.7894	6.55675	3.57752
Acod1	0	0	0	0	0	0	0.226847	0	0	0	0.0371673	0	0.061942	0	0	0.147227	0	0	0	0.0266407	0	0	0	0	0.248424	0.405218	0	0.140186	0	0	0.405484	0	0.310599	0.0422402	0	0	0	0	0.0870979	0.164657
Acot1	0.252686	0.246062	0.807483	0.898663	1.18615	2.26983	3.42458	0.852622	0.837388	0.904275	3.30453	30.594	2.68144	39.6119	52.5846	70.5603	49.8046	16.5077	0.740283	0.489104	2.40391	3.20355	0.810112	2.66473	0.148006	1.24676	1.66397	4.47581	0.474569	1.32672	0.905453	0.368303	0.346531	0.144185	7.80455	8.25637	7.26382	0.465543	0.530666	0.0845767
Acot10	0	0	0	0	0	0	0	0	0	0	0	0	0	0	0	0	0	0	0	0	0	0	0	0	0	0	0	0	0	0	1.0554	0.122757	0	0	0	0	0	0	0	0
Acot11	0.0853215	0	1.00018	0	0.114328	0.6523380000000001	3.03643	0	0.48568900000000004	0.0507025	0.158405	0.0539176	0.0323023	0.820374	0.01709	0.16893429999999998	0.56647	0.4146	0.112795	0.128346	0.245492	0.0875277	0.726868	0.4295	0.784349	0.0281954	0.835279	0.292665	0.287082	0.0410917	0.470339	0.193853	0.0404974	0	0	0.29299	0.0345034	0.272144	0.5002230000000001	0
Acot12	2.98585	4.73537	5.78492	3.03866	3.57729	10.5698	13.2436	2.76497	10.0907	3.07664	5.09264	8.71828	3.48381	14.5894	10.0567	13.001	12.5957	9.98985	7.43558	6.00743	5.68263	4.66089	4.76581	9.89915	2.47768	1.84262	0.728312	5.626	1.1218110000000001	3.84325	4.19815	3.92375	2.72039	1.49442	4.7016	6.04282	6.11784	2.53659	5.96924	0.648539
Acot13	87.0207	35.5833	55.2034	47.1814	103.156	120.989	75.9512	32.1957	94.7257	30.1297	102.658	379.829	105.786	511.076	497.87	583.288	428.333	297.721	130.711	147.082	130.931	184.326	213.476	29.6378	9.24099	10.1733	18.0846	23.0924	19.2812	16.5385	6.1986	9.07927	10.6963	10.6812	41.8996	38.9336	46.1351	11.014	13.6212	10.7901
Acot2	0	0.0411285	0.0245213	0.0504503	0.16504	0	0	0.210632	0.321179	0.358201	1.91782	6.1139	0.52085	23.0972	23.1066	21.5557	19.4974	13.0659	0	0.619639	0.256833	0.05598	0.231549	0	0	0.435016	0.235814	0.225444	0.0457538	0.155549	0.105308	0.143147	0.442731	0.0594287	4.19458	3.34225	6.42407	0.109708	0	0.20859
Acot3	0	0.10536	1.13276	0.0316091	0.469797	32.657219999999995	11.5396	3.0968600000000004	2.35574	0.312429	0.310855	8.43555	0.464369	32.618700000000004	23.2661	35.3906	16.3867	31.9337	2.61358	2.11366	0.0231005	0	9.52359	34.3188	0.147188	1.00827	5.76254	12.9865	0.326094	1.4919	4.38093	7.992734459999999	1.19281	0.0529297	6.3043000000000005	7.76912	6.3184	2.33685	4.59047	0
Acot4	0.502631	0.117424	1.3459530000000002	0.6401669999999999	0.21352300000000002	16.5976	7.33949	1.32217	6.34279	1.00229	1.85362	5.3843000000000005	0.912042	16.5894	11.5341	19.387	6.8847059999999995	12.4683	3.58233	1.6939469999999999	0.604181	0.526394	6.07215	15.6581	0.473223	0.482902	1.29945	8.45673	0.45570600000000006	1.8437409999999999	1.5939770000000002	3.9822999999999995	1.58318	0.0529297	6.93144	4.90197	3.85554	2.0735919999999997	0.954651	1.08997
Acot5	0	0	0.023195	0	0.0572171	0.0984867	0.0937646	0	0.546568	0	0	0.263524	0	0.333988	0.0208204	0.868927	0.33587500000000003	0.522293	0	0	0	0	0	0	0	0	0	0	0	0	0	0	0	0	0.890382	0.170439	0	0	0	0
Acot6	0.123247	0	0.201514	0.124353	0	2.17468	0.48916	0.0876453	1.0403660000000001	0	0.0889054	1.80571	0.0369959	2.65267	0.9649970000000001	1.85599	0.45106	2.9577579999999997	0.280204	0.400475	0.0913806	0	0.194548	0.787414	0	0.41233380000000003	0.0839933	0	0.302542	0.0994257	0.0555322	0.827046	0	1.61018	0.200851	1.13116	1.80824	0	0.348046	0
Acot7	1.96292	0.127743	0.8526767492999999	0.479851	0.208197	2.59526	1.2860634916999998	0.279509	1.50134	0.188817	0.634575	3.8206123869999997	0.9275004739000001	3.80082	4.4821	4.10839	3.13009	1.9194329595000001	1.23613	1.1293	0.512737	1.4849849287999999	2.56742	1.1776575657000001	0.2421	0	0.663774	1.5504	0	0.229242	0.352539	0	0.31471	0.0692673	0.192744	0.115804	0.10934871977499999	0.171289	1.64992	0
Acot8	6.70373	2.26601	6.11225	3.8451680008931395	6.42104	7.59278	7.30144	1.11128	4.46796	2.52899	5.1797830000000005	18.2092	4.40885	16.228048001702128	15.59247600228082	22.7066	20.1267	17.003133000000002	8.081500004203601	2.84686	6.23279	6.185587002622871	9.08358	5.10611	2.54201	0.264438	2.10473	4.7089930169178995	3.17286	2.6821099999999998	0.148556	1.5249	4.56154	1.25055	1.7712370564928999	4.82277	9.36527	0.579838	2.90042	0.7628300130240999
Acot9	0.42394	0.0261482	0.223871	0.59441	0.471734	1.80529	1.3062420000000001	0.1524	0.578286	0.172947	0.420662	1.04527	0.7406240000000001	1.7008	1.37671	2.2126	1.6288770000000001	1.03619	0.673298	0.8525579999999999	0.0725712	0.19924	0.34686	0.527316	0	0.121963	0.180525	0.0937076	1.32455	0.105076	0.36939	0.36827	0.743626	0.395474	0.291378	0.5648979999999999	0.56058	0	0	0.212814
Acox1	20.238553000174274	13.040233981020002	30.175830019543703	22.6698	33.931747000352594	64.049	87.7706	12.792870800000001	51.3576	14.797210000000002	33.176	71.0929	24.7597	167.17756999999997	86.84329799999999	170.37	92.01549999999999	102.26531999999999	54.2974	29.578850000000003	24.8799	40.134100000000004	30.5611	100.204	28.1244	17.7044	23.6862	71.3236	24.02259000221817	19.1589	13.588399999999998	17.180614000000002	27.987540000000003	18.7707	43.2791	82.61312000000001	93.5347	19.742770000408527	29.0987	12.2561
Acox2	8.39699	5.52975	7.49802	7.73654	10.7706	18.6372	19.7703	4.70031	9.34839	4.24866	11.4849	22.3149	8.72714	41.943522800000004	30.809	44.7814	36.211	25.3075	21.5289	16.9399	10.9367	17.1298	8.51367	20.0285	4.79829	1.11858	8.05245	5.67864	5.70315	8.89407	4.0044	6.77097	8.36871	5.385809999999999	8.75286	9.971969999999999	13.824539999999999	5.28351	15.2676	3.47361
Acox3	1.83848	0.799886	0.400044	1.17396	2.32394	2.14572	5.2049650000000005	0.99666	0.92272	0.741537	1.2712	1.3569385999999999	0.8448979999999999	2.30991	1.22802	1.69378	0.905918	1.28839	2.03878	1.85221	0.985624	0.841223	0.659217	0.74002	1.25888	0.141252	0.252297	0.891016	0.23494	0.66851	0.449059	0.655214	0.261199	1.05045	0.468063	2.47686	1.042283000233653	0.892583	1.36562	0.556082
Acoxl	0	0	0	0	0	0	0.273447	0.0834099	0.046622	0	0	0	0	0	0	0.364007	0	0	0.107981	0	0	0	0	0	0	0	0	0	0	0	0.0337031	0.0915334	0	0	0	0	0	0	0	0
Acp1	13.183769999999999	4.860810000000001	4.65369	6.8659099999999995	5.92268	22.1305	12.2351	4.61572	14.940190000000001	4.282360000000001	9.09458	32.5997	5.39605	34.0128	58.3776	48.1837	26.431800000000003	14.3091	10.5577	10.539	6.42675	27.4121	18.396819999999998	12.7328	3.28537	1.59255	2.57119	6.66806	2.1082229999999997	6.92192	2.8764130000000003	3.65326	3.79422	4.83674	5.90802	9.12457	7.34911	2.0982640000000004	10.1063	0.407926
Acp2	3.0729089999999997	3.34178	3.75264	3.48098	2.8041623920000003	6.342264999999999	17.0427	3.33255	4.50129	2.03689	5.91112	4.8490269999999995	1.54895	8.645978000000001	5.39198	6.93487	4.87085	4.15135	7.66484	5.43578	2.42197	4.4803	1.25038	7.79319	3.6432599999999997	1.03004	4.08617	6.74813	3.25838	3.19933	3.1017799999999998	4.35792	4.47586	2.32027	1.6382	2.3200618200000003	3.06828	1.49868	5.28805	2.83453
Acp4	1.3829800004774162	0.298328	0.531147	0.708901	0.634298	1.6156	3.5556000021456002	0.41598	1.07134	0.522669	0.507866	0.918939	0.470746	1.642620000386692	0.590768	1.52231	0.6442470009311481	1.4244000004693722	0.752372	0.664533	0.51505	0.173805	0.974149	3.4611900015856363	0.895854	0.538489	1.12455	2.5944	0.835072	1.75693	0.812326	1.81405	1.3276400020569998	1.7535089999999998	0.0989495	1.28028	1.81677	1.97066	1.1154600012024538	0.223103
Acp5	21.9248	3.12327	7.64813	6.89774	20.761	26.007	8.14737	3.4013	15.8293	6.1314400000000004	12.7079	50.4345	17.5124	48.3099	72.4675	68.29178999999999	46.8693	26.6125	14.3881	19.9622	17.479210000000002	34.0582	30.327779999999997	11.3367	5.3171859999999995	1.59823	1.62221	4.715298000000001	3.3522	6.66185	1.4452969999999998	4.77212	3.0783970000000003	3.85952	2.57826	8.65725	11.271	2.67817	4.76717	4.32741
Acp6	9.35546	6.64988	8.13887	7.06721	7.95034	14.5945	21.5694	4.54666	14.2447	4.5447	8.53155	21.8319	8.13258	17.2881	19.0241	23.4911	15.9892	19.1437	17.9404	15.6742	9.08239	8.585	12.2231	21.3634	6.64169	2.19438	3.71194	13.0273	6.28066	6.48727	1.40072	5.21239	3.83905	6.76693	5.16303	11.7636	14.7717	3.1099	16.1099	4.00196
Acp7	0	0	0	0	0	0	0	0	0	0	0	0	0	0	0	0	0	0	0	0	0	0	0	0	0	0	0	0	0	0	0	0	0	0	0	0	0	0.510246	0.0493552	0
Acpp	0	0	0	0.0511665	0	0	0	0.0506438	0.16472	0	0	0.0453136	0	0	0	0.0780834	0	0	0.431422	0.708278	0	0	0.184428	0.191149	0	0	0.364141	0	0.256747	0	0.420643	0.0835167	0	0	0	0	0	0	0	0
Acr	0	0	0	0	0	0.285647	1.10528	0.403412	0.165225	0	0	0	0	0	0	0.216376	0	0	0	0	0	0	0	0.335565	0.0662334	0	0	0.0937074	0	0	0	0.968895	0	0.0564963	0	0	0.399573	0	0	0
Acrbp	2.3323970000000003	2.26195	1.3813003000000001	1.8151	2.9627980000000003	5.16228	15.371739999999999	0.697093	8.12305	2.26567	3.27426	4.10131	0.636544	4.13788	1.16904	1.5891570000000002	4.57048	3.62239	2.64009	4.07285	1.44871	2.15898	1.14221	13.8932	4.255069000000001	0.540406	3.3688200000000004	10.9559	2.34632	3.37594	4.9184	4.616759999999999	7.73216	1.78496	2.25453	6.43401	15.436	2.56202	2.89258	1.6606519999999998
Acrv1	0	0	0	0	0	0.599898	0	0	0	0	0	0.186202	0	0.0739423	0	0.171128	0	0	0	0	0	0	0	0	0	0	0	0	0	0	0	0	0	0	0	0	0	1.27867	0	0.386686
Acsbg1	0	0	0.058629310819000004	0.7378290540519999	0	0	0	0	0	0	0	0	0.030294500846502998	0	0	0.17261604457979998	0.585519	0.040205	0	0.363411	0	0	0	0.0462206	0	0	0.983955	0	0.320401	0	0	0.23666806784779998	0	0.054701404395509995	0	0	0	0.111756	0	0
Acsbg2	0	0	0	0	0	0	0	0	0.287956	0	0	0	0	0	0.0506568	0.0758794	0	0	0	0	0	0	0	0	0	0.111429	0.104436	0	0	0	0	0	0	0	0	0	0	0	0.404306	0
Acsbg3	0	0.104683	0	0	0	0	0	0	0.206988	0	0	0	0	0.0371078	0	0.00982501	0.0258053	0.0414548	0	0	0	0	0.0231975	0.0473717	0.061876	0	0	0	0.0547257	0	0	0	0	0	0	0	0	0	0	0
Acsf2	3.26815	1.68567	3.41726	4.24453	5.29442	3.64909	3.83646	0.647717	5.09157	1.62559	3.9962	7.28668	2.7353	15.516	11.9025	21.6097	13.0934	10.2989	2.05856	2.86163	4.43701	4.06525	3.84841	6.77602	4.96028	1.39714	2.00494	5.94773	3.43477	3.61945	0.798933	2.7383	4.53973	4.49527	5.07686	6.20431	9.03826	3.41103	3.42004	2.20747
Acsf3	0.604398	0.17716200000000001	1.10958	0.433141	1.8787440000000002	1.6694879999999999	1.05568	0.20299259999999997	1.14608	0.38471639999999996	1.0214	3.6301	0.368848	4.74021	4.93795	3.79477	3.7979580000000004	2.17679	0.531226	0.7424759999999999	0.38495880000000005	1.6992059999999998	1.51244	0.84792	0.55936	0.0663732	0.828894	0.516375	0.0675018	0.41945220000000005	0.368633	0.301176	0.350645	0.31110780000000005	1.46143	0.973776	0.943608	1.30138	0.9254220000000001	0.0768444
Acsl1	35.8324	23.628800000000002	26.3209	18.3708	22.854129999999998	67.1796	45.5441	17.6486	45.9982	16.6975	34.3854	60.3945	30.6367	50.4723	35.3365	45.1784	45.4474	46.5214	37.0475	29.6426	26.9333	25.9933	22.6846	34.6444	19.746463000000002	14.0448	16.6492	44.8826	23.200760000000002	31.423465999999998	14.9283	17.652	28.444200000000002	44.3333	57.2754	64.50533999999999	36.6625	24.4772	20.7694	22.8883
Acsl3	1.4305	1.31608	1.47968	1.1084	0.872276	4.62032	6.96136	1.36321	3.05517	0.6921991999999999	2.2098096000000003	4.74854	1.22371	3.80123	2.29283	5.28528	3.7614919999999996	5.35272	4.83669	2.9739	1.26442	2.15786	3.03338	3.24036	1.35055	0.842128	2.67165	1.77355	1.8764	3.71189	3.03747	3.31851	2.71113	1.15047	6.67284	2.71842	4.00656	1.94752	1.77479	0.653376
Acsl4	1.5462799999999999	0.933536	1.67858	0.717052	0.460898	1.24158	3.57532	0.741235	0.940584	1.06986	2.05526	6.9578	1.15863	6.35506	4.36373	5.6582159999999995	6.9556	4.72857	1.5698539999999999	0.9746299999999999	0.875983	1.22084	1.1888960000000002	0.951926	1.26701	0.493432	1.13723	0.25357	0.3434	0.858296	0.532988	1.28506	1.2872460000000001	1.30405	4.86026	3.698	4.984427999999999	0.55732	0.428438	0.11515
Acsl5	7.51554	5.14648	6.13102	4.02696	5.82492	9.72822	12.5434	3.24168	5.35556	3.73356	9.01258	16.7485	6.92652	13.7135	21.2076	21.1086	14.0501	10.3993	15.2235	7.65372	6.28988	15.6048	9.45896	7.28416	5.1886	2.2114	8.60658	7.08158	4.41944	5.34108	5.10546	5.86838	4.07722	2.93092	7.78056	4.41766	4.42758	5.36132	7.3437	3.60732
Acsl6	0	0	0	0.734197	0.0385592	0	0	0	0	0	0	0	0	0	0	0.0200084	0	0	0.0242511	0.108924	0	0	0	0	0	0	0	0	0	0	0	0	0	0.562188	0.037043099999999995	0	0	0	0	0
Acsm1	43.5735	23.1133	32.7527	21.771549999999998	43.1445	68.9479	84.1596	12.8908	52.7228	14.624749999999999	36.8517	62.0441	41.702659999999995	54.105199999999996	70.0516	60.6799	47.058	26.9817	61.659099999999995	52.7852	42.0367	50.6899	70.2747	94.064	27.2526	4.77592	22.8005	27.3208	17.174699999999998	28.2007	17.2746	42.0743	28.135060000000003	13.1993	8.04302	38.3532	21.2931	25.524639999999998	46.532999999999994	13.5429
Acsm2	0.177276	0.0327063	0.0450669	0.0750825	0.424651	0.032596044229999996	0.534265	0.0634221	0.870862	0	0.325058	0.202277	0.051652716961999995	0	0	0.110433	0	0	0.779191	0.266091	0.21050354122999998	0.787539	0.246278	0	0.232376	0.0224668	0	0	0	0.032763765189999995	0	0.7140259569999999	0	0.140418	0	0	0	0	0.108448	0.11707357478000001
Acsm3	2.26847	2.29718	2.49742	2.21984	2.7244618000000003	9.597062000000001	10.136754100000001	2.40079	5.4521	2.4671570000000003	3.01025	5.1076690000000005	2.8311099780999998	5.44878	6.49232	4.2368950000000005	4.32384	4.7087769999999995	6.1578219999999995	3.1537650000000004	2.40688	3.38609	2.49983	8.718884000000001	1.77625	0.550237	0.8614620000000001	4.3133	3.0428770000000003	1.74383	1.9243	2.0013	2.01583	4.73008	2.8931	3.3469	2.3931	1.90091	2.47353	1.98216
Acsm4	0	0	0	0	0.0352061	0	0	0	0.0256136	0	0	0.042944	0	0	0	0	0	0.11879	0	0.0878504	0	0	0	0.176448	0	0	0	0	0	0	0.148305	0	0	0.104301	0	0	0	0	0.0357997	0
Acsm5	7.60158	5.87249	6.63164	4.41286	9.36046	22.4126	37.4655	5.5078	21.141	6.91347	9.90858	13.577285999999999	6.4189	16.6698	10.450925999999999	14.365029999999999	10.3605	11.7514	30.5338	9.955414321400001	7.26404	10.163979999999999	9.25945	32.1328	6.03505	1.17558	6.4221900000000005	9.94121	4.9537	6.29701	10.2693	11.7985	8.73014	8.59551	9.49492	17.4664	16.0443	11.910829999999999	19.467019999999998	2.6262410000000003
Acss1	0	0	0	0.302724	0	0	0	0	0	0.0225267	0	0	0	0.336503	0.159384	0.0101841	0.0538737	0	0	0	0	0	0	0.349896	0	0	0.517432	0	0.151335	0.0547407	0.31418	0	0.0268663	0	0	0	0.113132	0	0.0608816	0
Acss2	3.04368	1.77745	2.85307	2.79165	2.19668	7.19911	11.3065	2.37297	2.89491	1.36498	5.49634	6.29254	2.43571	1.80469	1.8412	4.37933	2.84322	3.37054	7.688	7.20816	4.98974	4.59224	5.16997	7.10261	1.24523	0.379321	6.22308	1.70902	1.65202	1.58126	1.11269	1.13984	2.16461	2.53837	2.90085	3.77944	2.21687	0.783791	4.49659	0.657239
Acss3	0.176311	0.0486854	0.0707091	0.100857	0.264467	3.44709	3.5562210000000003	1.47417	0.9122319999999999	0.206211	0.564986	2.09706	0.115338	2.97491	2.19765	1.56085	1.80421	0.865334	1.48211	2.4792050000000003	0.513834	0.251445	1.9415959999999999	4.72902	0.516866	0.105842	0.908087	2.32498	0.457858	0.732843	0.495871	2.89249	0.380394	0.12411080000000001	0.764573	0.259768	1.4877	1.16265	2.8118499999999997	0.345491
Acta1	0.30772	0.44993	0.316312	1150.76	0.574158	1.02727	1.02033	0	0.0834886	0.504116	0.0501758	0	0.686918	0.125766	0.0442524	0.774982	62.6316	0	0	0	1.17364	0	0	16.6135	0.210342	0	1.41636	0.0475894	57.703	0.053153	6.39952	0.0853716	1.46247	0	0.138343	0.143658	0	1.50739	0.118221	0.0639976
Acta2	0.135634	0.0541167	0	5.37569	0.21197	0.368258	1.01673	0	0.714572	0.742132	1.18586	2.40746	0.690194	1.39332	0.375754	1.62206	5.46861	2.53739	0.339903	0.610755	2.81845	1.04461	0	4.03679	0	0.327785	0.0464636	0.0474333	0.111523	0.584191	0.122838	0	0.998528	0.377561	0.965543	0.0950984	0.269683	0	0.419927	0.20425
Actb	167.597	90.8394	110.141	84.8938	105.409	118.505	146.387	60.161	158.228	73.1601	174.702	263.933	136.329	212.143	231.826	186.577	221.494	138.392	168.961	192.718	148.841	143.721	159.573	111.917	65.8926	47.5826	108.48	75.6457	80.0402	134.471	65.7137	102.734	75.1144	76.27	120.297	93.2067	126.398	80.7451	124.673	69.68
Actbl2	0	0	0	0	0	0	0	0	0	0	0	0	0	0	0	0	0	0	0	0	0	0	0	0	0	0	0	0	0	0	0	0	0	0	0	0	0	0	0	0
Actc1	0.0219514	0.0263913	0.801195	59.9461	0.019043	0.0524143	0	0	0.62534	0	0.199799	0.0229254	0	0.0250743	0	0.0790465	7.33326	0	0	0.0358553	0	0.0503087	0	2.32297	0	0	0.0455577	0	3.34275	0	0.365107	0	0.0520914	0	0.0688171	0	0	0	0	0
Acte1	0	0	0	0	0	0	0	0	0	0	0	0	0	0	0	0	0	0.216938	0	0	0	0	0	0	0.368166	0.159911	0.645033	0	0	0	0	0	0	0	0	0	0	0	0	0
Actg1	2.26849	2.27425	8.36239	6.25618	1.72605	9.08446	6.90493	6.13225	7.433	5.9214199999999995	9.98694	11.0983	4.41549	11.8986	13.0036	11.6737	12.0205	7.60544	8.423449999999999	4.878439999999999	2.81822	3.29757	8.86073	7.05807	5.73224	2.1262280000000002	9.68457	6.24554	4.14961	9.86044	6.458270000000001	15.1908	6.536849999999999	1.44849	5.07332	8.2696	5.74958	4.64222	27.8524	0.845941
Actg2	0	0.0264734	0	1.90508	0.0191016	0.0262879	0	0	0	0.02189	0	0.712799	0.145784	0.855204	0.0221266	0.971314	1.41365	0.66248	0.681755	0.647413	0.563415	0.0504772	0	0.728246	0	0	0.182806	0.0474458	0.111778	0.15959	0	0.254736	0.0522523	0.0572114	0.0690184	0.286077	0.0449701	0.423373	0.53218	0.25588
Actl10	0	0	0	0	0	0.0289643	0	0	0.276652	0	0	0.201954	0	0	0	0.174801	0	0	0	0	0	0	0	0	0	0	0.0504874	0	0	0	0	1.41556	0	0	0	0	0	0	0	0
Actl11	0	0	0	0	0	0	0	0	0	0	0	0	0	0	0	0	0	0	0	0	0	0	0	0	0	0	0	0	0	0	0	0	0	0	0	0	0	0	0	0
Actl6a	3.27342	0.9236960000000001	1.79714	1.0014	1.39014	1.80789	3.80273	0.28681600100738003	3.3042	1.14475	2.7538	2.54472	1.45337	5.2656	6.92604	3.8930299999999995	3.497	2.69684	3.63211	3.29869	0.366287	1.25772	2.05376	2.03483	0.900048	0.062626	0.182231	1.78823	1.37424	3.55832	0.669362	0.937792	2.9692119999999997	0.969525	2.21082	5.01159	1.9201	0.609587	2.68015	0.255061
Actl6b	0	0	0	0	0	0	0	0	0.0462668	0	0	0	0	0	0	0.0600831	0	0.321543	0	0	0	0	0	0.149524	0	0	0.20994089999999999	0	0	0	0	0	0	0	0	0	0	0	0.407893	0
Actl7a	0	0	0	0	0.0319179	0	0	0	0	0	0	0	0	0	0	0	0	0	0	0	0	0	0	0	0	0	0	0	0	0	0	0	0	0	0	0	0	0.0390412	0.0490934	0
Actl7b	0	0	0	0	0	0	0	0	0	0	0	0	0	0	0	0	0	0	0	0	0	0	0	0	0	0	0	0	0	0	0	1.48926	0	0	0	0	0	0	0	0
Actl9	0	0	0	0	0	0	0	0	0	0	0.223441	0.123631	0	0.291301	0	0	0	0.0246504	0	0	0	0	0	0.0863538	0	0	0	0	0	1.09027	0	0	0	0	0.371694	0	0	0	0	0
Actmap	1.50082	0.272109	0.540577	0.478177	1.33167	1.1968	2.34373	0.323317	1.35595	0.402608	1.1788349999999999	1.34909	1.37503	1.88443	1.9067699999999999	2.14669	2.19493	2.37068	1.78216	1.19286	0.821969	0.953226	0.758838	1.58069	2.04713	0.149688	0.9527819999999999	1.3776203518730001	0.432958	0.308527	0.251796	0.550218	2.1715999999999998	0.900937	0.237653	0.38867808225620004	0.943423	1.59661	0.613945	0.893995
Actn1	0.611188	0.339731	0.445036	0.430529	0.708421	1.4652129999999999	1.99435	0.329632	2.20808	0.24586	0.675005	1.00122	0.44877500000000003	2.322	2.03448	1.25336	0.822201	1.9205610000000002	1.44954	0.825915	0.334369	0.7298399000000001	0.983438	3.035764000311595	0.321601	0.559751	1.32287	0.670051	0.8129109999999999	1.1081349999999999	0.208489	0.768348	0.425649	0.21857	0.497876	0.546217	0.880732	0.561813	1.22449	0.485461
Actn2	0.0169371	0	0.0372244	30.0067	0.021224	0	0.0564673	0	0.48617	0.0361516	0.00959891	0.220503	0.174214	0	0	0	1.94918	0	0	0	0.0403332	0	0	0.185752	0	0	0.200717	0	2.45144	0	0.502033	0	0.060302	0.0313868	0	0.0779515	0.0244528	0.0256708	0	0.0174289
Actn3	0.0168172	0.0100677	0	15.0801	0.0365607	0.0603395	0	0	0	0.306143	0.0667157	0	0.0791865	0	0.0502338	0.166406	0.466274	0	0	0	0	0	0.0446434	0.127193	0.0633768	0	0.0516266	0	0.224081	0	0.252392	0.0617376	0.0399168	0	0	0.0710897	0	0.0175673	0	0.0715232
Actn4	3.73382	1.16106	2.08622	2.02651	3.05186	7.55592	6.1627600000000005	3.21873	5.41419	1.51767	3.7220188919999995	6.2818	2.7154	9.61997	10.8908	7.53475	6.75774	5.4378400000000005	5.563879999999999	4.11187	2.55529	4.73132	3.78486	4.3481	1.07485	1.65646	4.4779955000000005	5.86074	1.0697	2.53017	0.7855099999999999	2.59734	3.09279	1.91745	3.57842	3.59889	2.24521	1.02913	2.28616	0.8279316000000001
Actr10	6.39088	1.83141	3.43297	3.67396	4.85108	6.2552	5.19263	1.52735	5.34255	1.41569	4.11088	8.56734	3.9942	10.4953	11.607	8.63762	8.2372	7.74703	3.53766	4.68658	4.40211	3.6394	4.75724	3.56346	0.669743	0.453044	2.71082	3.90651	1.18711	1.88559	2.10697	2.61386	2.1335	0.55705	3.88239	1.72742	3.77295	1.82964	2.24816	1.27183
Actr1a	0.792693	0.12268	0.633215	0.398335	0.82137	3.23341	1.83094	0.339896	0.878191	0.32835	0.325683	0.965727	0.812225	2.16316	1.28334	1.34795	2.0003509999999998	0.358843	4.38271	1.61853	0.45527700000000004	2.01909	0.515028	0.45183	0	0.109606	0.106163	1.1572	1.41585	0.372379	1.28192	0.93403	0.836037	0.0664661	0.158435	2.47934	0.995842	0.235207	0.473049	0.031985
Actr1b	0.657795	1.46559	1.2803124000000001	2.0362924000000002	1.8337780000000001	3.95521	6.92169	1.50499	1.31624	0.627258	2.02325	1.64573	0.870257	1.74411	2.16059	1.18936	2.11182	1.54897	3.65226	1.3541	0.447694	1.56927	3.09321	3.8331	2.55541	0.627486	2.4872279500000003	1.40707	0.493124	3.2852236799999996	1.6638830999999998	5.1484315697000005	1.2041	0.986871	2.5237	1.83816	3.3552109999999997	0.4812	1.08871	1.22468
Actr2	1.14727	1.4791302841290002	2.1214	1.64067	1.55653	3.26281	1.83107	0.706086	3.129	1.11881	2.60978	6.94064	2.52577	4.30905	3.33019	3.8118	3.76709	3.1127	2.35067	3.74566	1.66876	1.19018	2.79403	1.7906	2.10733	0.968149	0.821602	2.10998	1.16321	2.0646	0.461999	0.80095	1.33652	1.0825600173368999	5.04852	1.80296	2.29507	1.20091	1.7893001846899999	1.6025502466719999
Actr3	2.65072	1.49857	2.1962040000000003	1.625	3.0279000000000003	7.26231	3.8275499999999996	1.9550640000000001	1.9609590000000001	2.1273090000000003	2.99158	3.72042	2.0469749999999998	5.51088	3.7344299999999997	2.91226	2.7998459999999996	3.37398	1.97903	2.51168	0.6054930000000001	1.7701019999999998	1.5952169999999999	4.19562	1.85522	0.613137	2.9453460000000002	0.879657	0.23018100000000002	1.8803699999999999	0.8081070000000001	1.48926	0.231268	0.7574910000000001	4.6713	1.47045	2.2177350000000002	0.456117	0.7820340000000001	0.760935
Actr3b	0	0	0	0	0	0.107131	0.0716055	0	0.295132	0	0.318499	0	0.14753	0	0.0225508	0.100988	0	0	0	0	0	0	0	0	0	0	0	0.130853	0	0.150792	0.186681	0	0	0	0	0.243082	0	0	0	0
Actr5	0.940059	1.8559	2.02822	0.738937	1.10783	2.93444	2.17087	1.74742	1.41966	0.0960016	0.192083	1.6804	0.569785	1.13073	1.45535	1.10681	0.5738215999999999	1.17783	1.97548	0.86718	1.23628	0.946907	0.307582	0.853001	0.506935	0.0862619	1.85508	0.728693	0.490644	0.0616037	1.87565	1.40513	0.114395	0.230934	0.526245	1.5193269999999999	2.02693	0.41339319999999996	5.26014	0.421753
Actr6	3.50473	1.96894	2.29232	1.94935	2.64373	6.56204	11.694669999999999	1.02103	4.65965	2.4497269999999998	1.88691	6.05526	2.74653	5.08823	4.08092	4.12562	2.63622	3.79684	4.41443	2.77579	2.05051	2.03426	2.77775	6.4759	2.33198	0.454684	1.83523	0.9199759999999999	3.19946	2.10248	2.65894	1.6827900000000002	1.32875	2.09843	3.96279	2.85697	3.07752	2.4233450000000003	1.4747219999999999	0.8786609999999999
Actr8	37.1187	24.1826	29.9669	23.762686799999997	27.4794	68.7549	130.243	20.1687	71.2906	23.0672	33.2418	78.9859	24.2047	54.632600000000004	31.7258	46.2934	31.413449999999997	48.030249999999995	78.7644	43.3088	24.4992	22.6945	29.7386	113.554	48.316449999999996	19.944930000000003	54.104800000000004	65.9481	29.425079999999998	47.8968	51.5687	59.024	54.938069999999996	40.3777	65.9028	61.253235999999994	66.1824	47.282	82.4487	32.1975
Actrt1	0	0	0	0	0	0	0	0	0	0	0	0	0	0	0	0	0	0	0	0	0	0	0	0	0	0	0.0914032	0	0	0	0.244176	0	0	0	0	0	0	0	0	0
Actrt2	0	0	0	0	0	0	0	0	0	0	0	0	0	0	0	0	0	0	0	0	0	0	0	0	0	0	0.182231	0	0	0	0	0	0	0	0.894622	0	0.627557	0	0	0
Actrt3	0	0	0	0	0	0.456742	0	0	0	0.067146	0.179268	0	0	0	0	0	0	0	0.0497913	0	0.100203	0	0.119644	0	0	0	0	0.0970373	0	0	0	0	0	0	0	0	0	0	0	0
Acvr1	0.84279	0.374551	0.25814040000000005	0.5278662000000001	0.271093	1.0629600000000001	0.937878	0.635808	1.65797	0.47866200000000003	0.47858819999999996	0.42846779999999995	0.398927	0.958008	1.10869	0.435398	1.36814	0.156779	0.721356	0.6605399999999999	0.620814	0.38414159999999997	0.215584	1.36341	0.8585339999999999	0.10302420000000001	0.804468	0.400914	0.28833600000000004	0.0750936	0.257668	0.117577	1.1112060000000001	0.080529	0	0.601374	0.534905	0.131968	0.373487	0.31375
Acvr1b	0	0.283407	0.0173625	0	0.0546962	0.188128	0.436684	0	0.836329	0	0.572249	0.382286	0.208675	0.250593	0.0157548	0	0.130572	0.118619	0.242601	0.435742	0.121798	0.105746	0	0.0343934	0	0.0259867	0.0324676	0.809027	0	0	0.129993	0	0.14947	0.0812531	0.100211	0.337131	0.34927	0.565946	0	0.0678429
Acvr1c	0	0	0	0	0.0994877	0.136922	0.0529823	0	0.130726	0	0	0	0.0216948	0	0	0.116444	0	0.223078	0	0	0	0	0	0	0.0876254	0	0	0	0	0	0.127333	0	0	0.059666	0	0	0	0	0	0.200273
Acvr2a	1.29962	0.111385	0.44353000090345596	0.352912	0.510616	1.47894	2.0025300073508303	0.9543670205964999	0.645674	0.520373	0.281135	1.47351	0.70306	2.18054	1.12992	1.28092	0.7330590058379001	1.20453	1.36194	0.395996	0.598241	0.5536210058645801	0.904158	1.11482	0.352126	0.102118	0.701687	0.620547	0.597556	0.744352	0.212825	0.116499	0.844531	0.399091	0.739021	0.695344	1.02905	0.653964	0.32903700202270003	0.510847
Acvr2b	2.6223460000000003	1.39246	2.17048	2.15546	1.22931	7.247070000000001	21.6237	1.07705	3.85975	0.846525	3.0656	3.9363291900000004	1.5414409999999998	4.863682000000001	4.04019	4.06258	2.5301620000000002	3.9077	6.69577	3.6067679999999998	1.18474	1.68926	7.159483000533801	39.061370000000004	5.19206	0.431777	5.50098	3.87518	1.68216	6.34209	2.36227	4.30747	5.55001	2.6559280000000003	6.19644	7.33651	11.230350000000001	5.6679	11.1938	1.51436
Acvrl1	0.0158501	0.171184	0.0524376	0.0623352	0.30283	0.0378761	0.0366327	0.110706	0.120275	0.156839	0.216031	0.31785	0.480144	0.576652	0.396524	0.0713196	0.0375574	0	0.104674	0.0516088	0.735744	0.212986	0.286312	0.103885	0.962308	0	0.0326878	0.305442	0.0266279	0.0381374	0.261752	0.239024	0.0752332	0	0.15128	0.0678888	0.319703	0.0335188	0	0
Acy1	5.8091800000000005	3.00196	1.94057	6.65533	8.62227	21.5533	28.5383	5.1243360000000004	11.7476	3.04293	5.10683	14.0731	7.79604	15.2945	19.1971	16.338	13.374	13.717573999999999	14.7747	14.0728	7.4132	9.652391999999999	22.937468000000003	33.622080000000004	3.5073	1.1929	6.19521	6.54613	2.66229	5.399131199999999	0.517502	3.01682	2.58062	8.104282000000001	0.252436	7.35354	8.14649	6.45188	22.5968	1.282
Acy3	21.4066	5.23245	9.99225	9.68427	19.1356	28.645	17.1548	6.37668	15.5522	6.42363	14.975189999999998	34.0301	15.666	37.1339	58.3077	51.790800000000004	34.9854	22.033	21.4349	36.4635	24.6577	26.2486	42.4851	13.4043	4.78194	4.06653	3.58122	9.9912	4.01712	5.91627	5.01093	6.3242369300000005	6.81081	2.7328409999999996	4.98756	12.127590000000001	9.571349999999999	5.66145	10.524	4.1667000000000005
Acyp1	22.6664	10.300718999999999	12.430259999999999	9.37992	13.080667000000002	10.625029999999999	16.5617	6.35699	15.4309	11.167956012106899	18.088070000000002	31.5719	16.0757	36.6273	33.5647	34.8126	23.7254	22.5557	25.359	19.4142	21.2734	28.1836	17.8203	6.68708	4.97931	3.18581	1.14146	3.1837630000000003	4.181570000000001	3.2810200000000003	0	0.553062	1.25124	3.57411	9.71058	8.77599	12.9705	1.47366	9.5943	1.13199
Acyp2	1.55027	1.01568	2.72417	12.2845	1.23364	1.12657	2.0983	1.79426	3.65093	1.46455	8.27428	19.2518	1.69572	15.4623	19.704258000000003	12.5854	9.277712000000001	10.7747	2.93956	3.7164200000000003	4.2859799999999995	3.34162	4.13464	1.68944	0.731874	1.2751194000000001	0.257662	2.11212	0.841422	0.592748	1.60673	0.76041	6.3219	0.968759	7.17875	4.65103	1.79845	2.89938	2.33968	1.27575
Ada	0	0.0345261	0.0526536	30.83540000203603	0.0824988	1.249	0.396908	0	0.108988	0.0572686	0.22867	0.51995	0	0.493586	1.33073	1.06686	2.4966559999999998	0.107597	0	0.281889	0.321107	0.202227	1.5244	1.89273	0.110055	0	0.395614	0	0.977492	0	0.560524	0	0.204002	0	1.59163	0	0.474641	0.0619081	0	0.0842725
Adad1	0	0	0.0415469	0	0	0	0	0	0.023847	0	0	0	0	0	0	0.022634	0	0.0316118	0	0	0	0	0	0	0	0	0	0.0268419	0	0	0.206925	0	0	0	0	0.107123	0	0	0	0.0538903
Adad2	0	0	0	0	0.0608629	0	0	0	0	0	0	0	0	0	0	0	0	0	0	0	0	0	0	0	0.0530785	0	1.13415	0	0	0	0.168558	0	0	0	0	0	0	1.15336	0	0
Adal	0.259578	0.36604260000000005	0.724037	0.163026	0.502268	1.13933	2.46089	0.290455	0.577191	0.610604	0.890412	1.00254	0.54764	0.87398	0.372722	0.666726	1.19655	0.862544	0.461456	1.6027419999999999	0.199271	0.373346	0.8750792000000001	0.39238	0	0.14599710000000002	0.24774	0.28516410000000003	0.488293	0.143767	0.514436	0.7144632000000001	0	1.24106	0.36463	1.8409989999999998	1.53556	0.148744	0	0.45524
Adam10	0.644553	0.891666	0.956447	0.33313800000000005	1.56534	0.8563247832900001	1.23028	0.239289	0.891903	0.614948	1.21824	2.49721	0.628888	1.1350400002333951	0.948535	0.800763	1.24457	1.38937	0.979491	1.20845	0.630108	0.378319	0.619338	1.61861	0.108147	0.30254	1.06986	1.59005	0.172191	0.466871	1.00715	0.415822	0.388531	0.157435	1.48502	0.754033	1.41897	0.385885	1.05851	0.0815759
Adam11	0.42234	0.132773	0.683889	0.247919	0.842661	1.4419840000000002	1.4095469999999999	0.0886763	0.588937	0.35261	0.33787520000000004	0.6416812000000001	0.043285	2.21048	0.954689	1.0178888000000001	0.739926	0.19609	1.4785329999999999	0.103674	0.667678	1.15784	0.0263849	1.2380200000000001	0.206526	0	0.517353	0.260893	1.26567	0.406262	0.670667	0.329064	0.196485	0.147582	1.03303	2.8143418000000002	2.0345579999999996	0.0519772	0.314891	1.15463
Adam12	0.192716	0	0	0.0527261	0.036432	0.0801693	0	0	0.190488	0.34628	0.075977	0.01792	0	0	0.0750834	0	0.00988557	0	0.0366842	0.0271729	0	0	0	0.633693	0.221031	0	0.120034	0.106831	0	0	0.045726	0	0	0	0	0	0	0	0.352546	0.0475115
Adam15	0.0383378	0.0459184	0.175349	0.344514	0.0749961	0.7349832260110001	1.0849	0.100079	1.22671	0	0.212197	0.36327392999999997	0.0908123	0.6807949799999999	0.420226	0.445976	0.39871038999999997	0.315296	0.0839994	0.191799	0.0973499	0.0215749	0.12508	0.373446	0.595318	0	0.171173	0.339268	0.685638	0.0899187	0.0538415	0.44929912000000005	0.286492	0	0.254394	0.202996	1.04143	0.0618764	0.148258	0
Adam17	0.252337	0.461821	0.175536	1.16999	0.32	1.3539500000000002	2.2106	0.229153	0.5301362000000001	0.262326	0.6988880007054179	0.550184	0.226386	0.801397	0.703151	0.9616990999999999	1.19826	0.786921	1.75076	0.298517	1.62485	0.140749	0.578454	1.0984	0.477617	0.0604101	0.327801	0.170175	0.383469	0.19141	0.0364449	0.595297	0.8510542999999999	0.717685	1.148	0.69356	0.347975	0.195968	1.3722997000000001	0.0949563
Adam18	0	0	0	0	0	0	0	0.024823	0.12158	0	0	0.0113863	0	0	0.0639692	0	0	0	0.0703334	0	0	0	0	0	0.0403759	0	0.10966	0	0	0	0	0.0791352	0	0.21947	0	0	0	0	0.282143	0
Adam19	0.025314	0	0.0858886	0.0152884	0.0168696	0.324887	0.718521	0.0584975	0.610212	0.0330965	0.019128166999999998	0.33287160000000005	0.264691	0.332702	0.272973	0.075639	0.214337	0.253872	0.305669	0.034715	0.16452651999999998	0.036776	0.178744	0.0426923	0	0.0213121	0.0798393	0.50099	0.126046	0	0.161171	0.030979589999999998	0.0253757	0.100718	0	0.110306	0.341505	0.108966	0	0
Adam1a	0	0	0.753284	0.0607197	0	0.712845	1.91912	0	0.329129	0.0153559	0.229758	0.185317	0.164567	0.0218374	0.115388	0.0868058	0.284811	0.745128	0	0.422739	0	0	0.0102473	1.56671	1.58365	0.0316889	0.0593197	0.337482	0.482837	0	0	1.7078	0.297737	0.0247316	0.031169	0	0.151043	0	0.152544	0
Adam1b	0	0	0	0	0	0.273918	0	0	0	0.0594586	0	0	0	0	0	0	0	0.0189872	0.248631	0	0	0	0	0	0	0	0	0.132026	0	0	0.0258375	0	0	0	0	0	0.191037	0	0	0
Adam2	0.296661	0	0	0.0903374	0.00940608	0	0.10009	0	0.184589	0	0	0	0.0296742	0	0	0.0292064	0	0.0272091	0.047463	0	0	0	0	0	0	0	0.0222013	0.0461038	0	0	0.0296105	0	0	0.0555417	0	0.022969	0.259307	0	0.0285626	0.0308128
Adam20	0	0	0	0	0	0	0	0	0	0	0	0	0	0	0	0	0	7.03902e-05	0	0	0	0	0	0.021818	0.0211186	0	0	0	0	0.036137	0	0	0	0	0	0	0	0	0.0318314	0
Adam21	0	0	0.115865	0	0	0	0.0243577	0.0733623	0.53901	0	0	0	0.019958	0.0119271	0	0.00947635	0.0124424	0	0.0230953	0	0.0115762	0	0	0	0	0	0	0	0.369329	0.151539	0.288133	0	0	0.351308	0	1.16203	0	0	0	0
Adam22	0.025392	0	0	0.102113	0	0.121205	0.11726	0.178265	0	0.0165679	0	0.0790876	0.00878629	0.125875	0.017535004530000002	0.0667331	0.211723	0.0954117	0	0.0752146	0	0.0202692	0	0.0562699	0.644363	0	0.0949711	0.0187147	0	0	0.141348	0	0.11877	0.397336	0	0	0	0	0	0
Adam23	0.412975	0.24179130000000001	0.191678	0.238216	0.191507	0.64751	1.6343	0.138387	1.35633	0.397569	0.260106	0.460592	0.200006	0.6020840000000001	0.26512789999999997	0.619176	0.509115	0.807985	0.201015	0.43173	0.231643	0.040107000000000004	0.0779643	1.0125359999999999	0.294181	0	0.770667	1.15152	0.0611953	0.329779	0.40103	0.40538399999999997	0.893083	0.0705285	0.148393	0.369041	0.347063	0.7294889999999999	0.89402	0.20844600000000002
Adam24	0	0	0	0	0	0	0	0.070032	0	0	0	0	0	0	0	0	0	0	0	0	0	0	0	0	0.455532	0.0165208	0	0	0	0	0	0	0.0716164	0	0	0	0.060162	0	0	0
Adam25	0	0	0	0	0	0	0	0	0	0	0	0	0	0	0	0	0	3.51951e-05	0	0	0	0	0	0	0.506844	0	0	0	0	0	0	0	0	0	0	1.15293	0.0803316	0	0	0
Adam26a	0	0	0	0	0.0960993	0	0	0	0	0	0	0	0	0	0	0	0	0	0	0	0	0	0	0	0	0	0	0	0	0	0.968374	0	0	0	0	0	0	0	0	0
Adam26b	0	0	0	0	0	0	0	0	0	0	0	0	0	0	0	0.110346	0	0	0	0	0	0	0	0.0239092	0.499647	0	0.180943	0	0	0	0	0	0	0	0	0	0	0	0	0
Adam28	0	0	0.023558	0	0.0186147	0	0	0.0372906	0.0405876	0	0.0121442	0	0	0	0	0.028899	0	0	0	0	0	0	0	0	0	0	0.0878612	0	0	0	0	0.198146	0	0	0	0	0	0	0	0
Adam29	0	0	0	0	0.0523147	0	0	0	0.114039	0.0889294	0	0	0	0	0	0	0	0	0	0	0	0	0	0	0	0.0329478	0.0411205	0	0	0	0	0	0	0	0	0	0	0	0	0
Adam3	0	0	0	0	0.0139193	0	0.171753	0	0	0	0	0	0.0455185	0	0.0481237	0.011139989999999999	0	0	0	0	0	0	0	0	0.14049240000000002	0	0	0	0	0	0.0339405	0.276593	0.0760788	0	0	0	0	0	0	0
Adam30	0	0	0	0	0	0	0	0	0	0	0	0	0	0	0	0	0	0	0	0.051071	0	0	0	0	0	0	0.043016	0	0	0	0	0	0	0	0	0	0	0	0	0
Adam32	0.0590351	0.0424537	0.044687	0.0269247	0.0441537	0.0242923	0.0234908	0	0.3805	0	0.0267908	0.275105	0.019248	0.218478	0.202523	0.748908	0.218588	0.175474	0.12517	0	0	0.0222764	0	0	0	0	0.193987	0.0503543	0.0915241	0.170004	0	0	0.0280231	0	0.0327713	0	0.044247	0.023235	0	0
Adam33	0.9682750002153231	0.261158	0.0266569	0.0932559	0.0210441	3.8191189999999997	1.57038	0.0272029	0.375139	0.0392224	0.0224687	0.105769	0.210745	0.877077	0.0198267	0	0.391069	0.148718	0.130883	0.737643	0.270594	0.516528	0.084019	1.169662000729952	0.188141	0	0.578964	0.44942	0	0.0476693	0.109276	0	1.08393	1.38458	0.0622761	0.149368	0.15815600072035899	0.0491928	0.247606	0
Adam34	0	0	0	0	0	0	0	0	0.247272	0	0	0	0	0	0	0.0290739	0	0	0	0	0	0	0	0	0	0	0	0.596602	0	0	0.0589491	0.717804	0	0	0	0	0.0860353	0	0	0
Adam34l	0	0	0	0	0	0	0	0	0	0	0	0	0	0	0	0	0	0	0	0	0	0	0	0	0	1.18198	0.104083	0	0	0	0	0	0	0.294182	0	0	0	0	0	0
Adam39	0	0	0	0	0	0	0	0	0	0	0	0	0	0	0	0	0	0.0253676	0	0	0	0	0	0	0.0425064	0	0	0	0	0.109342	0.110779	0.0748249	0	0	0	0	0	0.0424426	0.448727	0
Adam4	0.0601768	0.297644	0	0.264443	0.0871912	0.838808	0.423802	0.023278	0.340077	0.0421965	0.0113731	0.299427	0.0950228	1.91747	0.725077	0.901589	0.0236876	0.623929	0.0659466	0.260434	0	0.129621	0.157855	0.890704	0.283514	0.263583	0.697848	0.270302	0.16736	0.576967	0.0307742	0.0740617	0.142318	0.180017	0.550659	1.23094	0.248417	0.352846	0.308289	0.0142592
Adam5	0	0	0	0	0.029283	0	0	0	0.0386672	0.0201041	0	0.0108742	0	0	0	0.0495811	0	0	0	0	0	0	0	0	0	0	0.167336	0	0	0	0.122979	0	0	0	0	0	0	0.141423	0	0
Adam6a	0	0	0	0	0	0	0	0	0	0	0	0	0	0	0	0.146217	0	0	0	0	0	0	0	0	0	0	0	0	0	0	0	0	0	0	0	0	0	0	0	0.0288907
Adam6b	0	0	0	0	0	0	0	0	0	0	0.195271	0	0	0	0	0	0	0	0	0	0	0	0	0	0	0	0	0	0	0	0	0	0	0	0	0	0	0	0	0
Adam7	0.164484	0	0	0	0	0	0	0	0	0.123887	0	0	0	0	0	0.261125	0	0	0	0	0	0	0	0	0.292043	0.0158878	0.0396549	0.0411747	0	0	0	0	0.114825	0.099198	0	0	0	0	0	0.0687367
Adam8	0.0285995	0	0.141937	0	0	0.187488	0.895826	0	0.104851	0	0	0.137864	0	0.469459	0.0459391	0.0912606	0.0435432	0	0.290779	0	0.010466	0.0201552	0	0.279341	0	0	0	0	0	0	0	0	0.021889580000000002	0.259899	0.184816	0	0	0.250806	0.150681	0
Adam9	1.6945	1.76814	1.7983	1.62051	1.8433329999999999	0.641197	1.3810850000000001	0.764823	2.2418	1.38342	2.83559	2.35672	1.0543061462702998	1.92114	1.14391	1.95237	1.23956	2.1296019999999998	2.06069	1.7435	1.32869	0.727217	1.39851	1.11257	0.806783	1.26379	0.901665	1.27426	1.04006	1.17048	0.504053	0.544299	2.25682	3.41524	1.68269	1.37474	0.976399	1.20442	1.54775	0.974314
Adamdec1	0.206253	0	0.151732	0.0135191	0.0149231	0.102663	0.317752	0.0800904	0.0978426	0.0851233	0.0781166	0.217184	0.227748	0.0782448	0.0688604	0.0618756	0.0815154	0.107867	0.189369	0.0280022	0.152185	0.0386868	0.20092	0.0376252	0.0653011	0.0284023	0.0354954	0.221114	0.0578401	0.0827846	0.0947618	0.195343	0	0.0444197	0.32703	0.0368969	0.20857	0	2.33644	0
Adamts1	0.365858	0.251594	0.162474	0.189812	0.446814	0.791398	1.54847	0.306768	0.589827	0.0612491	0.723367	0.641619	0.523796	1.45129	1.02265	0.81923	0.394775	0.470116	0.45988	0.908498	0.247374	0.169236	0.25622	0.789869	0.410458	0.0510477	0.875644	1.1076	0.440496	0.111787	0.0212256	0.826898	0.184765	0.0398212	0.80834	0.410866	0.788009	0.211203	1.10439	0
Adamts10	0.658462	0.372325	0.642884	0.631437	0.712534	6.25011	7.095903006219504	0.230971	2.27532	0.140308	0.496163	0.428818	0.513947	0.887686	0.8186433200000001	0.140212	1.027	1.12813	1.07995	0.222076	0.8440110000000001	0.36616400000000004	0.818191	0.837174	1.05739	0.0666139	0.236515	0.546404	0.686048	0.17896	0.681167	1.4533040000000002	0.32435	0.196204	0.478291	1.47261	0.559193	0	2.33397	0.0177383
Adamts12	0	0.10887688599999999	0.0710435	0	0.016677	0.596241	0	0	0.0816851	0.00940397	0.027126625419999998	0.107831	0.0636003	0.0730618	0.0285544	0.038790949150000004	0.011283	0.030165550399999998	0.0157203	0.046611551200000004	0.306989	0	0	0.0155043	0.0449912	0	0.352602	0.0610377	0.0556298	0.0228909	0.0650989	0.243149	0	0.0977234	0.0700781	0.070441	0.0945465	0.109468	0.0501254	0.0406709
Adamts13	1.1595872889000003	0.905445	1.0087661941000001	1.0985	1.6586975836000002	4.15166	3.77785	0.594309	3.2353788249999997	0.846506	1.52027	3.32903	1.23333	3.7738788156000003	2.11888	3.439294778723737	2.20517	3.29546	3.2909489099999996	2.3166781009341397	1.30591	1.30389	1.25402	3.6449190409192003	1.52644	0.42161640990000004	1.8887648133000001	1.85779	1.7830784657960002	1.01939	1.991982000271957	2.05151	1.36171	1.725	1.8751000354999998	2.7696497509999998	2.65883	1.14266	2.45661	0.962231
Adamts14	0.16515	0	0.122077	0.0903689	0.0376258	0.280876	0.431856	0.0748807	0.165876	0.0352955	0.227806	0.722949	0.046855	3.04709	0.522114	0.7113	1.28681	1.4014210999999999	0.078522	0.0232711	0.015727	0	0.221086	0.0665381	0.011618	0.0823628	0.479399	0.589494	0.0238851	0.0171792	0.0840791	0.20997	0.306784	0	0.606742	0.221131	0.513451	0.0128615	0.161932	0
Adamts15	0	0	0.0553959	0	0	0	0	0	0.023847	0	0	0	0.32163600000000003	0.0807583	0.037676100000000004	0.135804	0.0468286	0.0799204	0	0.061323	0.0415593	0	0	0	0.23791589999999999	0	0	0	0	0.0190066	0	0.187455	0.301551	0	0	0.0670751	0	0	0	0
Adamts16	0	0	0	0	0	0.0689767	0.158769	0.22593590000000002	0.0451757	0.124156	0.0261817	0	0	0	0	0.0481087	0.189349	0	0.0251103	0	0	0	0	0.0501014	0.0654192	0.0759126	0	0	0	0.521692	0.0313369	0.169869	0	0.0587811	0.147212	0	0	0	0.243934	0.151767
Adamts17	0.0688112	0	0	0.0801252	0	0.207256	0	0.0698189	0.0160823	0	0	0.0635292	0.0321772	0	0.00856535	0	0	0	0.018832101495310002	0	0.00930908	0	0	0	0	0	0.017606907784060002	0	0	0	0.070428	0.031598	0.0816637	0.0869175	0	0	0	0.035474	0.0452534	0.24396
Adamts18	0	0	0.031151	0.00775799	0	0.0825558	0	0	0.0560713	0	0	0	0.00894906	0.0111622	0	0	0	0.0118783	0	0	0	0	0	0	0.0178136	0	0.0404308	0	0.0157496	0	0.025803	0.109183	0	0	0	0	0.0196579	0	0	0
Adamts19	0	0.012714	0.0419254	0.149474	0	0	0.567943	0.101771	0.308374	0.0209186	0	0	0	0	0	0.204921	0	0.0133419	0	0	0.0816436	0	0	0	0	0	0	0	0	0	0.099886	0.139818	0.025186801879999998	0	0	0	0.097299	0	0.140005	0
Adamts2	0.509716	0.176346	0.19549	0.275344	0.438086	0.837549	1.22183	0.14935	0.383783	0.0784252	0.271299	1.04169	0.0815021	0.713841	0.518953	0.734626	0.774285	0.239632	0.523419	0.646484	0.517289	0.33181	0.299903	0.1984	0.0808329	0.0402175	0.0376176	0.32551	0.28565	0.0440484	0.250705	0.0894634	0.393579	0.0783991	0.0600309	0.24564	0.170106	0.0383494	0.144851	0.0173426
Adamts20	0	0	0	0	0.0799316	0	0.0129172	0	0.0211441	0.0328938	0	0.00599989	0.00529307	0.00629814	0	0.0276062	0.0908368	0	0	0	0	0	0	0	0.058175450000000004	0	0.079754	0.0118307	0.00926894	0	0.0455561	0	0	0.830755	0.0728701	0	0	0.0324097	0.131579	0.0866329
Adamts3	0.0699111	0	0	0	0	0.167191	0.0230962	0	0.0469134	0	0	0.0664812	0	0.20347300000000001	0.061571799999999996	0.0674384	0.0583809	0.100039	0	0.0200604	0	0	0	0	0	0	0.0885207	0	0	0	0.218418	0.110609	0	0	0.0322338	0.026077430000000002	0	0	0.026328	0
Adamts4	0	0	0	0.0359084	0	0.0218372	0.274508	0	0	0.260682	0	0	0	0.123927	0	0.0246401	0.0107764	0	0	0	0	0	0	0	0	0.0449567	0	0	0	0	0.174542	0	0.0216709	0	0	0	0.0181712	0	0.144223	0
Adamts5	0.0486316	0	0.267688	0.216759	0.0703857	1.7431	0.67436	0	0.246036	0	0.0552415	0.222283	0.10775	0.497752	0.292061	0.335538	0	0.203519	1.07083	0.302834	0.161306	0.0363539	0.396186	0.248043	0.153832	0	1.03675	0.0517589	0	0.0390139	0.446362	0.550753	0	0.0836982	0.463755	0.0694772	1.30884	0	0	0
Adamts6	0.0620138	0.0854757	0	0	0.0757074	0.468888	0.412219	0.0144114	0.211628	0.061205	0.351842	0.0658472	0.0900643	0.43598	0.293176	0.186105	0.347214	0	0.571876	0.173781	0.0586242	0.07249	0.035539	0.566142	0.0703698	0.0204128	0.205164	0.099416	0	0.50618	0.382878	0.0461826	0	0.25508	0.0795854	0	0.214065	0.26081	0.40235960000000004	0
Adamts7	0.42362819999999995	1.60272	1.90067	1.0142229999999999	1.036	3.9847502057299997	8.85816	2.16656	3.90714	0.761283	1.1326	0.780613	0.6454778435762001	0.6733560000000001	1.7074	1.4103290780000002	0.396275	1.25349	2.96089	2.53529	1.0128	1.5858	0.46014452100000003	7.17334	1.01999	0.286537	2.36962	0.853079	1.938831000315117	1.18342	1.259911356758596	2.85207	1.3849682840000002	0.709992	0.74404	0.877961	1.29246	1.88684	5.3035	2.01763
Adamts8	0	0	0.0551135	0.11987231000000001	0	0.491689	0.105675	0	0.3469	0	0.0346137	0	0	0.0692751	0.060977199999999995	0.219432	0.0180498	0.11483	0.0670663	0	0.0168326	0.136216	0.259086	0	0	0	0.03141	0.0355261	0	0	0	0.0613649	0	0.235811	0	0	0	0	0.351709	0
Adamts9	0.0484712	0.077277	0.013288155732600001	0.0127091	0.0748771	0.125675	0.149546	0.060742905199999996	0.0611715	0	0.0960288	0.12223742137629999	0.015320913448800001	0.0773699	0.120478	0.0508561	0.057048	0.142439	0.0705096	0.019603268254999997	0.163131	0	0.0728853	0.260192	0.098548	0.013203087660000001	0.131677	0	0.0468574	0	0.18643269141000002	0.433371	0.0767053	0.236661	0.013230796255699999	0.110141	0.0159177	0.0837946	0.0738666	0
Adamtsl1	0.0125713	0.155333	0	0.013449	0.0198339	0.5382013784847001	0	0	0.158657	0	0.00474412	0.0316003	0	0	0.00832111	0.21401	0.0147969	0.167237	0.11275421053000001	0.0881515	0.0311586	0.0122977	0.0665526	1.3248324422870001	0.128547	0	0.372212	0	0.0189258	0.030018604995400003	0.111728	0.828976	0	0.021352982681300002	0	0.0351667	0.0412956	0.0355644	0.0437991	0.088452
Adamtsl2	0.0976924	0	0	0	0.0905545	0.525923	2.16821	0.0134459	0.724192	0.125607	0.0394005	0.0246206	0	0.196787	0.0862622	0.0769104	0.287344	0.24242039999999998	0	0.28206200000000003	0	0.0510404	0	0.251334	0.138545	0.437929	0.161159	0.0260505	0	0	0.0334689	0.0454394	1.14783	2.20038	0	0	0.926108	0	0.290709	0
Adamtsl3	0	0	0	0.0102773	0	0.052819	0	0	0.00824489	0	0	0.0326135	0	0.0146262	0	0.0665844	0.0461399	0.0555779	0	0	0	0.0118997	0	0	0.155558	0	0.299751	0	0	0	0.0150079	0	0	0	0	0	0	0.018078700833000002	0	0
Adamtsl4	0.340569	0.166578	0.7082729999999999	0.63267	0.10084080000000001	1.4999449999999999	1.47503	0.368052	0.316263	0.11869460000000001	0.131368	0.194102	0.109888	0.747828	0.20185740000000002	0.26071	0.256308	0.519744	1.12527	0.16439399999999998	0.0407091	0	0.500076	1.48501	0.0524592	0	0.444363	0.322986	0.39774	0.0346743	0.454161	1.2186569999999999	0.533184	0.49888999999999994	0.0245507	0.168126	0.239981	0.5439660000000001	0.6277379999999999	0.0535163
Adamtsl5	0	0	0	0.686708	0	1.4789720000000002	0.342626	0	0	0.14707421999999998	0	0.348027	0.0935558	0.206537	0	0.0129392	0.0195625	0.392914	0.10906624000000001	0.0537623	0.23731607999999998	0.0739566	0.035079	0.360967	0	0	0.829068	0.0353645	0.249782	0.0397361	0.27278	0.62378	0.665919	0	0	0	0	0.0606704	0	0
Adap1	0	0	0	0	0	0	0	0	0.217098	0	0	0.046262	0	0.202497	0	0.0514127	0	0	0	0	0	0	0	0	0.109603	0	0	0	0	0	0	0	0.0677286	0	0	0	0	0	0	0
Adap2	4.45643	3.15967	3.15522	2.63987	2.88406	10.2133	9.24523	2.53245	7.77592	3.1552	5.786289999999999	8.37805	3.7051819999999998	4.95316	4.9808900000000005	4.44513	4.81206	5.08349	5.70293	6.129	4.453774999999999	5.03304	5.40076	13.0964	6.32887	0.470408	4.27413	1.77374	6.72478	3.07893	2.12666	0.890457	2.81085	2.13949	1.0454080000000001	5.6815	2.56681	1.57421	5.13957	1.69883
Adar	1.5194390000000002	0.866616	1.2680409000000001	0.106021	0.489827	2.0719499999999997	2.83341	0.313212	0.859536	0.229755	0.758877	0.780862	0.580288	0.764119	1.14734	1.0404	0.873631	1.95951	1.6679	0.8163291028577999	1.5388	0.6499	0.529873	2.07706	2.31712	0.221812	1.03226	0.392117	0.163999	0.35534083861800003	0.449808	0.7406855999999999	1.0178951999999999	0.629117	0.527718	0.677953	1.1028362999999999	1.33956	2.2041630000000003	0.297332
Adarb1	0.226847	0.212634	0.31238518319999997	0.348943	0.496303	0.9414246675221001	1.5151354960999999	0.219507	1.59378	0.15309176261232002	0.352242	0.389506	0.510042	1.26467	0.30976696224309996	0.968804	0.636153	0.591093	0.12163618255172198	0.70424	0.384488	0.15344	0.923963	1.49174	0.20949466983200002	0.12763093763320002	0.386925	0.383177	0.255386	0.345828	0.364284	0.775388	0.26322871598777997	0	1.01895	0.339169	0.436237	0.209489	0.409999	0.187782
Adarb2	0.0102604	0.061459	0.0564244	0.0403532	0.0267587	0.184026	0.0711817	0.071451	0.544464	0.111214	0.0814504	0.0656141	0.0194416	0.151003	0.0409155	0.286151	0.084827	0.116113	0.0224923	0.0666163	0.0112731	0.0450185	0.0326907	0.133394	0.0968331	0	0.0420775	0.0873797	0	0.184481	0.168347	0.0758295	0.0244234	0.236841	0	0.0652716	0.0204664	0.0860032	0.0290103	0
Adat1	1.2025360148470998	1.0990799999999998	0.591897	1.07936	1.27684	4.6496	6.53977	0.422026	2.20189	0.842401	1.00544	1.7175	0.32655560000000006	2.5502510000000003	0.9677492999999999	2.6664961000000003	0.696102	1.34144	5.0302500000000006	1.0121	1.2405	0.869763	1.3954550000000001	4.35608	0.382762	0.184383	0.439982	2.98101	0.428678	1.83165	0.540249	1.72201	0.12633	0.46890304420260004	0.8011280000000001	1.85381	2.28563	0.8021940000000001	3.0760199999999998	0.518421
Adat2	1.38308	0.754125	0.963866	0.48884500000000003	0.737128	2.49533	0.710628	1.2368320000000002	0.744445	0.712194	0.979926	4.9654	1.53619	3.52077	2.35955	2.40059	3.0068799999999998	1.6340620000000001	1.22964	0.905227	0.624028	0.396532	1.06889	1.28743	0	0	0.167157	0.517927	0	0	1.90285	0	0.367754	0	0.656274	4.05766	1.8528	1.39343	0.714273	0.237579
Adat3	0.264251	0.1734	1.01065	0	0.208323	2.00707	0	0.252792	0	0.215262	0	0.224996	0	0.274842	0.966913	0.281177	0.400303	0.722389	1.01095	0.707088	0.669567	0.110991	0.153271	1.11566	0.0459262	0	0.0499642	0	0.0814906	2.32456	0	0.466656	0	0	0	0	0	0	0.388278	0
Adck1	1.21882	0.137365	0.534478	0.49062720000000004	0.274014	2.7574	0.140456	0.0945921	0.530791	0.228217	0.750441	1.41304	0.399936	1.10509	0.9462969999999999	2.17203	1.48206	0.218796	2.36455	0.5817334000000001	0.340208	0.471755	1.4852530000000002	0.515349	0.352589	0.253513	0.951972	1.09807	0.301959	0.122964	0.0490706	1.28905	0.0815806	0.177679	0	0.165956	1.6709130021724001	0.0876296	1.00154	0.32763
Adck2	0.542763	0.314822	0.472543	0.824057	0.537443	1.7502	2.7685969999999998	0.17462919999999998	1.26837	0.222797	0.673215	3.09482	0.836816	3.00622	2.43249	3.45257	1.77638	2.09375	0.776131	1.96933	0.444889	1.34075	1.01903	1.34483	0.0955073	0.103891	0.492951	1.23916	0.697161	0.212148	0.173057	1.2839	0.39988599999999996	0.630093	1.05236	1.93519	2.45373	1.1683	0.902038	0.414655
Adck5	9.97119	3.69519	2.34196	2.33914	3.19169	6.64229	8.3058	2.50312	4.21025	0.797482	4.85702	8.21486	5.56863	5.60442	8.28144	5.75135	5.71574	2.01183	14.9914	8.70788	4.96954	5.28695	1.85839	3.9548	1.91055	0.487664	1.93779	2.50059	2.05148	3.81459	2.84392	6.99105	4.18374	3.84435	1.42104	3.73045	5.29444	1.10547	4.45772	0.461958
Adcy1	0.0133772	0	0	0.0210447	0	0	0.0309458	0	0.177348	0	0	0	0	0.0226543	0	0.0180482	0.0394189	0	0	0.0433427	0.0073211	0.115873	0	0.0576688	0.100666	0	0.232299	0	0	0.0639894	0.309656	0.244063	0	0.0341755	0.0435287	0.0563776	0	0.0836097	0	0.00945339
Adcy10	0.00457796	0	0	0	0	0.0712096	0.494315	0	0.0346697	0.017967652999999997	0.0161416	0.0295703	0	0.0206412	0	0.0420017	0	0	0.0599617	0	0	0	0.00972093	0.168997	0.321742	0	0.10265395000000001	0	0.15943015000000002	0	0.0621791	0.0780939	0.043464680000000006	0	0	0.0600852	0	0.25662	0.13087	0.0128916
Adcy2	0	0	0.00750638	0.371029	0.0713564	0.621497	0	0	0.077685	0	0.00774508	0.0219902	0	0	0	0	0.024175	0.120446	0.0149475	0	0	0.0148115	0	0.117907	0.0128626	0	0.139681	0	0	0	0.03724	0.0249576	0.178491	0	0	0	0	0	0	0.0579865
Adcy3	0.0783181	0.0312384	0.58756	0.0205351	0.0510961	0.187378	0.437845	0.446214	0.0988851	0.0833295	0.133085	0.140038	0.0866142	0.0368378	0.090862	0.0880531	0.030767700000000002	0.180792	0.128408	0.169153	0	0.028248930000000002	0.166293	0.014064489999999999	0.220987	0.0534421	0.079987	0.0692125	0	0.0780423	0	0	0.108439	0	0	0.151235	0.27137	0.0271869	0	0.12910080000000002
Adcy4	0.882592	0.43715634999999997	0.6651138999999999	0.319819	0.6888097000000001	3.92157	2.50491	0.425634	1.71059	0.3596	0.716506	0.988648	0.493848	0.33051200000000003	0.956302	0.9191695000000001	0.344799	0.58988	2.1762390000000003	1.3708	0.561365	0.457705	1.01866	4.41007	1.63354	0.637957	0.555902	3.4632140000000002	0.104429	0.9998450000000001	0.940985	1.27206	0.618621	0.6172	0.36973	0.24325	0.748888	0.8403529999999999	1.95662	0.266988
Adcy5	0.00589241	0	0.327646	0.124992	0.0307581	0.0237515	0.0459353	0.368439	0.282313	0	0	0.116505	0	0.0337217	0	0.15189	0.0347112	0.0124891	0	0.0190836	0.00644423	0	0.0210948	1.41963	0.132927	0	0.0407153	0.0422757	0.0331418	0.999781	0.0961926	0.0733139	0.0559464	0.315853	0.0320586	0.294669	0	0	0.0771843	0.00831644
Adcy6	8.41324	5.055111259999999	7.57979	5.34391	5.5714657999999995	13.1251	23.1447	4.73321	13.5158	5.05802	7.85483	20.365924940000003	7.13113	13.4387	7.26051	9.95015	8.710976800000001	13.0497	12.2533	7.02445	5.406600200000001	2.63914	5.88897	18.586	9.41266	5.8078	10.453	12.0491	6.61127	8.90993	8.15199	8.87504	11.6598	8.708	19.8438	16.3681	16.4656	9.88959	13.4926	7.49488
Adcy7	0.169451	0.0319124	0.243279	0.343475	0.181421	0.72569	1.68862	0.339709	0.69121	0.320915	0.51683	0.245005	0.553528	0.772501	0.60921	0.17776519999999998	0.099856	0.123042	0.257189	0.635712	0.0641915	0.098732	0.0761117	0.632401	0.269702	0.245494	0.257301	0.456167	0.173195	0.374066	0.159707	0.0950688	0.41789	0.0204743	0.0636486	0.288318	0.374224	0.0167083	0.170902	0.0368344
Adcy8	0	0	0.0761248	0	0.0054841	0	0	0	0.0358161	0.012387	0.0642713	0	0	0	0	0	0.00742898	0.0793482	0	0	0	0	0	0	0.106701	0	0	0	0	0	0.394688	0	0.0448911	0.374368	0	0	0	0	0	0.00890393
Adcy9	1.17538	0.640261	0.37289374726423996	0.872555	0.871623	2.39162	5.51869	0.397785	1.6584581999999999	0.48621400000000004	0.887665	1.76802	0.38966000245932003	1.26756	1.63012	1.52392	1.87675	1.34097	3.45573	2.06263	1.0937730001586976	1.40766	1.41333	4.05893	0.52522	0.0219527	1.47603	1.52108	0.245649	0.72124	0.372586	0.41438	0.8455321336467999	0.530723	0.518694	1.7933932798920003	0.809654	1.00277	3.05842	0.48304
Adcyap1	0	0	0	0	0	0	0	0	0	0	0	0	0	0	0	0	0.069816	0	0	0	0	0	0	0	0.144443	0	0	0	0	0	0	0	0	0	0	0	0	0	0	0
Adcyap1r1	0	0	0	0	0.0313536	0.301988	0.208638	0	0.582626	0	0.038964	0.018987	0	0.10283	0.018098	0.211296	0	0	0	0	0	0	0	0	0.171663	0	0	0.0735244	0.182498	0	0.149497	0	0.428564	0	0	0.0388266	0	0	0.096397	0
Add1	2.0464	1.23835	1.4896231599999998	1.3714870000000001	1.91309	2.68335	5.82352	1.60171	3.91794	1.6934	3.1342780001246053	5.793841799999999	1.7528642639999998	4.73379	4.48682	3.62398	3.360807000118215	5.2064	3.43365	2.41961	1.76208	0.9849131999999999	2.0120883999999997	5.62422	1.10378	0.94355	1.96995	1.854701242543072	1.4489020000000001	1.78449	1.287402820410831	3.8219999999999996	1.56121	0.642802	4.88068	1.68315	3.33336	1.08257	4.693923799999999	1.48548
Add2	0	0	0	0.00833456	0.0364462	0.114021	0	0	0	0	0	0	0	0	0	0.0629178	0	0	0	0.0516056	0	0	0	0	0	0.046093	0.282545	0	0	0	0	0	0	0	0	0	0	0.0884488	0.111834	0
Add3	1.04232	0.812758	0.567771	0.916519	1.14269	2.3438489999999996	2.8201878000000002	0.690196	1.7935899000000002	0.915921	1.63067	4.32839	0.877628	4.43498	4.14014	5.30222	3.62447	4.41364	2.1414	1.85977	1.4617593000000002	1.1575938000000001	1.2217	2.56334	0.368298	0.39595199999999997	2.11843	1.07535	0.574906	0.9077489999999999	0.910485	1.02117	0.43539300000000003	0.996991	5.2623359999999995	2.1664098000000003	2.8348590000000002	0.6499590000000001	1.39344	1.0785689999999999
Adgb	0.0639183	0.0903727	0.28978499999999996	0.0981818	0.0909968	0.792522	0.672167	0	0.558416	0.268554	0.302749	0.31833839999999997	0.126698	0.413026	0.31765644380999997	0.120203	0.123223	0.124352	0.47796226090000005	0.0564549	0.153881	0.076284	0.38103	1.35097	0.251228	0.11413	0.223383	0.283262	0.0675448	0.277798	0.364551	0.591867	0.042214366996769996	0.237294	1.06116	0.0733548	0.0229785	0.0120889	0.0608842	0
Adgra1	0	0	0	0	0	0.0162978	0	0	0	0	0.0619152	0	0	0	0	0	0	0	0	0	0	0	0	0	0	0	0.0561169	0	0	0	0.14974406399999998	0	0	0	0	0	0	0	0	0
Adgra2	0.0508114	0.0304189	0.0279183	0.0436775	0.20619699944699998	0.365389	0.842242	0.0392776	0.395064	0.0666679	0.12478558149800001	0.0596747	0.0738242	0.395984	0.16021395589999998	0.236153	0.0975763	0.104209	0.157686	0	0.157875	0.0369145	0.0629466	0.656013	0.255328	0.0138919	0.103996	0.635355	0.253906	0.278688	0.0755101	0.464167	0.14498366399999998	0.311704	0.126836	0.48035662999999995	0.219468	0.15011355099999998	0.133637	0.257709
Adgra3	0.50441	0.0881413	0.310987	0.445805	0.498021	1.64772	1.52101	0.255909	0.536597	0.283839	0.250342	1.33363	0.166562	0.933479	1.31241	1.02967	1.17506	0.91325	0.594315	0.679063	0.557715	0.868181	0.806217	0.71969	0.191742	0.268983	0.728692	0.996868	0.705741	0.338656	0.554985	0.721237	0.309416	0.491744	0.462221	0.0953718	1.31074	0.318282	0.712448	0.383802
Adgrb1	0	0	0	0	0	0	0	0	0.321696	0	0	0	0	0	0	0	0.00942901	0	0	0	0	0	0	0	0.0752833	0	0	0	0	0	0.152615	0	0	0	0	0	0	0.0411799	0	0
Adgrb2	0.00512184	0	0	0	0	0.1838490001415898	0	0	0.265987	0	0	0	0.00485601	0.0231028	0	0	0.0965085	0	0	0	0	0	0	0	0	0	0.219388	0.0650885	0	0.0734256	0.0417696	0	0	0	0.11712	0.0210835	0	0	0.0536099	0
Adgrb3	0	0	0	0	0	0	0	0	0.142507	0.00488165	0.03665	0.00864946	0.00766156	0	0	0.0313119	0	0	0	0.0131067	0	0	0	0	0.0152287	0	0.0202597	0	0	0	0.0135174	0.0360155	0.0118098	0	0.104861	0	0	0	0	0
Adgrd1	0.197414	0	0.124392	0.283634	0	0.977875	0	0	0.148459	0.0121768	0	0.0131025	0.105174	0.0559607	0	0.0452233	0.0719168	0	0.812684	0.395359	0.582553	0.300026	0.0655311	0	0	0.0203058	0.184609	0	0	0	0	0.0331649	0.0878521	0	0	0	1.00417	0.337257	0.2285	0.0704556
Adgre1	0.299534	0.0578662	0.563076	0.0380013	0.25396406145050004	1.0075	0.726443	0.1378	0.829844	0.228403	0.673528	0.536073	0.60423	0.661775	0.250349	0.27728268569000003	0.2852	0.0607566	0.0211719	0.192713	0.265232	0.063453	0.612939	1.19233	0.0364555	0.0317322	0.0396006	0.205592	0.353495	0.0926195	0.532805	0.0712583	0.0917354	0	0.405733	0.0818699	0.0577518	0	0.152753	0
Adgre4	0.100756	0.187814	0.0985466	0.0704462	0.301643	0.682598	0.155317	0.155997	0.38196	0.0441562	0.558755	0.440754	0.190888	0.240972	0.178682	0.110793	0.0396868	0.633297	0.0245583	0	0.172369	0	0.22592	0.753017	1.52273	0.036813	0.0229772	0.119287	0	0	0.0306468	0.0415062	0.239139	0.143711	0.0360246	0.0713348	0.0671164	0.14097	0.0886991	0
Adgre5	1.21824	0.829143	2.00543	1.31963	0.984294	4.61111	8.04743	1.8309855000000002	2.90529	1.52518	2.63829	3.7911856499999996	2.17512	3.049	2.4986360000000003	2.81689	3.09173	1.2554	1.73457	2.18686	1.31309	0.207346	2.35144	7.12959	1.9495459999999998	0.287827	1.92112	4.66323	0.788551	3.1075290000000004	1.3941780000000001	1.6429749999999999	2.07667	3.54717	1.35454	1.43773	1.7837018000000002	2.9340208100000003	2.24258	0.502104
Adgrf1	0.912695	0.263649	0.65421	0.23738610000000002	0.290605	0.288918	1.01899	0.0965803	1.17462	0.168514	0.471267	0.339989	0.417508	0.0941635	0.219288	0.127384	0	0.136231	0.946172	0.277701	0.169888	0.283845	0.328809	0.088094	0.0153661	0.177619	0.0170466	0	0.054325899999999996	0.0976363	0.159097	0.0305717	0	0.333635	0	0.0176038	0	0.243612	0.17153	0.118074
Adgrf2	0	0	0	0.0903274	0.0523441	0	0	0	0.0456745	0.0594307	0	0	0.0217556	0	0	0.130063	0.128176	0	0.0793283	0	0	0.0532024	0	0	0	0	0	0	0	0	0	0	0	0.0928707	0	0	0	0	0	0
Adgrf3	0	0	0	0	0	0	0	0.0117554	0	0	0	0.056905300000000006	0	0.0114659	0.00755476	0.15706029999999999	0.0089526	0	0.222025	0	0	0	0	0	0.267633	0	0	0	0	0	0.0206955	0	0.0439041	0	0	0	0.0201994	0	0.777072	0
Adgrf4	0	0	0	0	0	0	0	0	0	0	0	0.0234989	0	0.100036	0	0.288016	0.065217	0.055510500000000004	0	0	0	0	0	0	0.0208512	0	0	0	0	0	0.2115	0	0	0	0	0.0234404	0	0	0	0.047168
Adgrf5	0.110026	0.131619	0.0644118	0.187793	0.282553	0.8109	2.67323	0.337544	0.989606	0.387895	0.38006	0.443481	0.192974	0.730432	0.599196	0.355172	0.39598	0.642121	0.721422	0.777522	0.354828	0.231566	0.5606401780370001	0.7121930599999999	0.5715520076287999	0.0720161	0.272186	0.6529342809970999	0.027396400496752002	0.681589	0.0299386	0.950055	0.522615	0.238688	0.296317	0.509013	1.92413	0.308864	1.48359	0.23289927635569999
Adgrg1	0	0	0.0247324	0.0618816	0.0293034	0	0	0	0.10651614311999999	0.132889	0.063739	0.480269	0.0319402	1.22252	0.746408	0.717873	0.715159	0.345874	0.0739662	0.200753	0.21781	0.29669656710000003	0.0467536	0.14631606053000001	0	0	0.0691993	0.047898387279999996	0	0.18873	0	0	0.053345068780000005	0.0288559	0.0361585	0.143223	0.351742	0	0.178088	0.144101
Adgrg2	0.00772515	0	0.00848616	0.151913	0	0.30492	1.1078720011416419	0	0	0	0.140071	0	0	0.19202898369646001	0.43336920395309997	0.1528738839734048	0.15488423911021598	0.0874793	0	0	0	0	0.030836460899999998	0	0.0872833	0.0126644	0.268584	0.196859	0	0	0.042126	0	0.0733453	0	0.7466252483924001	0.0489246	0.136003	0.12113009586139001	0.0202946	0.0875071
Adgrg3	0.882894	0.271751	1.63779	0.127216	1.17953	1.05156	6.942170000000001	0.716677	0.442468	0.356325	0.869218	1.6642160000000001	0.812279	1.47402	0.485653	0.343743	0.681577	0.179396	5.88109	1.4436049999999998	0.270933	1.13947	0.3781	1.6355	0.72979	0.555165	0	0.618167	1.25441	0.115438	0.192362	0.185301	0.460615	0.559138	0	1.08868	1.90775	1.3295	3.21318	0.417334
Adgrg4	0	0.0573147	0	0	0.00834969	0	0	0	0	0	0	0	0	0.00269839	0	0.00215624	0.00845871	0.0151059	0.0104516	0	0	0	0	0	0.328017	0.133061	0.00975474	0	0	0	0.00649798	0	0	0	0	0.0200607	0.094191	0	0.0562392	0
Adgrg5	0.426607	0	0	0	0.251877	0	0	0	0	0.144077	0	0.163923	0	0.0194189	0.0341801	0	0.0717352	0	0	0	0	0	0	0	0.7228958000000001	0	0	0	0	0	0	0	0	0	0	0	0	0	0.545698	0.245671
Adgrg6	0.121715	0.0570922	0	0.0251948	0.039009	0.0292116	0.028657619999999998	0	0.229491	0.0547619	0.0653128	0.026215538870000003	0.0121449	0.0867709	0.00636982	0.028809326399999998	0.0145966	0.0161259	0.056010868054999996	0.0601871	0.013355037010000001	0.346454	0	0.0138026	0.0114779	0	0	0	0	0	0.10464	0	0.0304114	0.0654437	0.0208597	0	0.062834	0	0	0.0180992
Adgrg7	0	0.0185642	0	0.0608469	0	0.0116329	0.0715189	0	0.184349	0	0	0.134917	0	0.017585	0	0.153154	0.0114863	0.26692920000000003	0	0.0157859	0	0	0	0.101348	0	0	0.0318949	0	0	0	0.25539	0.232997	0.069271	0	0	0.0993349	0	0	0	0
Adgrl1	0.552064	0.130308	0.541039	0.157915	0.44933199999999995	1.0356718936179348	4.6979	0.439952	0.5449865819999999	0.128279	0.6168103964759202	0.624267	0.368465	1.36968	0.278455	0.734386	0.670348	0.6674480540000001	1.521295468972005	0.861778	0.536934	0.4395	0.5118639620000001	4.05119	0.834651	0.216702	2.351080000243046	1.49463	0.573767	1.4516370544000001	0.476172	0.626581	0.644655	0.560702	0.454191	1.43481	1.7670502009650528	0.197651	1.9042	0.846322
Adgrl2	1.833320801748782	0.927644	1.3973244366638844	0.9378751177131001	1.60427	3.116186145374057	5.27937	1.0777429413189998	5.17464	1.01452	1.49276	3.28719	1.34375	2.98264	3.063917243568585	2.218178809801476	2.631335180915605	2.4175339852787388	3.5693296187079397	2.4761	1.704154140212248	1.209931083775942	1.1582764415002638	1.8779176921924798	1.44087	0.138526	2.742671163020458	3.17668	1.12833	1.93448	1.27286	1.965853553231739	0.996837	0.315442	1.404130891027312	2.4251036394254397	1.418233800510266	2.20589	3.72901	0.789445
Adgrl3	0.018615424000000002	0.0519704	0.0953606	0	0	0.056069686685206996	0.121984	0	0.011751193226600001	0.0224773	0.0421734	0	0.00588225	0.0198297	0	0.0579589	0	0	0.135616	0	0.18579207665196398	0.0126478	0	0.0534625	0	0.00958872	0.011958572580799999	0.0657832	0.0515449	0	0.472885	0.25577337655618504	0	0	0	0	0.0368351	0	0.211427	0
Adgrl4	0.2076	0.472547	0.308259	0.400068	0.351908	0.5585	1.08015	0.265056	0.845899	0.132978	0.388467	0.718949	0.413023	1.25747	0.527792	0.756401	0.490405	0.652567	0.409615	0.421229	0.775597	0.182252	0.242527	0.359925	0.372293	1.29615	0.404442	1.0167	0.0693116	0.199089	0.0567773	1.53491	0.443462	0.133128	0.26775	0.968674	0.68342	0.152288	1.12256	0.2658
Adgrv1	0.058353	0	0.0713389	0.0198395	0.00805013	0.00431297	0.0107	0	0.310477	0.00301719	0.0261499	0.0526243	0.0239239	0.030791483600000003	0.0214299	0.0805349	0.031765	0.00454039	0.0313955	0.026198283200000002	0.0078473	0.0345021	0	0	0.0337408	0.0294434	0.0512707	0.0332429	0.0178673	0.0550995	0.206048	0.103408	0.0182903	0.0366247	0.0152383	0.00643643	0.11662913180000001	0.0413917	0.0938113	0.0227204
Adh1	130.117	40.8431	67.0622	60.0048	138.55	375.601	219.678	70.1197	141.787	65.0643	174.306	786.162	146.318	639.538	1147.9	906.204	605.337	275.112	198.967	295.893	171.133	323.633	409.145	163.6	29.7158	28.6607	81.1024	49.5952	43.8441	54.3779	54.3181	58.104	39.3106	31.0496	81.6808	106.668	83.9152	45.4464	65.1933	25.6705
Adh4	11.6438	4.53931	7.38606	8.06302	9.94669	15.6195	10.4448	3.40979	15.5598	5.89179	12.5374	13.1362	13.5163	5.64171	14.0065	11.5013	6.60255	5.1253	20.7152	13.0872	11.5747	16.7025	10.9689	16.7448	7.66497	2.95007	4.05463	4.8894269999999995	10.436789000000001	3.28789	2.67745	9.56309	10.262	7.24293	0.344085	4.32495	8.42719	6.84613	7.60362	5.48381
Adh5	39.5404	11.6318	23.556	17.066290000000002	31.9051	68.08	29.6361	9.11141	29.762050000000002	14.261899999999999	28.6519	102.793	37.016099999999994	116.689	154.906	153.97320000000002	108.97489999999999	62.2263	34.6698	45.5071	38.4314	74.40650000000001	63.213	30.8165	6.61961	6.04907	10.8094	9.122620000000001	13.743540000000001	13.222	10.2482	8.958870000000001	11.0076	9.598379999999999	19.0646	21.986530000000002	19.1639	10.601189999999999	20.3476	7.384510000000001
Adh6a	0	0	0	0	0	0	0	0	0.67118	0	0	0	0	0	0	0.159074	0	0	0	0	0	0	0	0	0.04215	0	0.091693	0	0	0	0	0	0	0	0.138442	0	0	0	0	0
Adh6b	0.026625	0.0641118	0	0.32112419999999997	0.0923129	0.0635347	0.472291	0	0.101216	0	0	0	0.578701	0	0	0.135409	0.190422	0	0	0	0	0.0621294	0	0.0473413	0.561275	0.177383	0.141578	0	0.181691	0	0	0	0	0	0.0825443	0	0	0	0	0
Adh7	3.54498	1.94465	4.77894	3.38076	3.74788	11.7971	18.6276	2.0186	6.73274	1.98255	3.78138	2.17432	3.31094	1.0378	2.36022	1.25661	2.08112	1.16651	8.5758	4.16226	3.20478	3.81132	4.80546	15.3914	1.69135	0.147066	2.89752	5.58646	4.9121	5.08556	2.0273	1.19676	3.10204	3.62728	0.208274	1.5836	0.81472	1.42034	3.33264	1.35206
Adhfe1	4.4871	2.01288	6.0340044942399995	3.38291	5.05972	15.333	25.1735	1.5901	11.1896	3.0598099999999997	6.30268	10.8214	3.2863	15.078109999999999	16.1096	19.9911	13.1422	10.9946	21.0603	4.18523	2.52683	6.555282580329999	7.5396600000000005	20.0204	3.74377	2.96064	7.45726	2.00224	1.32752	3.1943610000000002	1.04753	1.98362	1.92643	2.1654269999999998	6.06908	12.2835	9.89725	4.76039	8.42284	0.809022
Adi1	16.4538	6.24166	9.29845	6.87275	16.2416	21.81	8.49139	5.06312	15.8544	10.0063	15.0194	27.2723	12.0241	41.684	58.5645	38.7443	33.9497	23.9314	17.8038	18.3302	12.5742	25.4292	20.3079	9.75056	7.90662	4.37431	2.75076	13.9025	6.06774	5.65014	3.05073	9.89828	2.92205	6.14272	9.9399	7.248	9.40113	5.00933	7.35599	5.71257
Adig	0	0	0	0	0	0.861703	0.411821	0	0	0	0	0	0	0	0	0.498222	0.436754	0	0	0	1.26083	1.83539	0	0	1.43882	0	0	0	2.55665	0	0	0	0	0	0	0	0	0	0	0
Adipoq	0	0	0	0	0	1.48258	0	0	0	0	0	0	0	0	0.334229	0.164893	0	0.0457037	0	0	0.413555	0.622041	0	0	0	0	0	0	0.188996	0	0	0	0	0	0	0	0.153787	0	0	0
Adipor1	4.96968	4.32862	5.32588	5.05542	5.76734	9.20282	13.3664	2.78622	5.62112	1.84455	5.52874	8.53296	2.77846	11.5564	13.2955	11.9703	12.3951	10.8262	11.9194	5.37594	5.23426	6.22956	6.31694	7.35448	0.4215	4.98446	2.75078	2.85576	5.56928	3.30856	5.26646	0.340786	2.35864	1.54961	2.76884	6.17048	5.41388	2.31244	2.66942	1.66858
Adipor2	18.8725	8.16237	7.18022	7.562609999999999	13.442789999999999	27.0508	19.2077	5.13169	10.2135	3.6855957999999998	15.5091	33.3438	9.08535	18.616410000000002	21.3703	25.133300000000002	21.7522	14.6234	17.0709	16.2047	14.0598	21.8089	10.5797	12.2507	2.74799	1.51551	5.75922	8.71688	4.73934	5.34441	1.38383	4.77212	2.54957	4.75281	3.9205170000000003	5.42265	2.5608259999999996	3.0890579999999996	3.88066	1.3635419999999998
Adissp	0	0.103645	0.48168	0.941547	0.050239500000000006	0.202245	0.195072	0	1.79852	0	0.195881	2.46834	0.483735	3.3119050999999997	1.06141	1.5424	2.79167	0.422258	0	0	1.2768	2.223	2.2532550000000002	0	0.338404	0	0	0	1.20132	0	0.495017	0	0	0.46123109999999995	0.47721	0.397509	2.40654	0	0.72315	0.710754
Adk	31.3669	19.5012	27.0346	20.5254	37.846551000000005	119.547	124.793	19.1197	42.4274	27.1019	32.6383	90.8599	24.981897000000004	79.85924299999999	113.968	106.11717339356798	84.1188	51.805596363999996	52.4699	56.942584999999994	33.110578000000004	69.90394739999999	70.2195	72.0748	15.0198	11.0708	27.1331	37.437962999999996	25.0829	20.884093999999997	12.996	18.0659	21.8291	19.9692	30.2258	27.0818	15.2136	22.2968	46.4051	11.5041
Adm	0	0.130656	0	0	0	0.128014	0	0.448551	0	0	1.17375	0	0.508177	0.754183	0.220969	0.0485717	0	0	0	0	0.0617568	0	0.689003	2.34392	0	0	0	0	0	0	0	0	0	0	0	0	0	0	0	0
Adm2	0	0	0	0.0564345	0	0	0	0	0	0	0.0823938	0.139741	0	0.336275	0.0740287	0.129628	0.347119	0	0	0	0	0	0	0	0	0	0	0	0	0	0	0	0	0	0	0	0	0	0	0
Adnp	2.07284	0.937286	1.50497	1.16311	0.863364	4.3535	7.78795	0.453664	2.90421	0.924084	1.98123	2.43937	0.807498	4.62736	2.83	2.26215	1.80663	4.73314	2.62774	1.9799	2.26902	0.921352	1.03334	4.10454	1.20103	0.932482	2.02726	3.03851	1.9081320000000002	2.56778	2.3721666900900003	2.19322	1.18555	1.79408	1.51573	1.69338	2.2469800021662603	1.12602	2.19748	0.486744
Adnp2	0.105998	0.153307	0.175818	0.211636	0.612998	0.304307	0.163466	0.0964566	0.0133845	0.125038	0.14514	0.240596	0.0468855	0.23862	0.216574	0.357236	0.208276	0.311246	0.140027	0.207529	0.0841174	0.0919407	0.00750267	0.800548	0.0531957	0.0314712	0.104669	0.21737	0.693343	0.091913	0.03488	0	0.410554	0.261774	0.114863	0.134924	0.177536	0	0.22255	0.0299827
Ado	0.139957	0	0.194672	0.220148	0.211982	0.542002	2.34065	0.123444	0.133214	0.0702238	0.599232	1.17941	0.495357	0.242154	1.56012	0.91405	0.75413	1.48606	0.0780952	0.460355	0.0789274	0.0843853	0.18622	0	0.067563	0	0.44123	0.30554	0	0	0	0.141425	0.415062	0	0.319103	0.077469	0	0.687175	0	0.468328
Adora1	0.161632	0.261311	0.1297	0.184338	1.47694	1.46812	5.059857000000001	0.822981	2.88573	1.14872	0.67954	1.9800300000000002	0.203271	4.5251	1.38106	6.60574	3.38518	3.88727	0.85064	0.89528	0.92635	1.2641263999999999	0.389049	0.231061	0.526075	1.3723219999999998	2.82361	1.9091420000000001	0.18828509999999998	0	0.870444	0.4527	1.02314	1.4417672000000001	2.99266	1.71033	5.42386	0.48184	0.35186	2.2585420000000003
Adora2a	0	0	0	0.0461952	0.407084	0	0	0	0.111696	0.0587098	0.135949	0.121135	0	0.134951	0.415217	0.608327	0.105181	0	0.391852	0	0.0329296	0	0.0937312	0	0	0	0	0	0	0	0	0.1525	0	0.384532	0	0	0	0	0.266688	0
Adora2b	0	0.39871	0	0	0	0.669	0	0	0	0	0	0.079358	0	0	0.128337	0	0	0	0	1.50131	0	0	0	0	0.146352	0	0	0.606153	0.0432958	0	0	0	0	0	0	0	0	0	0	0
Adora3	0	0	0	0	0	0.0956581	0	0	0	0	0	0	0	0	0.161647	0.0441543	0	0	0	0	0	0	0	0	0	0	0	0	0	0	0.223502	0	0	0.376458	0.0828342	0	0	0	0	0
Adpgk	0.466848	1.46852	0.550406	1.0629	0.948642	5.573309999999999	5.646380000000001	0.561082	1.18858	0.159325	0.182853	1.05297	1.17094	1.9732589999999999	3.01174	2.23141	1.7321826605000001	2.26403	2.05581	2.72025	0.783038	0.721855	1.2473990000000001	3.80039	1.06697	0.053152	0.963182	1.17221	0.351698	0.813682	0.664792	0.485966	1.33438	0.498726	0.510819	1.0002	2.69058	0.9876309000000001	0.899548	0.994823
Adprh	0.598378	0.0830353	0.814958	1.068	0.319384	2.14286	2.7108	0.0806835	0.568318	0.96166	0.759573	1.72741	0.652938	2.86781	2.70766	1.05672	0.684433	0.980684	1.37528	1.9559	0.563879	0.688484	1.10118	0	0.351657	0.305751	0	0	0.779779	0.166913	0	0.178157	0	0	0.791632	0	0.47098	0	0.185699	0.0669823
Adprhl1	0	0	0	2.55414	0.0502676	0	0	0	0.28608	0	0	0	0	0	0.0878672	0	0.900254	0.363002	0.0118426	0.0351101	0	0	0	0	0	0	0	0.0344607	0	0	0	0	0	0	0	0	0.120196	0	0	0
Adprm	2.45266	1.55016	1.0152	2.7085	2.01922	7.39158	11.327	2.28928	3.05984	1.15997	2.05924	5.84488	2.10806	5.53026	4.26502	5.26432	4.897	5.12078	5.05114	2.39114	2.7919	2.1237	3.89922	4.0589	2.03804	0.370824	1.39232	2.56962	3.3225	0.719538	0.275618	0.67565	2.2927	1.22678	1.00288	2.10258	6.91986	4.14728	3.0067	0.397842
Adprs	0.13461	0.0269767	0.124096	0.105876	0.603289	3.18716	4.04178	0.576602	2.47147	0.446207	0.791385	2.17722	0.488022	5.12725	4.60036	2.14094	2.88136	3.17774	7.19663	0.879716	0.34958	1.03025	0.477067	0.989946	0	0.186191	1.16462	2.41812	0.113944	2.38551	2.05349	1.47303	1.54392	0.758143	0.913274	0.632012	2.38462	0.719443	1.44688	0.260909
Adra1a	0.0656521	0.276784	0	0	0.8396129999999999	0.31524	1.62676	0.585352	0.699468	0.146775	0.100444	0.274293	0.140994	1.0796	0.9787229000000001	0.687672	0.9816860000000001	0.66142	0.195926	0.413747	0.790308	0.643021	0.781092	0.0654566	0.219786	0.196109	0	0.38256	0	0	0.492738	0	0	0.461438	0	0	0.0755545	0	0	0
Adra1b	2.66503	1.29385	3.39691	2.79898	2.55546	6.64496	17.0192	3.5319	3.85725	2.33144	4.6186	2.65227	2.07092	1.92589	1.88011	2.19033	2.09836	2.03115	18.8143	9.07656	4.6798	4.37428	2.55342	25.763	8.12184	1.62674	9.20888	5.37404	3.46609	4.78012	2.37316	5.04456	4.2044	2.78136	1.22658	6.527	4.65668	4.98064	12.6938	2.60923
Adra1d	0	0	0	0	0	0	0	0	0.0530407	0	0	0	0	0	0	0	0	0	0	0	0	0	0	0	0	0	0	0	0	0	0	0	0	0	0	0	0	0	0	0.0200223
Adra2a	0	0	0	0	0	0	0	0	0	0	0	0.309124	0	0.0589717	0.069198	0	0	0.0216774	0	0	0	0	0	0	0	0	0	0	0	0	0	0	0	0	0.164274	0	0	0	0	0
Adra2b	0.270195	0.151412	0.11931	0	0.0938241	0.688519	1.41517	0.0419865	0.683704	0.0178532	0.327544	0.284108	0.289795	0.328214	0.0722069	0.259398	0.0427345	0.497295	0.397168	0.0587195	0	0.0813405	0.172295	0.07896	0.102733	0	0.111694	0	0.424729	0.0434032	0.54674	0.0684464	0	0.186379	0.28504	0	0.0364912	0	0.28844	0
Adra2c	0	0	0	0	0	0	0	0	0	0	0	0	0	0	0	0	0	0	0	0	0	0	0	0	0	0	0	0	0	0	0	0	0	0	0	0	0	0	0	0
Adrb1	0	0	0	0	0.0598364	0	0	0	0.0326933	0	0	0	0	0	0.0345144	0	0	0	0	0	0	0	0	0	0	0	0	0	0	0	0.0474977	0	0	0	0	0	0	0	0.137779	0
Adrb2	0.0389811	0.0702452	0.0215314	0.429245	0	1.14056	0	0.818399	0.0739985	0	0.0221599	0.204419	1.40153	1.22217	1.40775	0.315787	0.0462785	0.537883	2.40926	0.286141	0.497369	0	0.0414342	0.0428125	0	0	0	0.335107	0	0	0.377116	0	0	0	0.0614647	0.0840258	0.831651	0	0	0
Adrb3	0.553485	0	0.0226569	0.0806184	0.195669	0.024478350000000003	0.757701	0	0.272451	0.0407115	0.0932541	0	0.581793	0	0	0	0	0.154249	0.316986	0	0.546447	1.0278779999999998	0	2.4352	0.156247	0	0	0	1.7312999999999998	0	0	0	1.1675309999999999	0	0	0.132803	0.16695	0	0.0549201	0.296957
Adrm1	13.0818	5.60179	13.2123	10.3368	11.1082	22.2208	15.4127	5.62701	13.4291	5.42585	13.025	34.9493	14.2586	33.8313	29.2214	35.1638	28.5663	26.2368	16.4194	18.887	13.7428	16.0053	22.7705	17.0534	4.32525	2.99592	6.95128	12.6617	9.36376	12.5095	7.94847	9.46394	11.6834	5.36633	9.49178	10.7539	10.5471	5.26364	10.7067	6.10858
Adsl	1.37041	1.20887	3.20562	1.68828	0.372768	1.85424	1.83156	0.096136	0.56387	1.19325	1.38799	2.48912	0.703289	1.84056	4.19853	2.79353	3.05275	1.80329	1.01819	1.23693	0.383478	1.26035	0.473719	2.23866	0.0626903	0.081805	0.477034	0.353768	0.138797	0.437192	0.0909586	1.74711	0.548583	0.170555	0.262224	1.16824	1.80076	0.384496	1.0551	0.237468
Adss	1.99513	1.10236	2.22159	1.97201	2.37591	4.8298	2.93754	2.11905	6.60061	2.15185	3.81213	7.18918	1.60414	5.56808	4.68778	6.49933	5.71652	4.5868	2.68544	3.16497	2.11152	3.10524	2.19538	3.17153	1.4093	0.437815	1.75105	3.06784	0.921452	2.67959	1.07137	1.94308	0.670421	1.36961	3.3556	1.93463	1.89435	1.23581	3.01406	1.04329
Adssl1	0.158512	0.0845866	0.758125	14.9336	0.275233	1.26233	2.44192	0.164176	1.20321	0.698036	1.90133	1.74203	0.700083	5.69449	4.27022	3.64584	3.09133	2.29881	2.95047	0.401809	1.17011	1.19118	1.64714	3.66502	0.803291	0.26203	1.05526	0.415572	2.63879	0.339415	0.0971513	1.67067	0.208989	0.409847	1.67383	0.870255	2.95903	0.112061	1.22136	0.177668
Adtrp	35.6107	10.5739	19.4525	17.136	45.56425000429237	43.577	25.8656	9.33495	33.291	10.990860189344001	27.01829700262737	67.5971	47.2251	81.3017	90.704	99.6593	71.51574600000001	55.97	28.9405	41.4175	46.3477	75.533	46.1262	13.338474999999999	4.0096	2.1604799999999997	6.26466	6.85859	5.51891	6.4542202306992005	1.91076	4.79276	10.222311999999999	6.08233	5.26526	8.09607	6.46965	3.99916	13.2169	2.42207
Aebp1	0.397531	0.0872121	0.0145488	0.265793	0.21900789999999998	2.7344150000000003	0.8587020000000001	0.18440679999999998	0.225868	0.13672830000000002	0.135108	0.305595	0.0439628	0.261795	0.23061539999999997	0.512499	0.421691	0.366904	0.057939489999999996	0.24686039999999998	0.22479749999999998	0.573303	0.48535169999999994	0.57074	0.037392299999999996	0.0434063	0.257162	0.056216079999999995	0.264305	0.0633842	0.10825	0.338389	0.629058	0.355436	0.258748	0.140108	0.48548	0.0966137	0.31277849999999996	0.0842677
Aebp2	1.15735	0.19386187000000002	0.393051	0.505697	0.875996	0.7282	0.519266	0.681793	0.933899	0.450701	0.550154	1.38584	0.599781	1.4803562000000001	1.43127	1.0135560000000001	1.61913	1.21175	0.573104	0.711886	0.144612	0.787272	0.418263	1.15107	1.30056	0.107595	0.471745	0.197138	0.165142	0.390868	0.090198	0.060611	0.915323	0.422208	1.47573	1.9126060005525118	0.536184	0.27936479999999997	0.438423	0.0951431
Aen	1.90939	0.279611	0.547284	2.87477	0.150803	0.48441100000000004	1.4730439999999998	0.442116	1.82037	0.34786419999999996	0.992076	1.46668	0.8550696651399999	4.4311	3.2218	2.5788541763999997	2.4583839999999997	3.4485200000000003	0.257976	0.665897	0.552754	0.409954	0.370335	0	0.7243310000000001	0.580966	1.39465	2.39241	0	0.492801	1.54063	1.14816	0.757136	4.93592	0.93801	0.656484	2.28372	1.69292	0.55118	0.298746
Afap1	0	0	0.0275027	0.14736	0	0.778546	0.315718	0.0145131	0.710383	0.0123276	0.141726	1.7699930000000001	0.141949	0.44053010000000004	0.272264	0.514296	0.396976	0.224481	0.414481	0.0681956	0.0475118	0.190906	0.0557701	0.113823	0.118115	0.155317	0.0256685	0.133257	0.250809	0.125908	0.413916	0.139562	0.148216	0.0642232	1.25256	0.868905	1.55096	0.052535	0.0661017	0.107008
Afap1l1	0.398376	0.119301	0.0219044	0.524869	0.0346333	0.0833622	0.829143	0.54319	0.207609	0.058869	0.101641	0.276131	0.132104	0.0901778	0.377216	0.107516	0.470424	0.500955	0.371067	0.0484885	0.207838	0	0.158653	0.150993	0.0187932	0.0327157	0.347057	0.148383	0.348972	0	0.272251	0.404393	0.307303	0.127675	0	0.823198	0.357372	0	0.498813	0.254841
Afap1l2	0.0115022	0.0413538	0.4703	0.0704064	0.0183127	0.123758	0.7297248350000001	0.0400757	0.0654099	0.022689	0	0.0489298	0.130744	0.0337691	0.315086	0.0178726	0.0271883	0	0	0.354959	0.0379618	0.282251	0.012217	0.0499369	0	0.15710980000000002	0	0.374296	0	0	0	0.29884	0	0.886217	0	0.122219	0	0	0	0.0327916
Afdn	1.9144494157999998	1.224764471353474	1.3435233800000002	1.19068	1.2299337460335433	3.4951197604504527	7.182114870548871	1.04294	2.43739	1.22167	1.9991193449000002	2.96458	1.360869022988943	2.9382925566788822	1.36637	1.7546800134271416	1.8655	2.4213406279000003	2.80054	1.9793446515272308	0.921137	1.10708	1.5123	4.24872	1.449594520350248	0.6892199999999999	3.18333	3.2752212000000003	2.2520346454099998	2.3925637270399998	1.69538	3.26327	2.1746	2.23609	3.35009	2.80415	3.0171203029999996	2.2372	2.73992	1.055
Aff1	0.858965	0.643825	0.885933	0.846538	1.042650001193564	2.4649199999999998	2.68781	1.0479	2.8602207960548163	0.5526170000616097	1.3716098861080002	2.48054	0.558369	2.31761	1.001554826543569	1.47327	1.59955	1.79339	2.8066446139299996	1.12887	0.852382	0.424298	0.608127	2.7233799999999997	1.0118	0.502227	1.8852496344476202	0.981888	0.784826	0.5867788735199999	0.81818	0.335166	0.97247	1.19057	1.79926	1.28724	1.4759131031400001	0.39456	0.964754	0.518023
Aff2	0	0	0	0.0138353	0.219342	0.16080774099999998	0.5154166201999999	0.0203646	0.0111024	0.166449	0	0.0566752	0	0.006615	0.00582755	0.031640654000000004	0.00688497	0	0	0.00949347	0	0	0	0.0883532	0.0991965	0	0.0359018	0.0372787	0	0	0.217889	0.0639984	0	0	0	0	0	0	0	0
Aff3	0	0	0	0.0142948	0	0.0797181	0.182185	0.00701489	0.176343	0	0.0332605	0.084556	0.034455	0.119277	0.0903296	0.0108968	0	0.0915014	0.0397131	0.117723	0	0	0.0192928	0.039135694299999996	0.132487	0	0.24735333478000002	0.0128422	0	0	0	0.0661659	0	0	0.0592269	0.012750756932999999	0.0119832	0.0126076	0.063495	0
Aff4	5.02572	3.2648	3.54642	3.04413	4.62595	6.76666	13.486434000000001	2.64594	5.508458887200001	2.9546	5.98492	9.96369	3.26342	7.72132	4.26154	6.54574	5.45274	7.57284	5.72494	4.5709159999999995	3.95036	3.5223	3.614	7.46356	3.6068	1.30987	4.23208	5.30884	3.1439	4.15498	2.03224	4.60584	5.1447	4.191	8.23428	4.10716	6.75174	3.6451	6.46204	2.9
Afg1l	0.166653	0.16003	0.680262	0.255981	0.115767	0.0896307	0.562234	0.213957	0.26512	0.115505	0.625351	0.598355	0.0946468	0.441722	0.41715	0.674923	0.7086870000000001	1.27615	0.777618	0.271435	0.405563	0.375238	1.03772	0.621099	0	0.0827602	1.46333	0.428559	0.0840721	0.120634	0.417934	1.2659	0.277505	0.39159900000000003	0.545366	0.357421	0.510355	0.599931	0.798919	0.335658
Afg3l1	3.45416	1.85424	2.28653	1.0046	2.59929	4.69736	2.46135	0.909315	2.3285	0.95298	2.50131	8.98088	2.081	12.3545	10.0396	11.3622	8.95349	6.9113	2.5441	3.10854	2.48598	2.59955	3.05171	2.45079	0.164274	0.667288	2.2289440000000003	1.56464	1.5816	1.02021	0.898974	1.24877	2.87062	1.04158	2.18761	3.3818	2.56387	0.506394	2.39643	0.769851
Afg3l2	1.48321	1.83338	1.81887	2.93902	2.47163	9.32142	11.560179999999999	1.19129	3.90692	1.12328	2.12364	6.121849999999999	1.52246	7.71128	7.711328999999999	8.437686000000001	8.156189999999999	6.281766999999999	4.06075	1.5945520000000002	1.42998	3.76333	2.24149	12.6023	2.87984	0.718066	2.98354	2.6539020000000004	2.71578	3.31235	1.13185	1.70386	2.02313	2.89115	5.06919	10.7092	11.996360000000001	3.53575	2.86485	1.3837770999999999
Afm	33.9526	14.5786	26.9077	17.0709	22.2463	71.2777	74.1655	21.288	38.2555	11.5618	24.9062	41.5365	20.5419	39.5454	50.623	43.4411	31.6467	36.8452	56.7106	47.9513	24.9977	36.303	38.765	56.3825	17.4002	6.44108	34.4135	28.6944	18.2523	30.0934	24.0985	35.8755	21.5841	13.5591	16.1975	25.1369	26.925	27.4232	27.8136	11.0696
Afmid	9.86524	4.45045	6.30125	5.57938	7.00149	45.925326000000005	99.23743999999999	5.27141	28.2071	13.971824999999999	8.362795779699999	13.7785	8.55936	14.5988	14.311	28.8506	13.4042	9.39559	38.3879	27.8591	12.835082900000002	20.8674	23.5785	134.94	4.22044	1.22051	20.498497500000003	12.2614	7.7043	3.46275	3.69329	13.0388	7.10427	12.898867000000001	3.5101899999999997	21.409	9.2508	11.7061	45.489	4.58676
Afp	0.21924	0.649408	0.0284039	0.111583	0.100852	1.40276	1.40131	0.0899341	0.415691	0.203727	0.497618	1.47764	0.232058	1.94568	1.68723	4.66476	3.81349	1.6367	0.566531	0.440209	0.127879	0.11427	0.205496	0.869631	0	0.0424683	0.503795	0.38543	0.0647748	0.309705	0.742856	0.481057	0.153041	0.298549	0.578571	0.796759	0.956802	0.542819	0.375633	0
Aftph	1.55666	0.651317	1.1323159999999999	0.948635	1.96193	1.9540039999999999	5.84589	1.10194	2.41001	1.13726	1.73147	3.31868	1.3701316000000001	2.97999	2.89147	2.74885	3.1724	1.76878	1.90532	1.29524	1.31228	1.56812	1.58492	1.95307	0.662307	1.05703	0.411057	3.45012	0.975706	0.861666	0.753585	2.58044	1.82755	0.728294	1.97972	2.97154	2.92712	0.314707	0.831611	0.486487
Aga	5.58174	1.54195	2.28201	3.03493	5.298090999999999	3.5678400000000003	6.19902	2.08686	5.21027	1.61918	4.94551	11.0065	3.94672	9.21969	13.6529	11.4058	7.4245	6.68911	3.45305	6.07244	5.46679	4.65756	4.25811	3.59715	0.76928	0.178749	1.62172	1.68354	0.682678	1.27724	0.349523	0.471855	1.19232	3.34065	0.859842	1.5318	2.53949	0.377659	1.70037	0.550509
Agap1	0.451754	0.181713	0.438111	0.174187	0.123674	0.519073	1.18421	0.143013	0.592949	0.418521	0.492026	0.724189	0.209843	0.7191249999999999	0.8964833999999999	1.01994	0.751787	0.679732	0.252167	0.186768	0.208195	0.135333	0.10503	2.22185	0.36735	0.0467048	0.235778	0.38328	0.649487	0.386257	0.386933	0.31449	0.483568	0.24952	0.857992	0.730737	1.00442	0.314832	0.512834	0.464997
Agap2	0.109143	0.0653525	0	0.350555	0.0948995	0.424197	1.17797	0.0421984	0.413599	0.044772	0.0927997	0.0582822	0.0344734	0.092292	0.0362407	0.0245457	0.010735	0.0457592	0	0.265565	0.0499031	0.337763	0.0869257	0.649242	0.325829	0.059711	0.138692	0.0580241	0.136447	0.0217878	0.0993524	0.167353	0.129528	0.0698924	0.0588391	0.0384939	0	0.0380462	0.11972	0.128999
Agap3	1.83276	1.05435	1.1707	0.8126771399999999	2.17132	5.3081	9.7742	3.22281	2.67409	1.27706	1.91544	4.03175	1.2212509999999999	2.77511	2.89184	3.27857	3.03429	3.20039	3.46784	4.51842	2.14545	2.19463	3.18692	7.11459	1.35527	0.201278	1.43746	1.75332	1.20049	1.36582	0.143913	2.7494490000000003	1.1551799999999999	3.2137371712792002	1.2131286000000001	3.1388540000000003	5.134752000745961	1.5350600016324099	3.70198	1.30321
Agbl1	0.0571556	0	0	0.00524151	0	0	0.165267	0.107617	0.0135322	0	0	0.00765651	0	0	0	0.101891	0.193735	0	0.109377	0	0	0	0.00758544	0	0.188251	0.0436578	0.102219	0	0	0	0.0389335	0.0261115	0.0339164	0	0	0	0.637353	0.0595827	0.0187525	0.0909522
Agbl2	0	0	0	0.016026	0.0708475	0	0.0471157	0.011823	0.0361774	0.159821	0.0115524	0	0	0	0.018570948925519998	0	0	0	0	0	0	0	0.0202749	0.433913	0	0	0.156474	0.216872	0	0	0	0	0	0	0.0294196	0	0	0	0.134315	0
Agbl3	1.76263	1.5164	0.302862	0.874763	0.616004	3.7365505999999997	1.42679	3.00034	5.554272600000001	1.5613	1.44302	2.34762	2.86761	2.0356	3.26608	4.761	1.9300203999999999	2.7177499999999997	1.2321284000000001	1.78881	1.2636	3.38347	2.07364	0	0.631003	0	1.15608	0.198014	0.156996	0.319131	2.07889	0.111093	0.846904	0	1.5258	1.10138	0.39258901376887995	0	1.66826	0
Agbl4	0	0	0	0	0	0	0	0	0	0	0.0432496	0.394962	0	0.0411894	0	0.177587	0	0	0.398503	0	0	0	0	0.160502	0.684424	0.119783	1.08332	0	0	0	0.100473	0	0	0	0	0	0	0	0.293474	0.525799
Agbl5	0.122993	0.0128097	0.556796	0.246875	0.029739	0.852607	1.27595	0.159303	0.8816963999999999	0.192659	0.38765	0.753076	0.845026	1.28764	1.01614	1.09073	1.18913	1.4984672399999999	1.60108	0.949194	0.22335929999999998	0.0372797	0.181574	0.80604	0.43402569999999996	0.087125	0.28788400000000003	1.30164	0.461093	0.320037	0.454306	0.856608	0.903203	0.6865756000000001	0.24996218039999998	0.633132	0.6282705900000001	0.305386	0.8064450000000001	0.353562
Ager	0.304239	0	0	0.152274	0.0479386	0.807561	1.03589	0.0972055	0.105163	0	0.504281	0.257439	0.0261331	0.691044	0.0836989	0.149443	0	0	0.0614282	0	0.061912	0	0	0	0	0.0922136	0	1.13892	0.0471122	0.67069	0.617498	0.217844	0.131254	0	0	0	0.399984	0	0	0.487085
Agfg1	0.456944	0.215444	0.486025	0.388054	0.345568	1.7844820000000001	1.4501173440000001	1.06636	0.319309	0.49969465999999996	1.32432	1.77515	0.433409	1.55879	1.39903	1.2203903306000001	1.28482	1.63266	0.371787	0.345474	0.211432	0.307864	0.520228	1.0786692739900001	0.123912	0.21557	0.27780143999999996	0.608888	0	0.274962	0.420893	0.67793	0.0774582	0.758451	1.50476	1.13362	0.591758	0.13814749999999998	0.304073	0.656954
Agfg2	1.67186	0.959351	3.00391	1.93284	1.9188730999999999	5.60543	7.25785	1.36181	5.41972	2.1868203536840003	3.80069	6.586620001921845	1.33596	5.32947	4.17148	6.77156	3.78303	4.03226	5.34053	3.96761	2.9856	2.11396	5.38401	7.05146	2.43804	1.38298	4.26005	4.38747	1.44013	2.91052	2.39317	5.4464	2.20423	1.5386273000000001	2.1723	2.87834	4.52102	2.92008	4.7139	1.71626
Aggf1	2.74858	1.60776	1.16667	1.84704	1.68369	4.11426	4.65419	0.640717	2.70731	2.34682	4.23439	8.61844	2.24502	3.61542	3.60451	3.47556	4.24443	3.55079	2.46808	2.31918	1.95098	1.97442	3.68926	4.13014	1.8392	0.60473	2.13133	3.61915	1.44589	3.73701	1.27325	2.5242	1.79787	2.61046	3.9733	3.16972	2.39859	2.38314	3.0562	2.14149
Agk	0.359681	0.168066	0.662395	0.364931	0	2.3360630000000002	0.507803	0.139878	0.417297	0.779181	1.12091	2.31214	0.0567155	1.38838	1.51249	1.67	1.47311	1.02758	0.441242	0.662173	0.407458	0.0909073	0.785907	0.114229	0.114174	0	0.289704	0.730436	0.0875588	0.49908549999999996	0.43036	1.0334	0	0.26883	0.881171	2.16628	1.09949	0	0.374442	0.202436
Agl	1.39218	2.02226	1.66449	2.44785	2.13361	8.92575	12.9627	2.82642	6.69441	1.25751	3.56738	3.44205	1.2286	5.71336	4.2011465999999995	2.86806	2.77933	3.80925	7.15179	3.34459	1.78397	1.88582	3.1448	10.5106	1.32993	0.646007	2.8994014999999997	5.0489	1.19855	1.76065	1.78032	1.78126	1.16634	1.15449	1.44885	1.99322	2.48113	1.61095	4.73746	0.855053
Agmat	13.804030000000001	4.45886	18.2089	14.015139999999999	15.277660000000001	39.1005	43.239	9.11642	16.4962	9.736849999999999	18.974	30.5397	16.902238999999998	26.1283	33.070766000000006	30.0207	22.0535	14.551	35.177879000000004	24.6033	15.6367	31.726734999999998	31.5564	42.6486	10.3344	3.52432	11.3875	14.3373	14.9802	10.6552	8.60995	16.8945	11.7294	4.41092	6.99415	7.99556	9.64418	10.641160000000001	25.7734	6.2744
Agmo	2.16703	1.10595	4.11372	3.40173	3.56569	9.03271	8.41102	1.95737	5.319279000000001	1.4187	3.77635	8.05888	2.60021	14.3045	10.3868	13.6367	10.1646	6.46561	3.51185	6.12245	3.72102	7.46946	4.37589	4.86867	1.5793	0.925763	4.4793	2.63528	1.82498	0.783261	0.556797	0.686313	0.214282	0.654014	0.800046	2.13547	4.17787	1.99307	1.39776	0.234405
Ago1	0.17375705000000002	0.41567762999999996	0.121215	0.319967	0.34726229000000003	1.0688143399999999	1.45715	0.162077	0.679082	0.304813	0.445249	0.570641	0.460058	0.7234770850000001	0.492882	1.17381	0.462356	0.7283141909999999	1.79267	0.637787	0.267563	0.7208216500000001	0.278432	1.24904	0.247386	0.053767998000000004	0.386083	0.269635	0.10941790400000001	1.18308	0.241815	0.460478	0.25227943999999997	0.181461	0.511647	0.33641614999999997	0.6751761319999999	0.166663	0.595643	0.0938426
Ago2	0.12355	0.169081	0.494674	0.957943	0.537158	1.07651	2.04108	0.561682	0.635377	0.269284	0.220087	1.15041	0.602106	0.768436	1.17778	1.81967	0.479064	0.421825	0.3865	1.21616	0.493747	0.635551	0.421704	1.94635	0.515692	0.0434428	0.0722752	0.2439	0.161763	0.0845465	0.265018	1.78448	0.754079	0.135591	0.428467	0.279993	1.36915	0.147598	1.06825	0.250401
Ago3	1.1157415602400989	1.26916	0.64695	0.550393	0.290922	2.633110000968944	3.05631	0.51666	1.5022	0.95839	1.230796000631942	1.554063000217359	1.3179235999999999	2.22114	0.948764	2.00004	1.13972	1.45118	1.9346060026923202	1.0353800007843459	0.578634	0.46279	0.607651	5.5188670005677825	0.66227	0.198363	0.604639	1.57181	0.6857	1.2161	1.6158	1.290580000562378	0.481695	0.858744	0.33265	1.2114300006014551	1.4497324536344371	0.701091	0.803656	0.73739
Ago4	0.0872903	0.99424	0.898426	0.333798	0.192905	0.825936	0.28756	0.255718	0.450176	0.17135	0.75838	0.86563	0.27556749999999997	1.22046	0.628757	0.490498	0.488845	0.686513	1.91901	0.831665	0.328962	0.32206080000000004	0.118649	1.34612	0.306131	0.0537704	0.31651799999999997	2.06849	0.0546409	0.332125	0.702669	0.465557	0.0656074	0	0.533766	0.265445	0.55532	0.0914929	0.439804	0.279478
Agpat1	1.03136	0.277912	0.916133	1.17275	0.6101949999999999	5.9198	9.08063	1.04722	1.20604	0.659391	0.110286	0.9630369999999999	0.576211	3.2118409999999997	0.705943	2.78869	0	3.20303	3.48963	2.66473	2.16726	0.755629	0.483772	2.35043	1.2368	0.29214	2.44932	0.381584	0.471209	1.77311	1.31518	0.965156	0.679704	1.0744	1.16479	1.19571	2.69912	0	2.4056767100000003	0
Agpat2	12.8206	3.36238	9.53622	5.6367899999999995	13.8573	19.9478	29.7108	6.25958	9.17474	2.8767	16.0194	26.421999999999997	13.384250000000002	22.530549999999998	37.6625	40.8041	20.0372	9.8293	22.1473	14.6865	18.8734	43.7902	16.0925	19.2086	8.3843	4.61323	14.5699	9.61916	4.14561	5.83324	5.7999	5.58754	9.18088	7.29458	1.64504	12.878229999999999	11.2096	8.54308	7.76023	8.0174
Agpat3	48.612	23.725884299999997	36.4231	28.687754000000005	44.9372	43.3233	38.095	20.477242999999998	44.8757	19.7723	52.13036099999999	135.36568400000002	45.0427	133.77	119.867	132.542	142.87	123.049	56.7589	54.5773	49.824158000000004	46.09930799999999	62.340796999999995	23.1343	10.841068199999999	9.47262	15.4559	27.444	19.5029	19.2839	11.2657	16.4981	24.035	23.6878	41.698	43.4686	45.1055	13.5214	19.397441999999998	16.034
Agpat4	0.140552	0.0421885	0.0721244	0.0690977	0.0842722	0.209871	1.29915	0.647693	0.600119	0.0174073	0.0998224	0.23296	0.0827953	0.298833	0.193617	0.0790619	0.155159	0.0823044	0.145179	0	0	0.61964	0.149371	0.6271439999999999	0.367253	0	1.16151	0.376845	0.118299	0	0.581442	0.0843482	0.125084	0	0	0.264187	0.812087	0.0467421	0.421707	0
Agpat5	6.01755	2.08324	3.70741	3.10155	3.5192	5.16986	4.47476	1.2784	4.58934	2.17663	6.87392	15.9263	4.13884	13.8343	10.8168	11.5327	12.3357	8.65628	4.23688	3.8738	2.96934	2.51558	5.04099	2.46547	2.21985	0.681212	1.08899	2.35938	1.50559	2.47932	2.15045	2.29194	2.43403	1.18549	8.70029	5.28854	5.3619	0.926417	2.94167	1.19364
Agps	0.103687	0.0276139	0.228216	0.190301	0.24031	0.812611	0.266384	0.107042	0.633319	0.295437	0.405158	0.906635	0.174606	0.770242	0.747179	0.445706	0.803361	0.781999	0.176953	0.261974	0.101397	0.126956	0.501709	0.300114	0.631353	0.0568415	0.189229	0.122798	0.0770307	0.110568	0.189302	0.0427633	0.164063	0.177533	0.62973	0.0489682	0.32253	0.33868	0.395742	0.131383
Agr2	0	0	0	0	0	0	0	0	0	0	0	0.114134	0	0	0	0	0	0	0.260557	0	0	0.610316	0	0	0	0	0.370422	0	0	0	0	0	0	0	0	0	0	0	0	0
Agr3	0	0	0.282235	0	0	0	0	0	0	0	0	0	0	0	0	0.0565451	0	0	0	0	0	0	0	0	0	0	0	0	0	0	0	0	0	0	0	0	0	0	0	0
Agrn	0.5743042000972446	1.040266670700937	0.176261	0.36546100000000004	1.34297	3.45925	5.90075	0.418396	2.84802	0.9125365999999999	0.9228572849119999	0.481069	0.31539	1.9514988707457102	0.592896	1.9042802699999999	0.817632	1.12644	1.6165820000000002	1.4767320000000002	0.434011	0.68082	0.170498	3.58015	0.47439	0.15959220000000002	1.0720229000000001	0.945362	0.41906553500000004	1.30248	0.24965710000000002	0.750978	0.953417	0.338806	0.860605	1.61742	1.3607570652118999	0.390826	1.09671	0.760777
Agrp	0	0	0.0985378	0	0	0.103406	0	0	0.33426	0	0	0	0	0.30759	0	1.65722	0	0	0	0	0	0	0.0920308	0	0	0	0	0	0	0	0	0	0	0	0	0	0	0	0	0
Agt	97.1738	34.4492	70.751	50.361	124.058	209.646	117.597	50.2356	105.626	39.2536	88.0714	195.755	85.5916	275.442	292.88	247.046	226.876	221.084	148.475	196.553	128.225	116.286	249.08	65.0262	15.425	12.9194	33.3634	42.6242	35.0282	35.8814	18.6361	25.2682	24.854	25.449	31.485	27.2896	36.7646	26.3398	50.8306	17.0258
Agtpbp1	0.41152	0.774246	0.652068	1.0805259999999999	0.44048	0.709908	2.85558	0.11180040000000001	0.689615	0.152477	0.6483639999999999	1.16033	0.41250600000000004	1.404050989591948	1.49406	1.5305	1.26014	1.77232	0.588809	0.590136	0.7118521050000001	0.895103	0.739008	3.2387729999999997	0.432248	0.317755	0.8417789999999999	0.722782	0.922144	0.723596	0.42306045999999997	0.107037	0.151513	0.6320449579999999	0.7701929999999999	1.27012	0.6756373999999999	1.42075	1.0452520005553811	0.0336279
Agtr1a	2.37044	0.698778	1.8260699999999999	1.16983	2.6807429999999997	9.736889999999999	6.49428	1.6839720000000002	3.31095	1.52622	2.3276	2.3732699999999998	1.7361630000000001	5.18157	4.41735	4.37289	3.89847	2.79591	2.72648	4.86219	1.34616	2.78328	1.33437	6.10875	1.8202530000000001	0.540399	1.8352410000000001	3.10857	1.37832	2.9219	1.87107	0.900252	1.10294	1.20928	0.871578	1.86602	0.333063	4.32819	1.6257000000000001	0.30449400000000004
Agtr1b	0	0	0	0	0	0	0	0	0	0	0	0.0484341	0	0	0	0	0	0	0	0	0	0	0	0	0	0	0	0	0	0	0	0	0	0	0	0	0	0	0	0
Agtr2	0	0	0	0	0	0	0	0	0	0	0	0	0	0	0	0	0	0	0	0	0	0	0	0	0	0	0.238296	0	0	0	0.127333	0	0	0	0	0	0	0	0	0
Agtrap	0.238503	0	1.16854	1.42891	0.308409	0.281644	0.269723	0	0	0	0.27364	1.25117	0.904384	1.96793	2.59913	0.8679560000000001	1.72602	0.147598	0	0.199638	0.411507	3.71291	2.00468	0	0	0	0	0.288827	0	0	0.559949	0	0	0	0.652614	0	0.280725	0	0	0
Agxt	24.7114	7.38678	18.1359	12.0588	24.113800001306043	49.9614	27.4983	13.7005	17.433	14.7845	28.0302	46.5475	23.2125	32.547200000000004	63.2933	49.581	31.263600000000004	26.844	54.5556	52.4627	28.4572	41.7775	73.5418	25.1139	9.64321	4.69917	14.0361	17.1562	13.8341	16.8752	12.5856	46.7765	12.72	8.57977	18.6336	12.4082	6.64959	14.8463	22.041	9.2643
Agxt2	17.027	12.6936	15.9499	12.8713	7.97713	30.9116	75.3089	11.3227	24.7163	11.266653999999999	15.6056	29.7713	12.006251840000001	18.023	10.133598000000001	14.9605	13.2046	22.2176	36.892019999999995	21.2947	15.7834	14.5705	9.45485	46.6211	12.6664	4.00809	14.108080000000001	13.536660000000001	19.4986	14.5723	7.1966	11.3889	16.103	15.5387	13.1238	17.913316000000002	29.9175	14.527	29.8768	7.53782
Ahctf1	0.592193	0.315065	0.510044	0.529808	0.48146	1.48367	2.18362	0.413859	0.97307	0.318947	0.887552	2.30331	0.953498	2.59044	1.42057	1.80538	1.48521	1.49603	3.70395	1.94152	0.75942	1.1414	0.531826	4.22202	1.03126	0.579264	1.29834	2.11861	1.08287	1.58403	0.882616	2.09997	1.21264	0.339548	1.85814	1.0087	1.52353	1.07864	0.7896	0.635389
Ahcy	9.52833	5.19479	9.58877	10.8119	16.5468	64.2482	66.0665	6.11424	22.4768	8.95052	4.11896	9.60038	4.39563	17.885	19.5103	21.3965	13.0728	13.5793	12.5318	20.4203	5.26657	18.7047	23.9553	40.8599	10.9756	2.74119	13.7195	12.1163	3.98821	2.08171	4.05494	7.25301	7.12781	13.9504	2.47518	6.64713	2.26214	1.67534	13.2104	0.515064
Ahcyl	12.8103	7.79219	7.99064	8.95845	13.2876	60.4327	74.7657	8.61552	19.5316	7.58054	7.89467	7.70735	7.84318	13.8579	22.7451	23.6319	13.9047	10.5617	15.1327	22.7695	12.6938	19.0826	21.0364	41.3552	5.48782	8.22358	2.23992	8.92779	8.60614	9.36771	7.29888	4.83534	7.12781	0.240524	4.64097	6.24427	5.20292	5.98337	12.7211	4.12051
Ahcyl1	3.3901280000000003	1.7466344008640091	2.7503222000000003	2.2261990000000003	3.5577870000000003	5.32178	4.43975	1.1302180000000002	5.59636	0.8769675600000001	3.67406	5.28275	1.36927	4.21302	4.715946000000001	5.53953	2.84846	3.72929	7.406227030093801	1.70191	2.19999	3.49037	1.77396	11.996	0.57673	0.60362	1.00813	1.65855	1.64609	1.0968339999999999	1.1395080800000001	0.875704	3.0721543600000003	1.98149	2.68507	9.45875	4.93943	0.9428529999999999	3.60249	1.24293
Ahcyl2	0.324262	0.316588	0.403141	0.095642	0.15331	0.290408	0.0468188	0	0.307818	0.15543929780000001	0.55313	0.636813	0.149035	0.323673	0.20478	0.401343	0.409204	0.36799459999999995	0.044761	1.02526	0.11278764999999999	0.9502001999999999	0.215432	0.311976	0.268801	0	0.041987	0.0871806	0.0684458	0.342338	0.259931	0.310592	0.096188	0	0.255168	0.303355	1.3610320000000002	0.43171	0.108552	0.0293456
Ahdc1	0.32827	0.36494	0.33471839999999997	0.6873659999999999	0.32589	1.16734	3.46613	0.615256	0.980377	0.6033852000000001	0.806201	0.915779	0.372629	1.05799	0.766842	0.96469	0.8273976000000001	0.972282	1.3120800000000001	0.8080488000000001	0.8231147999999999	0.556532	0.46133	1.8878399999999997	1.4064480000000001	0.0831611	0.933156	1.92818	0.40636680000000003	0.618428	0.251227	1.4907240000000002	1.1413920000000002	0.6246276000000001	0.483917	0.41743199999999997	1.76026	0.54723	0.568201	0.32555
Ahi1	0.159091	0.147137	0.142955	0.488844	0.0691875	0.2595	1.10403	0.23462290530000002	0.30133799763999997	0.395664	0.560253	0.852338	0.212476	0.334874	0.30216848414999997	0.40328	0.196103	0.45499280070000003	1.58096	0.093748	0.459348	0.124358	0.476026	1.8875561294999998	0.136113	0.343655	1.38949	0.567907	0.5051779186900001	0.570959	0.768522	1.26899	0.686584	0.646993	0.892962	0.5338469428999999	1.03235	0.376978	0.6833987224000001	0.46036775550000003
Ahnak	1.00355	0.125014	0.190145	2.37025	0.247817	2.29509	0.618997	1.02857	0.687968	1.3905	1.89506	1.4103	0.14889	0.633837	1.3325129999999998	1.35896	2.6034	1.58328	0.162462	2.62775	0.576742	1.2369481999999998	0.152156	3.40743	1.12005	0.0938174	1.74194	0.31945239999999997	0.250363	0.17786	0.620201	0.133088	3.06199	0.181082	0.260451	0.3495	2.32734	0.0420108	0.407059	0.0831064
Ahnak2	0.241828	0.0534029	0.00233141	0.60319	0.0370516	1.81843	0.28565	0.0549342	0.426334	0.0971639	0.299346	0.341969	0.0568541	0.718539	0.430341	0.182142	0.517581	0.364618	0.103578	0.110048	0.00231812	0.0317344	0.111867	0.168163	0	0.00347233	0.235355	0.0269612	0.146955	0	0.100782	0.207809	0.240417	0.0108192	0.258545	0.142576	0.352951	0.0352078	0.0609759	0.0059673
Ahr	1.1100569999999998	0.499046	1.47842	1.05028	1.83606	3.84739	9.81152	1.23046	2.0277	1.27763	1.58905	2.29431	1.16646	2.41068	3.0647900000000003	3.4803300000000004	1.89474	1.03615	4.4767019999999995	4.50174	1.2163	0.86395	1.67944	7.02995	1.55394	0.450875	2.59985	2.88081	1.68974	1.31606	1.78518	1.81456	1.70825	2.53334	4.16198	2.04539	2.31975	2.16023	3.16792	1.43917
Ahrr	0	0	0	0	0	0	0.0762235	0	0	0.0135234	0.0155386	0	0	0.310752	0.0273568	0.0197713	0	0	0.240681	0	0	0	0	0	0.18144	0.108377	0	1.05286	0.0229395	0	0	0	0	0.211448	0	0	0	0	0	0.0391781
Ahsa1	11.0543	4.23055	6.75789	10.2516	13.9144	26.165999999999997	20.0261	2.23809	10.8154	4.53276	14.593510000000002	40.7826	13.3952	47.9561	50.169	65.0096	51.7835	25.4616	8.50328	25.732039999999998	13.3041	25.288	19.0744	6.55745	4.87857	1.86737	4.31194	8.32021	6.97486	3.62329	1.87383	2.94833	3.4746499999999996	3.77686	3.02846	5.32459	4.93977	3.3540959999999997	3.54199	1.28423
Ahsa2	9.98088	5.4632629999999995	3.95732	5.15288	7.77628	11.218969999999999	16.55536000377333	1.58263	3.47942	4.31165	5.62995	10.031	4.62674	13.644509999999999	13.9142	16.9716	10.5742	6.23097	8.79464	9.95948	6.11775	5.9891	4.16371	17.8281	6.19684	2.16707	4.5366	12.3319	3.51024	8.22921	2.78582	0.861774	10.217469999999999	10.246279999999999	2.1005000000000003	8.702020000000001	2.8799	1.7682989999999998	5.43347	1.6661990000000002
Ahsg	949.851	387.171	628.175	424.085	910.98	1448.0658680000001	917.668	342.406	865.06	374.838	1051.59	1475.3746339999998	800.091	2424.23	3402.5	3546.16	3085.9200619999997	1564.27	941.133	1209.21	757.1126849999999	1219.16	1277.74	584.317	196.238	145.865	355.663	474.839	235.471	475.79812499999997	329.804	288.146	254.248	264.965	283.804	297.108	412.257	472.273	362.939	153.009
Ahsp	0	0	0	0	0	0	0	1.37112	0.241962	0	0.580606	0	0	0	3.01228	1.03358	1.21998	0	0	0	0	0	0	0	0	0	0	0	0	0	0	0.528934	0	0	0	0	0	0	0	0
Aicda	0	0	0	0	0	0	0	0	0	0	0	0	0	0	0	0	0	0	0	0	0	0	0	0	0	0	0	0	0	0	0	0	0	0	0	0	0	0	0	0
Aida	1.6077	0.985273	1.4706	0.399308	1.07541	1.71594	5.27369	0.198316	2.46684	0	1.09297	1.98173	0.612903	1.7158	0.882329	2.41307	0.975872	1.97691	2.13076	1.66415	0.726502	0.331121	2.28032	4.45662	2.97735	0.282245	1.47299	2.38537	0.480753	0.410524	0.15753	1.22438	1.3385	1.54928	2.5264	3.08777	3.55854	1.46117	1.14717	0.497219
Aif1	6.12332	1.2693	4.07977	2.79004	1.91266	10.6777	3.9315330320000004	3.38924	7.21953	4.06312	12.4577	17.2289	10.503	18.61236000101271	18.6876	8.26796	10.1924	4.85156	9.03784	4.72067	5.17904	3.50026	16.2946	9.39063	1.7505	0.127567	5.08332	4.81029	1.31184	6.477116848400001	5.32744	3.11926	0.530181	5.02074	2.7181	4.89188	2.91037	2.82225	4.98684	0
Aif1l	0	0	0	0	0	0	0	0	0.825561	0	0	0	0.337777	0	0	0	0	0	0	0	0	0	0	0	0	0	0	0	0	0	0	0	0	0	0	0	0	0	0	0
Aifm1	12.022	5.63388	8.89073	5.87001	10.7672	14.1873	15.0452	5.1357	13.0629	4.878	13.4838	32.8808	9.93836	20.8433	24.8747	29.4508	24.2194	20.0197	16.1381	13.4333	11.9384	11.7285	15.8686	9.8595	4.45714	2.13851	5.10502	7.14885	3.75189	6.36062	3.24804	2.37383	4.32226	3.63542	13.4725	6.61804	7.53073	4.79621	5.9335	4.16624
Aifm2	2.5095142999999998	1.24856	2.32042	1.66883	2.88094	10.5203	17.5522	2.34242	7.07847	2.43686	3.88435	13.2258	3.07175	15.428849999999999	11.4765	21.1585	15.1233	13.5983	6.5146	2.54347	2.54601	3.31694	8.954180000000001	7.1954	1.41079	0.44414200000000004	1.1461480000000002	5.22419	1.49214	1.80357	0.482239	1.04371	1.58862	0.338977	4.1852	7.76263	2.86931	1.84749	3.82536	0.738677
Aifm3	0.0409882	0.0327693	1.0187	0.0967197	0.0712201	0.5418355699999999	0.407281	0	1.20839	0.242951	0.12407	0.40802520000000003	0.207006	0.7017361999999999	0.824327	0.5289664000000001	0.15426499999999999	1.03212	1.1196460000000001	0.46877	0.30052	0.6284019999999999	0.202714	1.1698089999999999	0.0258696	0.067531	0.0281132	0.405138	0.44333800000000007	0.164136	0	0.563133	0.0648531	0.774806	1.76754	0.145732	0.493883	0.0287897	1.01285	0.647228
Aig1	0.849827	0.48749	0.879153	0.749755	1.28476	3.67102	0.244618	1.13629	3.00579	0.538826	1.92932	14.939722861060002	2.0184670000000002	15.1898	17.6557	21.9995	18.0392	12.91	0.837765	2.16275	0.79087	3.6454269999999998	3.1023959999999997	2.70967	0.14444279999999998	0.375538	4.36745	1.13787	0.158865	1.4510908999999999	2.00003	6.16583	0	0.608737	1.55433	2.22039	3.48188	1.8081930000000002	0.945548	0.0806797
Aim2	0.275512	0.0663608	0.350731	0.458653	0.8142545999999999	0.361552	0.310208	0.386632	0.256711	0.165027	0.322695	0.7694712499999999	0.10413	0.0316068	1.05154	0.272918	0.162067	0.5320731999999999	0.806593	0.593665	0	0	0.08792	0.980052	0.26423	0.0459244	0.0950918	1.38188	0	0.765508	1.31237	0.37191850000000004	0.106455	0	0.340914	0	0.0954736	0.198583	0.49766	0.256512
Aimp1	21.0324	6.43541	10.5468	10.1735	12.8562	18.8128	16.90550000521658	7.66673	15.392	7.65221	15.9842	48.3624	14.0922	43.0175	34.2691	39.2026	34.8842	35.938	13.4049	14.9676	13.5363	8.67182	22.6835	7.00238	2.6635	2.31482	4.96093	6.65443	6.00236	6.73566	4.245290000000001	3.88081	7.10234	4.46735	18.3892	9.453850000837086	10.305	7.76838	6.44617	5.09001
Aimp2	2.5041349999999998	0.961677	1.07806	5.16995	2.14164	8.58377	4.9117999999999995	0.748181	0.893215	0.8458540000000001	2.03503	7.72147	2.9855400000000003	10.0839	9.55143	11.926169999999999	8.93934	5.59795	1.46397	4.16239	2.21561	4.98456	4.629759999999999	3.14807	1.26528	0.0523424	0.0655658	4.08575	1.9811	0.838757	0.371068	0.74933	0.126354	1.2321	2.1115559999999998	3.0301069999999997	4.03966	0.882756	2.5580830000000003	0.601197
Aip	5.59525	2.65677	3.72539	6.15705	4.00518	7.1668	5.274299999999999	1.14138	8.04825	3.1215100000000002	7.3079	12.9179	4.73133	9.52615	12.462299999999999	17.8647	12.2922	10.607899999999999	5.91955	6.091100000000001	8.226949999999999	5.3702499999999995	7.3702000000000005	3.7554749999999997	0.7863	0.256311	0.9625300000000001	3.16419	0.7851049999999999	1.18098	0.214382	1.3043150000000001	0.42632249999999994	0.0669585	1.2760550000000002	1.67832	4.54163	0.6619999999999999	1.1784	2.02665
Aipl1	0	0	0	0	0	0	0	0	0	0	0	0	0	0	0	0	0	0	0	0	0	0	0	0	0	0.0430352	0	0	0	0	0	0	0	0	0	0	0	0	0	0
Aire	0	0	0	0.0250589	0	0	0	0	0.303092	0	0	0	0	0	0	0.0860978	0	0	0	0	0	0	0	0	0.038607	0	0.400619	0	0	0	0	0	0	0.585621	0	0	0	0	0	0
Ajap1	0	0	0	0	0	0	0	0	0	0	0	0.0209398	0	0.113953	0	0.0359737	0	0	0	0	0	0	0	0	0.0761159	0	0.0413862	0	0	0	0	0.0764795	0	0	0	0	0	0	0	0
Ajm1	0.224272	0	0	0	0	0.2405	0	0	0	0	0	0	0	0.0349524	0	0	0	0	0.0169211	0	0	0	0	0	0	0	0	0	0	0	0	0	0	0	0	0	0	0	0	0.0109504
Ajuba	0	0.380221	0.222297	0.0113331	0.0876132	0	0.199833	0.0167598	0.0273266	0.0427256	0.474398	0.411629	0.245565	0.899974	0.331298	0.62234	0.545817	0.506736	0.0950499	0.187512	0.286199	0.256768	0.168387	0.973755	0.109201	0	0.0593406	0	0	0	0.118772	0	0	0.0371228	0.0460011	0.338556	0.376721	0.212786	0	0.0412901
Ak1	0	0	0.056168499999999996	17.2931	0	0	0	0	0	0	0	0.150186	0	0	0	0	0.9685100000000001	0	0	0	0	0	0.10690450000000001	1.0309300000000001	0	0	0.747565	0	0.5243	0	0	0	0.11905650000000001	0	0	0.567075	0	0	0	0
Ak2	96.2726	52.28967299999999	62.5401	64.7288	80.9005	198.19959999999998	259.507	34.4687	233.744	63.0536	80.4578	185.042	57.485200000000006	177.372	178.264	174.32279999999997	129.849	138.21	101.65896000000001	75.74674999999999	76.8126	115.825	137.018	265.77	69.76333000000001	15.6852	47.6964	118.081	37.999739999999996	30.9369	25.7003	53.852	67.946	50.1705	85.9985	75.85215000000001	94.36946999999999	41.2901	84.7952	35.0437
Ak3	6.14541	1.43783	4.00134	4.39467	7.26387	15.2924	11.0008	3.32084	8.70455	3.73774	7.88117	12.0491	5.34754	9.30409	11.1539	12.1302	8.03423	12.5135	4.93477	6.86447	3.79291	9.06586	13.7252	12.9596	1.9899969999999998	2.13012	8.1862	7.24677	4.65251	4.28784	11.3166	4.01549	1.4508	2.71785	4.89483	7.55681	7.5933	4.12864	4.7247	3.6696
Ak4	0.355059	0.950173	0.913543	0.384575	1.07872	1.52197	0.288651	1.03268	2.59639	0.290195	1.30786	1.10814	0.921644	2.06155	3.77287	2.45753	2.47269	2.09308	1.12659	2.61561	0.8711013999999999	0.85025	1.65755	1.86483	0.702431	0.607867	1.52642	0.632441	0.250026	0.352281	0.409286	0	0.257708	0	1.26854	0.123168	1.0513	0.121345	2.80101	0.326558
Ak5	0.0159923	0.140665	0	0.0782832	0	0.348184	0	0	0.39991213000000003	0	0.053244889999999996	0	0	0	0	0.16847	0.13915	0.205184	0.155351	0.136464	0	0	0	0	0	0.054794	0.608687	0.0504702	0.277511	0	0.0800036	0.18132194999999998	0	0	0	0	0.100524	0	0.377681	0.0340608
Ak6	4.02033	0.0717861	1.39675	4.0971	2.19517	6.45764	2.17175	1.19787	3.6209	3.72909	2.10263	6.65285	0.612974	10.0184	14.2233	13.3297	8.72277	6.68713	3.4734	1.57302	1.1534	3.92547	1.44592	4.7565	2.32462	0.301844	2.27886	2.3642	2.28175	2.62565	0.509365	2.74069	2.66755	5.86831	2.73968	2.02013	2.80691	1.72396	6.96142	1.17354
Ak7	0	0.0529931	0.081835	0.00869651	0	0	0.0511306	0	0.0209562	0	0.0627046	0.0117673	0.020947	0.100192	0	0.059682	0.143701	0	0.0242511	0.05386	0	0	0	0	0	0	0.0907555	0	0	0	0	0	0	0.0851436	0	0	0.0883537	0	0	0
Ak8	0	0.043143799999999996	0	0	0	0	0	0	0.576521	0	0	0.0226568	0	0	0.108021	0.064677	0	0	0	0.204964	0.337611	0	0	0	0.0683079	0	0	0.0385487	0	0	0.297405	0	0.357568	0	0	0	0	0	0.0958829	0
Ak9	0	0	0	0	0	0	0	0	0.243762	0.00382686	0	0.0252356	0.00740058	0.0219812	0.0116208	0.0701852	0	0.0245732	0.178788	0	0	0	0	0.041885	0.0659016	0.0637676	0	0.024764	0.0064657	0.027948	0.169484	0.112808	0.0277882	0.0496944	0	0	0.0307468	0	0.0203842	0
Akain1	0	0	0	0	0.59235	0	0	0	0	0	0	0	0	0	0	0	0	0	0	0	0	0	0	0	0	0	0	0	0	0	0	0	0	0	0	0	0	0	0	0
Akap1	4.05692	4.08132	4.35857	3.6858	3.53532	12.2459	13.0706	4.69476	7.06558	1.56945	5.0166	4.27474	2.9546	8.00139	4.15532	5.51404	5.46716	6.896050000000001	10.1837	4.72666	4.11867	2.39772	3.0382	12.6805	4.58221	0.39380389000000005	5.77957	7.03001	2.90794	5.38204	2.49088	7.51269	5.09939	2.42714	4.377231999999999	6.53916	6.55454	3.15061	6.85332	1.2625570000000002
Akap10	0.68738	0.573838	0.810789	0.405504	0.355615	1.49663	2.10007	0.770125	1.19673	0.363401	0.91923	0.944602	0.488281	1.53089	0.502392	0.88352	0.798238	1.52718	2.04806	0.857633	0.360193	0.244151	0.208615	2.00067	0.882038	0.302997	0.456142	0.997324	0.390179	0.308583	0.269154	1.23348	0.466125	0.725677	1.89091	1.95907	1.15536	0.541928	0.584479	0.402981
Akap11	0.66489	0.328468	0.6741838800000001	0.934165	0.37726437958000003	1.7977075999999999	4.66535	0.818285	0.879236	0.454816	0.735787	1.2264438000000002	0.46585	2.4207315400000002	1.05484	1.48092	1.17472	1.96698	1.66359	0.693173	0.656271	0.674645	0.875017	2.89403	1.003010001962014	0.26975	1.29706	1.6545	0.976839	0.702238	0.501445	1.17889	0.7183439644772001	0.950991	0.833043	1.3269485171511999	1.656829000240101	0.538009	1.0914957200000002	0.149252
Akap12	0.157266	0.0731361	0.148527	0.0824704	0.505612	0.449559	0.495298	0.075814	0.132323	0.0299998	0.197839	0.399897	0.0869866	0.221551	0.407758	0.149292	0.128561	0.302571	0.104879	0.106024	0.314819	0.150102	0.143746	0.375379	0.0656078	0.0357079	0.169169	0.0924548	0.0724227	0.20865	0.0237301	0.363672	0.0622178	0	0.457517	0.0183364	0.534015	0.09974	0.159854	0.116834
Akap13	6.71924	3.7034	5.30185	3.744869227271382	7.421565733477441	12.55444934355893	25.0358	2.89264	10.833222074836026	4.1504168134290005	4.76864	8.77109	4.20853	6.1015450198249095	6.08222	6.8991081711262785	5.8539	7.649710247350194	6.72305	5.88435	5.03326	5.030024188070483	6.0647	24.33950493265566	6.351432661043592	2.063339770769062	5.779810176225879	10.844911770584986	3.97071	4.76133	4.009117287111941	8.215985474278042	9.4038	5.38664	7.21796	8.72064	11.32589825377331	5.22996	7.123267200000001	5.384374451199999
Akap14	0	0	0	0	0	0	0	0	0	0.043708	0	0.358416	0.0279042	0	0	0.225428	0	0.129554	0	0	0.11387	0	0.0626261	0.0964239	0	0	0.546395	0.0945501	0.123621	0	0	0	0	0	0.141029	0.15748	0	0	0	0.126761
Akap17a	0.107235	0.141332	0.18558760000000002	0.00843486	0.0652494	0.334551	0.024797	0.152396	0.101622	0.063422	0.233488	0.296918	0.0406354	0.255026	0.13902	0.299074	0.240698	0.39098	0.235156	0.274026	0.103502	0.126801	0.307508	0.046503	0	0.0352484	0.0219988	0.114208	0.0314747	0.0450146	0.176039	0.277838	0.279972	0.137586	0.276378	0.200966	0.480604	0.0841558	0.0849016	0.0808856
Akap17b	0.96696	0.55525	1.33002	0.500882	0.683702	1.82416	3.34586	0.44241020000000003	1.65084	0.672734	0.579104	1.34628	0.484933	0.719566	0.492952	1.72545	0.59343	1.8204289999999999	1.33715	0.726396	0.448008	0.769336	0.684476	2.57375	1.33651	0.19685429999999998	1.4519989999999998	1.46932	0.75896	1.48834	1.77937	2.90311	2.97168	2.59418	0.7907	1.34049	0.6958	2.23809	1.50796	0.400828
Akap3	0	0	0	0	0	0	0.507757	0	0	0	0	0	0	0	0	0.0315981	0	0	0	0	0	0	0	0	0	0	0.647243	0	0	0	0	0.0645606	0	0.0449722	0.454828	0	0	0	0.115535	0
Akap4	0	0	0	0	0	0	0	0	0	0	0	0	0	0	0	0.0162806	0	0	0	0.293566	0	0	0	0	0	0	0.296509	0	0	0	0	0	0	0	0	0	0.0180068	0	0	0
Akap5	0.0205802	0.134241	0	0	0	0.20916372999000002	1.45154	0	1.1115744431099999	0	0.33841421189000004	0.28513417974000005	0	0.0349483	0.205172	0.0185147	0	0.0388158	0.112788	0.36745320413000004	0.0339179	0.0903068	0.40435	2.6534	0.788304	0.135245	0.126601	1.47473	0.549633	0.0740075	0.225119	1.543	1.57164	0	0.328626	0.93831	0.656853	0.0862556	0.569912	0.26345620353000004
Akap6	0.00354446	0	0.062174	0.234199	0	0.43266380000000004	0.146283	0.0255808	0.287148	0.017375599999999998	0.0751216	0.053519119999999996	0.0209822	0.160147	0.050174739999999995	0.0284226	0.0333636	0.171202	0.0154624	0.0562169	0.0154674	0	0.011285940000000001	0.532356	0.00592693	0.139367	0.0772064	0.0149904	0.0645768	0.135757	0.0257173	0.243057	0.0588956	0.0361036	0.058121599999999995	0.0742804	0.209313	0.00734706	0.0989522	0.00498195
Akap7	1.1999724999999999	0.823694	0.657646	1.7188320000000001	0.917616	4.22856	10.536608999999999	4.47426	2.30692	2.48699	3.39684	6.78421	1.58223	3.50919	2.01679	4.77584	1.0783428000000002	4.4325603000000005	3.71586	2.43043	0.782206	0.818751	3.00239	7.900078000000001	1.92429	0.166379	2.34883	0.844836	0.51122	1.20368	0.434637	0.838313	1.12551	2.4158752999999997	7.50955	3.91826	2.94237	2.17164	3.94688	0.741053
Akap8	4.27097	3.2668280000000003	5.85119	4.511480000479338	3.0207580000000003	14.0046	24.5247	4.10655	10.2797	2.83993	2.39295	6.07656	1.81477	8.29709	3.9120179999999993	5.28422	3.56881	8.40945	6.52848	1.98114	1.91427	2.2809150000000002	4.59547	17.6781	3.57696	1.60134	4.36604	6.14169	3.78501	4.30869	3.26968	2.66278	3.7362209999999996	4.40517	5.34129	4.70181	8.41257	2.45193	6.496080000000001	1.8413704999999998
Akap8l	7.40447	7.01163	7.45345	5.7177595000000005	6.76172	19.2956	34.326	5.32996	22.4849	5.94739	5.83397	13.220260000000001	5.50141	18.4613	5.70513	10.601140000000001	7.98751	16.3851	19.0887	9.95101	6.70417	6.066514000000001	6.3303118000000005	49.5352	13.161491999999999	3.19141	7.90731	19.0911	6.025977999999999	16.3716	8.2096	15.482300000000002	12.4409	8.66276	14.612570000000002	34.1006	31.3859	9.96957	25.2788	10.1836
Akap9	3.985065948641764	3.5699333592399296	3.439422815045158	3.1602013554085158	3.08766	8.35409	21.68720210454873	2.555670213083773	7.273420395479552	2.925828271385062	4.332008755691958	9.51233	2.514474001378562	7.219146171884735	4.73036	5.15422	4.46299	7.16404	8.064683619707171	5.32768	2.66412	2.215525642338628	3.793570571710717	19.13222769471111	7.128586246930271	1.53464	6.32544	9.710607843030001	5.117585705209367	6.744336193701344	4.9850719009999995	9.56179	8.061044694609802	5.579965194350662	10.45843882523804	9.508171330232999	8.90931	6.03007	8.57536	4.664484781671599
Akip1	16.040860000000002	4.5430399999999995	7.60907	3.44909	9.91428	21.5414	11.2993	2.69778	16.2739	3.24195	14.3648	34.9981	12.7983	49.13538500000001	59.5997	47.6955	38.1334	28.923	11.2153	19.0766	16.076439999999998	28.574048446000003	9.16906	4.84473	3.89376	1.28255	4.2516	2.89967	4.2768820000000005	0.464406	4.33209	3.81752	3.54807	1.77145	2.59479	2.16857	3.78542	4.18882	3.13979	2.5736559999999997
Akirin1	3.48331	2.54439	2.29447	2.17738	4.29342	6.14704	2.59642	1.0955	4.40531	3.73737	4.57861	9.08744	1.35232	2.56598	4.56179	5.58599	4.75947	5.41736	2.88566	1.36058	4.51322	2.24702	3.60282	3.16005	3.7097	0.955261	2.29164	4.86721	2.32188	1.38478	2.04922	0.857912	1.94558	3.55979	5.26662	1.15933	3.07752	1.14234	2.42853	3.80844
Akirin2	2.67992	1.27447	2.72954	2.82288	2.31552	6.60028	4.08042	0.850858	4.7497	1.11241	3.23166	8.14256	2.1195	5.0069	4.68966	4.35316	2.76798	5.12306	4.84616	3.48844	2.07524	2.07014	3.4168	3.26988	2.14656	0.324132	1.72799	4.32268	0.914942	1.99582	1.09081	0.798084	1.24949	0.893534	2.82902	1.4034	2.65878	2.2323	1.99525	1.80849
Akna	0.541084	0.347441	0.124463	0.357122	0.0825895	0.747823	2.27256	0.21975	1.22654	0.39519899999999997	0.953029	0.294846	0.613717	1.62271	0.49619389999999997	0.276894	0.416123	0.945905	0.725578	0.470436	0.0118081	0.0161614	0.263103	3.5976	0.462394	0.0243976	0.881613	1.13767	0.557223	1.46043	0.5883149999999999	1.64811	0.635989	0.49770629999999993	1.0878	0.588013	0.41017139999999996	0.145985	0.357989	0.115868
Aknad1	0	0	0	0.162067	0	0	0	0	0	0	0.224063	0	0.0108429	0	0	0.0532139	0.0135282	0	0	0	0	0	0	0	0	0	0	0	0	0	0	0	0.0543364	0	0	0.0243236	0	0	0.474568	0
Akp3	0.0141409	0.0337435	0.0464995	0	0.0122205	0.0168433	0.0977587	0.0164338	0.0833105	0.0144478	0	0	0.0133584	0.0799979	0	0.0256789	0	0.0355566	0.0310584	0	0.0155178	0	0	0.0613042	0	0	0.173668	0.0601314	0.0235837	0.0676157	0	0	0.0429654	0	0.0907248	0	0	0.0296615	0.117611	0
Akr1a1	58.3897	17.0532	29.6612	27.5055	58.9311	73.7259	42.7244	15.7562	53.8485	23.6405	49.2123	166.51	58.6165	158.025	210.123	196.142	154.175	100.745	47.1401	56.0958	51.1975	72.867	84.6746	22.0924	10.3638	12.4029	19.3952	11.8205	12.2658	13.6764	12.4507	12.2823	12.2178	13.9173	18.172	18.93	31.921	6.91534	10.6667	10.5191
Akr1b10	0.297317	0.553284	0.539412	1.36055	0	1.59983	4.43033	0.189924	1.84966	0.274718	1.20101	2.26667	0.638524	1.58579	0.990595	0.5276	0.257806	0.879835	2.64009	0.221351	0	0.063171	0.316246	4.14308	0.414548	0.0900677	0.541371	3.50548	0	1.07737	0.0753751	2.33644	0.897887	0.635455	2.0929	1.17302	1.44998	2.56202	0.146307	0.625599
Akr1b3	2.43259	0.781107	0.988922	8.58848	1.40559	1.58013	2.05917	0.348193	1.02759	0.997974	2.556	1.20329	2.22206	2.91354	5.04184	3.26151	3.96376	0.879835	2.34008	0.885403	2.63012	1.57928	2.52997	3.42255	0	0	1.24064	3.80518	0.230031	0.589643	0.678376	0.955815	1.41097	0.282424	0	1.7716	1.17114	0.291139	0.292613	0.198107
Akr1b7	0	0	0	0	0	0.709444	0.187197	0	0.0513793	0	0	0.139918	0	3.22349	3.87983	3.76857	3.89931	1.28591	0.180006	0.0885403	0	0	1.23623	0.0600447	0	0.0450338	0.169178	0	0.0460062	0	0.226125	0	0	0	0.502297	0.118107	0.223074	0.116455	0	0.198107
Akr1b8	0.891951	0.520738	0.269706	0.829086	0.538811	0.238273	0.124798	0.506463	0	1.20876	0.985444	0.47572	0.153246	1.14177	0.825496	0.839482	0.45116	0.372238	0.660024	0	0.181388	0.252684	1.63873	1.14085	0	0	0.360914	0.475319	0.0460062	1.34672	0.527626	0	0.12827	0.211818	0.0837162	0.185213	0.613454	1.33924	0.21946	0.166827
Akr1c12	5.4486	0.327261	1.44242	0.648282	1.94657	5.65083	3.0671	1.67877	2.65101	3.85466	2.55459	6.29358	2.41146	7.66274	16.7597	13.1041	8.65493	8.46065	2.62358	1.87762	2.38245	5.99248	5.39141	0.258325	0.602458	0.911842	0.465159	2.87212	1.04673	0.177374	2.23032	0.538348	0.916599	0.450886	2.62883	6.99047	2.57682	1.07647	0.427402	1.31835
Akr1c13	2.15777	0.558721	0.8916769999999999	0.0972423	2.82264	6.0595	0.942789	0.694664	4.1442	1.42379	3.20407	6.06288	1.2954219999999999	5.22199	11.204930000000001	8.03315	4.89697	3.8977899999999996	1.17371	5.01741	3.03221	4.37912	2.14179	1.37773	1.1608	1.4980310000000001	0.797416	1.11693	0.923582	3.45879	1.95153	2.55715	0.831238	1.12721	2.19069	2.14559	1.54609	1.0763795999999999	4.25437	0.763164
Akr1c14	3.39656	4.82174	1.72178	4.3696	3.3779	13.3749	6.50858	2.9613	6.00534	2.36478	2.93932	3.10768	2.14054	2.62634	5.01482	8.80624	5.39736	5.30828	3.50518	3.01764	4.44356	10.9313	2.63174	6.90848	1.81604	2.36778	5.6114	1.59562	2.82112	5.99648	2.7879	1.44457	4.3734	0.549926	1.14361	3.4545	2.87518	1.75633	3.35036	1.38771
Akr1c18	0.203891	0.0350955	0	0	0	0	0	0	0	0	0.0664109	0.575618	0	0.0334686	0.693156	0.157494	0.278152	0	0	0	0	0.205911	0.12536	0	0	0.0486166	0	0	0	0	0	0	0	0	0	0	0	0	0	0
Akr1c19	1.89576	3.16978	2.07197	2.2987	2.64755	6.47181	11.7324	2.65085	8.05716	2.20592	2.48942	5.4585	2.63762	6.45796	5.41333	7.5458	7.65673	6.16553	3.50519	3.70739	2.17764	2.51619	4.90078	19.5743	2.21961	3.0255	5.98351	3.87508	1.34339	0.829301	1.90751	3.0955	2.06175	2.40592	8.98554	6.60784	6.5641	0.793183	2.6338	3.85476
Akr1c20	12.2503	4.5177700000000005	4.1906	2.6514300000000004	4.76909	19.199908999999998	15.333590000816233	5.19875	6.33583	3.2781900000000004	5.3163599999999995	18.4426	4.55078	14.943	22.3936	14.4916	7.80248	8.9823	12.671254000000001	9.24632	5.12439	11.9423	11.9745	4.90153	1.8719160000000001	2.0797695800000002	6.52174	7.92969	4.1862699999999995	5.72462	3.6220670000000004	1.29487	2.461	4.291836999999999	4.3753400000000005	1.63071	1.37288	4.465472999999999	10.6442	2.79806
Akr1c21	0.0263299	0	0.204279	0	0	0.0314165	0.729478	0	0	0.0787828	0	0.054585	0.0746495	0.0905321	0	0.118547	0.03138	0	0.233679	0.0862183	0.0294275	0	0	0	0	0	0	0	0.358238	0.0637924	0	0	0	0.274963	0.0816867	0	0	0	0.427103	0
Akr1c6	81.7095	32.2202	49.972	33.6138	70.4108	132.927	75.2599	32.997969999999995	71.44669999999999	42.5154	71.0646	122.086	83.8707	69.1107	214.064	100.95	48.4074	33.4084	89.7486	85.10570001313181	64.7375	158.714	110.138	47.322900000000004	30.799770000000002	24.3589	38.5406	33.9315	30.805239999999998	36.8663	28.359	30.757440000000003	28.320970000000003	24.2448	26.7243	23.5856	11.3947	34.5971	36.55150000109289	16.5755
Akr1cl	0	0	0	0	0	0	0	0.280149	0	0	0	0	0.0846112	0	0	0.161357	0	0	0	0	0.033499	0	0	0	0.229589	0.648303	0	0	0	0	0	0	0	0	0	0	0	0	0	0
Akr1d1	1.9216948999999999	4.26813	7.72446	4.5889	6.58191	28.9557	40.8858	8.42027	15.490786799999999	7.1103380000000005	12.178130000372411	15.883890098267301	6.09337	9.106579400000001	11.0905	23.5221	14.957	13.8602	30.441	20.6834	11.1553	10.083020000000001	19.4027	54.3417	12.9029	4.15001	20.0476	19.537399999999998	3.91163	13.8411	10.5534	28.2518	8.044028090000001	7.339362260000001	10.4323	10.9656	5.96134	17.7511	33.620833014715004	5.46932
Akr1e1	3.44351	1.07031	2.77299	2.12146	3.58963	4.99451	8.31071	2.93364	5.0804	1.77533	3.82665	14.8841	3.49021	17.8148	24.3407	21.6502	16.419	4.6696290000000005	6.494330000000001	4.33201	2.4644500000000003	8.29082	4.0402	2.48883	2.19767	0.45768699999999995	0.38284700000000005	3.03723	1.80836	0.903954	2.0529770000000003	3.93272	5.13203	0.120137	12.7369	2.2323560000000002	3.1949699999999996	2.72396	3.1289040000000004	0.408397
Akr7a5	11.1433	2.88698	4.53558	8.42607	12.2982	15.8169	16.7917	2.77851	9.72238	6.64537	8.1444	25.4446	7.3042	21.821	47.6101	28.8115	24.8088	8.91386	7.21629	7.91982	10.1107	16.8108	14.4487	8.49746	2.33518	3.6096	7.14997	5.37175	1.38071	4.32451	4.52419	5.3402	3.9772	5.1822	3.8278	10.2125	7.78097	4.16561	7.42755	3.85366
Akt1	0.10219	0.148027	0.0388782	0.288337	0.650189	1.8333000000000002	3.0969	0.533572	1.86332	0	0.45596440000000005	0.41574	0.0666746	0.6777960000000001	1.05767	1.5453260000000002	0.373011	0.27196560000000003	1.15283	0.622295	0.351034	0.61225	0.57995	0.929964	0.186318	0.135073	0.202535	0.391561	0	0.19688	1.31337	0.24716	0	0	0.15874649999999998	1.89361	2.38772	0.103874	0.261294	0.0507623
Akt1s1	4.20128	1.74841	1.055	5.12422	2.51797	8.926890007098681	8.24938	1.86401	6.3641	2.21571	3.5027467031358404	7.98924	3.38525	5.1667	11.0251	12.54801800061269	12.74922500432355	8.51795	4.50727	4.4882486504407195	3.4281940007564264	9.28254	5.11273	7.96734	2.5437	1.9458240028668699	2.47314	4.49033	2.745188000718937	0.424068	1.56331	4.00965	2.25337	2.61986	1.74341	8.37179	6.305910002985829	0.762684	6.1064033016357095	0.7247232081147399
Akt2	2.23608	1.42043	2.61186	4.0263	3.5291259999999998	4.679399999999999	5.0385480000000005	1.46492	5.489	0.952768	2.8566789999999997	4.03849	3.2526862000000003	5.15791	5.89113	5.821592000000001	5.5036689999999995	4.77663	3.95379	2.9526	1.5361074000000001	2.34069	4.4978	3.9729113999999996	0.98413	0.825416	1.18467	3.09468	2.57208	1.2026375999999999	1.47958	2.53228	1.00869	1.24352	2.6289	2.90266	2.7355	1.25599	0.987104	0.106692
Akt3	0.698615	0	0.396126	0.38429	0.198975	0.10639	1.99655	0.153825	0.333515	0.493455	0.7187014800000001	0.933668	0.16852	0.576709	0.397034	0.24102479999999998	0.177532	0.137594	0.529156	0	0.367649	0.150926	0.0982035	0.607975	0.131438	0	0.684257	0.79351	0	0.144379	0.609015	0.844079	0.9376463399999999	0.171093	1.07621	0.195857	0	0.128697	0.353657	0
Aktip	1.9625	0.25360720000000003	0.8252421560000001	1.02901	1.49406	1.9197	0.137251	0.81938	0.924192	0.862164	0.785495	1.53218	0.589809	1.74265	0.991224	1.098	0.883911	1.07886	0.337926	0.64263	1.60667	1.47496	1.2021655919999998	1.22007	1.82881	0.178753	1.43063	1.05863	0.311364	0.168784	0.199922	4.24756	0.21615883800000002	1.11462	1.15959	1.82793	2.28269	0.321742	0.660832	0.985355
Alad	113.83019999999999	37.998000000000005	73.99589999999999	55.474199999999996	97.74870000000001	157.547	117.338	43.462500000000006	103.16399999999999	39.2748	93.5997	220.829	99.3093	178.85039999999998	229.932	211.002	168.299	148.832	118.90350000000001	166.39170000000001	123.978	143.50560000000002	237.757	68.1675	25.652970000000003	12.7301	50.10509999999999	37.5261	37.990500000000004	46.8045	20.509169999999997	23.176679999999998	30.5124	25.4442	30.2265	44.587199999999996	41.4555	39.2787	44.501999999999995	23.1188
Alas1	88.7812	45.8702	6.746	11.989	32.7208	241.808	296.152	31.0058	51.1688	30.3896	9.87442	52.4706	16.5661	85.3552	98.5102	288.752	67.2506	124.098	7.03132	27.6708	7.67748	20.9026	99.5554	166.286	12.6379	3.99756	27.6372	38.3124	14.7187	73.6614	10.8977	8.49688	15.2048	34.822	21.5786	32.4508	17.2532	14.2519	19.915	5.03636
Alas2	11.754931800000001	3.7518849999999997	8.67588	5.47952	13.830900738196998	1.41032	2.5744133054910003	0.387259	8.801323700000001	4.19762	9.047579725510001	5.38009	8.51412	9.47605	3.64561	4.608694209071301	4.29616	3.42297	0.878919	1.21859	11.457540003558329	12.88397095506902	1.06452	1.78195	3.85128	1.9497900000000001	0.205898	0.391914	4.72481	0.520336	0.0916074	0.314299	2.20967	3.47835	0.441568	1.92544	1.7466	0.38726	0.6897530000000001	2.89407
Alb	8219.48	2357.09	4744.02	3578.68	6710.91	12464.3	5516.54	3729.14	5353.43	2463.57	6782.1	10011.2	7122.48	7260.84	12513.1	9577.55	7758.7	6063.5	9245.07	13507.7	7933.97	8343.21	14567.4	1763.06	624.71	549.16	1299.7	1500.98	1084.87	1832.5	1258.93	806.913	1038.17	784.251	723.461	700.911	668.574	1170.24	1261.67	553.938
Albfm1	11.8236	5.563750290447028	8.06992	4.4484010000000005	4.22326	11.8277	35.8009	4.21356	19.86458190119117	2.52275	5.1784	9.54502	3.85943	12.8757	8.73764	6.88233	4.96036	7.71892	16.7495	7.10295	4.68878	6.37583	3.68661	30.6029	9.188	1.27263	11.58141300125249	8.85343	6.41215	13.167416000000001	4.9579699999999995	15.74727580525678	9.67724	2.50243	3.48855	10.495985000000001	12.217162049999999	10.0241	13.18245000387387	2.394467000498314
Alcam	3.04885	1.44951	1.49424	1.62692	1.48199	3.13029	6.11672	1.17111	2.47044	1.88378	2.91175	6.43452	1.93327	4.20674	3.30091	3.10591	2.8445	2.85177	3.512	2.03089	1.74712	1.01356	2.73951	3.07005	0.83904	0.486735	0.967046	2.40975	0.967524	2.00047	1.54826	1.00392	2.26325	0.311108	2.40707	1.11698	3.15434	0.877013	1.60169	0.633967
Aldh16a1	6.4272469999999995	2.59143	5.69183	4.61592	7.38663	11.484100000000002	13.4029	2.01815	4.6291	2.3458	6.608180000000001	8.84544	5.3537300000000005	10.3467	13.2594	10.102599999999999	8.78929	10.2286	12.5475	10.5504	7.58535	5.70091	9.74983	6.212822999999999	3.0086839999999997	0.9352590000000001	1.9526	3.5039249999999997	2.78159	2.70467	0.905767	3.71095	3.3654330000000003	1.46012	2.6365499999999997	3.92909	8.15608	4.81546	5.37786	2.90044
Aldh18a1	0.028792	0.288113	0.010579673999999999	0	0	0.378725	0.422796	0.0111634	0.180538	0	0	0.239605	0.00911725	0.628713	0.45783300000000005	0.53078	0.386238	0.0954595	0.63085	0.0156124	0	0	0	0	0	0	0.354231	0	0	0.0917321	0	0	0	0	0.031082659999999998	0.020380119999999998	0	0	0.203386	0
Aldh1a1	15.8324	6.2982000000000005	12.0828	8.9581	20.781550000000003	33.634949999999996	20.8379	7.338750000000001	15.535300000000001	12.4331	24.8343	102.59	27.4234	101.953	153.626	145.541	100.459	51.082499999999996	13.8692	17.3793	25.4129	53.689	16.4287	10.1395	13.5348	11.9919	9.1744	8.52205	14.3706	8.402650000000001	5.553850000000001	5.188549999999999	8.58325	8.4579	50.0675	22.657349999999997	22.8447	4.46819	13.4695	11.379349999999999
Aldh1a2	0	0	0	0.09631	0	0	0	0	0	0	0	0	0	0.17394	0	0	0	0	0.235752	0	0.135249	0	0.032525	0	0	0	0.189282	0	0	0	0	0	0.0363246	0	0.195035	0	0	0	0.162711	0.0219658
Aldh1a3	0	0	0	0	0	0.0741078	0	0	0	0.0920327	0.052828	0.163749	0	0.0352474	0	0	0	0.0973502	0	0.201907	0	0	0.0823752	0.270862	0	0	0	0.033188	0	0	0	0	0	0.199987	0	0	0.0312533	0	0.123664	0
Aldh1a7	3.29366	0.717024	1.21372	2.01233	3.31937	8.76676	4.3113	1.07535	3.08871	1.02257	4.44932	13.3917	4.26144	18.5502	28.1846	45.5651	27.1661	9.4116	2.63659	3.49161	3.03007	11.781	4.18121	4.8887	0.902321	1.22367	0.981762	0.866059	2.52308	0.503384	1.3546	0.741222	0.728765	1.38089	8.50206	8.84715	4.45669	0.470336	1.1935	0.944342
Aldh1b1	1.05382	0.696329	0.303083	0.492531	0.252035	6.55162	1.72972	0.284377	1.85411	0.604243	1.23143	4.14691	0.419317	6.63011	6.4623	10.0605	8.755	3.50979	2.3188	1.81454	0.927811	1.84308	2.56396	1.03349	0.318574	1.46143	1.22766	0.424873	0.179485	0.661219	0.924179	0.402214	0.289974	0.512036	3.16279	0.686162	1.72313	0.419475	1.58295	0.350679
Aldh1l1	26.3934	9.71492	21.32	15.2004	40.6702	77.5972	86.6423	11.5587	29.8906	16.3722	29.335	65.2056	30.4003	59.422959999999996	83.9903	89.24434000000001	57.2321	40.1619	56.9347	62.8546	34.896	72.7915	77.607	94.7417	25.2617	2.99206	40.1366	10.425080000000001	14.5136	9.72853	12.9101	21.213839999999998	12.822030000000002	16.845399999999998	7.85225	14.5677	12.4963	15.5597	64.9133	15.0718
Aldh1l2	0	0	0	0.0227391	0	0.011523	0	0.0223607	0.109561	0.123381	0.102074	0	0	0	0	0.14737	0.013292	0	0.105571	0.237469	0	0	0	0.195262	0.036356	0	0	0.0479433	0	0.115459	0.026332	0.0417106	0	0	0	0	0	0.0201723	0.27928	0
Aldh2	66.5587	32.8374	50.4393	44.0541	82.803	135.58	89.536	33.8976	74.4541	37.6421	82.89850700000001	107.432	69.59790790000001	107.21603999999999	165.921	128.345	92.4976	78.6654	80.0657	97.3935	85.5346	108.537	123.043	59.655	20.7473	12.0694	27.2963	32.3469	26.9484	24.166	18.7042	19.5361	22.1468	22.0963	23.8912	28.7176	19.6006	21.3027	41.035	24.0358
Aldh3a1	0	0	0	8.12605	0.0154412	0.0212458	0	0	0	0	0	0	0.016833405000000003	0	0	0.0640328	1.18148	0	0	0	0	0	0	0	0	0	1.10263	0	0	0	0	0	0	0	0	0	0	0	0.094903	0
Aldh3a2	0.945892	0.776471	1.9488700006146251	1.16881	1.0370369995470001	3.0498350009365187	6.84758	1.26718	2.90698	0.572108	2.64468	9.100380999999999	1.82531	12.719	8.73921	10.936589999999999	6.8682	10.657990000000002	2.7720719999999996	1.8198590000000001	1.7082279999999999	0.9506730000000001	3.61961	3.0330170845295608	1.92107	2.099660000286535	1.12444	3.64381	1.74884	1.27183	2.5538119999999997	1.28088	1.00448	1.1567	7.8667270359999995	4.65963	5.18525	1.12679	1.95921	1.64633
Aldh3b1	0.0342928	0.226426	0	0	0.193536	0.315364	0.374098	0	0.551042	0	0.525214	0.898672	0.568004	0.546754	0.620682	0.87607	0.344144	0.368728	0.151126	0.139671	0.113859	0.154351	0.179771	0	0	0	0.481472	0.401952	0	1.93234	0	0	2.97052	0	0	0.214338	0	0.699962	0	0
Aldh3b2	0.0167044	0	0	0.85403	0	0	1.02544	0.322325	0.169591	0	0	0	0	0.180269	0	0	0.152268	0	0	0.217661	0	0	0.563367	0.0730818	0	0	0	0.0975872	0	0	0.720117	0.565895	0	0	0	0	0.0337513	0	0.355928	0
Aldh3b3	0	0.0275887	0.0253846	0	0	3.5216825828099996	1.77561	0.681749	0.5947009999999999	0	0.5701	0.268113	0	0.190811	0.465933	0.740771	0.233748	0.10206	1.1169259999999999	0.163246	0	0	0.47177539999999996	0.511573	0.586677	0	0.324195	1.5005719999999998	0	0.490731	1.02874	1.797	0	0	0.0574244	0.045917	0	0.7902368000000001	0.0889821	0
Aldh4a1	3.03461	1.49271	3.79037	2.8159	3.37092	18.5772	11.5083	1.95155	9.385126999999999	2.52876	4.84196	5.9675603405099995	3.42964	10.974	10.0464	14.4936	11.8644	9.34567	7.80826	6.77772	3.97968	5.03861	8.513	6.3231649999999995	1.48325	1.4755	2.90725	7.72626	2.78967	4.03409	4.339965921689999	5.55101	3.81739	4.57372	2.84026	4.526604000000001	6.3016499999999995	2.4410969999999996	5.23248	2.94328
Aldh5a1	2.52888	1.40995	1.8678	1.61656	2.44559	4.0026	1.51662	1.08651	3.57223	1.31733	1.9231719999999999	8.54636	2.0106	7.253514999999999	9.65312	8.950535700000001	7.0920570000000005	5.1158600000000005	2.58806	2.98275	2.8866579999999997	2.37207	3.79931	3.25185	1.47651	0.424665	0.998615	2.9892060000000003	1.45325	0.998284	1.9430239999999999	1.76715	1.96742	0.669586	1.39954	3.55979	4.15738	0.511781	2.07182	1.49244
Aldh6a1	5.18306	3.80594	4.15308	4.29799	5.96432	15.3264	13.172999999999998	4.7352	10.026791791299999	4.95686	7.31035	13.2278	3.57912	15.5767	10.6965	11.8297	10.1234	13.7425	10.4997	8.5053	6.14563	7.297929999999999	7.87588	13.5716	2.52328	4.42422	2.69945	5.49544	2.60151	5.9708689999999995	3.60551	3.3502083999999996	3.7564200000000003	2.70231	6.40608	6.71042	4.95668	2.36131	6.16935	1.92663
Aldh7a1	24.5518	9.030246270000001	14.7008	11.758	23.927899999999998	30.506	28.5167	7.86744	21.4299	8.23828	22.7478	40.925700000000006	19.5359	28.4897	47.9144	50.453599999999994	38.121	22.3221	22.64	24.9397	23.1086	31.4239	29.009900000000002	14.8288	8.48841	4.41927	7.56056	5.42164	7.17421	3.9998199999999997	4.91671	6.3834100000000005	8.59276	8.41807	5.34327	9.39388	11.3704	7.98119	14.5009	5.153715999999999
Aldh8a1	23.3001	12.733	16.3326	13.9805	26.854	49.5042	54.5304	11.4751	30.8293	11.6057	25.6488	37.7089	23.4213	36.7404	41.282	45.6715	38.5738	33.5535	43.8375	48.0913	27.7067	35.8042	39.6045	41.9828	17.3992	3.22223	15.2933	26.5923	13.2032	12.4323	9.39316	14.8657	7.86067	14.0566	12.9201	11.4237	15.5285	13.2232	25.3179	5.80023
Aldh9a1	6.62587	2.81108	6.81048	2.94128	4.068942000234088	12.3216	14.863346996977489	3.01925	13.6145	4.65713	7.85549	10.91855000141376	6.05806	15.193940000721092	15.820940969403999	18.648	14.550718980000001	12.863776046206999	8.2167	8.34709	4.71173	15.0975	10.253741999999999	15.400232014103722	6.06742	0.833314	3.3930907409040003	9.17796	3.4236720000000003	7.34658	6.05799	3.05432	5.3468	4.97517	3.27935	6.5032	6.63908	4.852662000579868	6.024103000803262	2.751593000431312
Aldoa	22.7983	5.9399	13.7138	340.048	20.5282	29.9163	23.2376	5.2371	15.072	7.18813	23.8631	82.1875	19.5275	129.855	124.72818000000001	118.598	132.298	71.3339	13.308760800000002	16.8534	19.4787	20.1423	25.041610000000002	25.190820000000002	2.9258309999999996	1.74657	4.8927760000000005	13.117840000000001	39.1194	7.517472000000001	13.003481999999998	4.511369999999999	2.06199	7.136375999999999	5.79394	19.092394000000002	26.1406	1.17411	5.65691	3.02733
Aldoart1	0	0	0	0.141076	0	0.047269	0	0	0	0	0	0.144687	0.0185658	0.0224703	0.0594886	0.124433	0.0233565	0	0	0	0	0	0.104331	0	0	0	0	0	0	0	0.216646	0	0	0	0	0	0.245769	0	0	0
Aldoart2	0	0	0	0.0180046	0	0	0	0	0	0	0	0	0	0	0	0.0205904	0	0	0	0	0	0	0.024337	0	0	0.493595	0	0	0	0	0.130045	0	0	0	0	0	0	0	0	0
Aldob	191.853	52.3592	95.9714	91.0787	175.729	310.037	541.278	48.3896	135.387	78.2504	123.427	336.771	103.802	455.513	786.588	592.88	483.687	199.042	156.264	224.999	154.022	342.05	280.893	235.804	51.7043	28.4007	134.955	157.513	38.3835	75.3404	56.2863	70.7667	62.2397	50.0735	104.72	68.8814	75.5994	60.4665	130.048	45.543
Aldoc	0.871738	0.0551774	0.152307	0	0.497438	1.94429	0.105965	0.50933	0.827934	0.0228216	0.365502	0.717528	0.672538	0.419584	1.84534	1.54899	3.16542	0.258762	0	0.524872	0.715298	0.791624	0.92689	3.4949	0.262876	0	9.4842	0.0989552	0.03886	0.055456	0.191	0	0.108875	0	0	0.597082	0	0.0490846	0	1.1015
Alg1	2.6725	0.8120483000000001	3.13402	0.836709	3.98124	7.15191	4.37321	0.759219	7.00236	0.957229	2.68934	6.59363	2.0357570000000003	9.06741	9.3591	7.19681	6.05962	4.06173	2.9351760000000002	3.18545	2.89871	3.38166	4.1945551000000005	6.6754169999999995	0.59632	0.388758	1.24369	3.7610150000000004	1.45556	3.4566239999999997	1.73435	2.63989	0.923519	1.35422	0.161141	1.92385	2.08326	1.56227	1.89285	1.36655
Alg10b	0	0	0.149193	0.0930628	0	0.0201926	0.0390608	0.0196872	0	0	0	0.0534212	0.047995	0.442343	0.152335	0.349873	0	0.148517	0.409609	0.0550663	0.056105	0.0380039	0.0718474	0	0.0321001	0.251317	0.104688	0.0362301	0	0	0.186316	0	0	0.0436686	0.321825	0.0725319	0.170825	0.0358061	0	0
Alg11	1.848	1.94552	0.572155	1.0711312000000002	2.81543	4.70056	9.5909	1.18908	1.76117	0.6394390000000001	1.13055	1.14561	1.3657	4.86691	2.24051	1.5164360000000001	2.49726	1.23702	2.10598	1.24062	0.394305	1.17076	1.22301	1.6496	0.715456	0.823666	0.740815	2.60419	0.17352	1.2417690000000001	0.692283	1.0212	3.91587	0.463559	2.43955	1.66036	2.17806	1.44516	0.8630307899999999	0.198002
Alg12	0.385625	0.412042	0.146461	0.672198	0.8364119000000001	0.12613	4.10739	0	0.52888	0.234171	0.12042	0.438226	0.30396999999999996	0.575539	0.753178	1.53712	0.738396	1.1550120000000001	0.180971	0.0802941	0.10905119999999999	0.392002	0	0.997158	0.898874	0.106587	0.991867	2.28813	0.507167	0.276916	0.7278770000000001	0.807195	1.69313	0.278136	0.052212600000000005	1.9462899999999999	0.490147	0.568752	0.500211	0.541764
Alg13	0.666507	0.152279	0.352793	0.0493231	0.891001	0	0.57522	0.598538	1.1054	0	0.31037	2.09349	1.00406	2.05247	1.6767	1.41363	1.21282	0.700579	0	0.521491	0	1.15665	0.53334	0.575794	0	0.0533994	0	0.557594	0	0.773938	0	0	0.148839	0	0	0	0.812431	0	0	0.0958007
Alg14	3.74166	0.0522918	1.255	1.90479	2.09291	5.35067	1.79433	0.56224	1.15438	0.785061	3.06697	5.75373	1.79465	6.97127	8.89589	9.31782	6.48513	2.85718	1.94135	1.50061	1.81878	4.85709	2.39495	0.58857	2.35463	0.218996	0.366329	0.855492	0.0749104	0.105886	1.10498	1.42893	0.307749	0.229729	0.774401	0	0	0.955345	0.119698	0.0650343
Alg2	0.5906557499999999	0.708297	0.434223	0.170027	0.392266	1.38465	1.04424	0.0687699	0.82074	0.13651	1.05017	0.535735	0.687953	0.851496	1.20267	1.00827	0.76998	1.05997	0.347069	1.12684	0.065422	0.446458	0.146221	1.55437	0.224501	0.0325417	0.651003	0.675869	1.22697	0.758449	0.162989	0.574762	0.186544	0.203705	0.306574	0.466099	0.119829	0.752748	0.21032	0.0284242
Alg3	10.0248	4.02152	7.553092381200001	4.06821	7.45493	7.97135	7.95016	1.8919243999999997	6.11185	3.43099	6.601399000000001	16.814261000000002	8.132587000000001	20.381	19.2322	22.2961	21.2796	16.2561	6.55716	6.4822	10.1829	8.39391	7.72844	3.08209	2.1002	1.14775	1.2698610000000001	1.6706866999999999	2.28539	3.626	2.04184	2.79201	4.94465	4.2477	4.33782	4.7411	4.831555000000001	3.3499095000000003	1.3265341833000002	2.04222
Alg5	10.2047	2.43231	4.44831	3.36747	6.62812	13.4911	5.2693	3.62364	7.92765	1.77904	7.05212	20.2343	5.15673	13.469509200000001	20.038906616930003	16.2522	13.620099999999999	13.2715	5.90594	7.25825	7.21178	7.4838	9.29109	2.73925	1.44983	0.466627	2.2793	4.24685	4.14872	2.79636	1.24248	0.772384	1.3944	1.84897	8.71031	6.52513	6.43057	1.69315	1.98551	1.97246
Alg6	0.824383	0.241874	0.48151510000000003	0.6206894000000001	0.735552	1.50353	2.20142	0.106415	0.32345	0.145032	0.688032	0.44765	1.1877010000000001	1.61976	1.4981140007327358	1.09823	0.473856	0.643079	0.877087	0.782333	0.882422	0.108202	0.5765686124638519	0.829744	0.556653	0.11393	0.0487845	0.0741232	0.596706	0.0567539	0.209714	0	0	0.305385	0.488848	0.144009	0.7480903000000001	0.0740586	1.38968	0.100919
Alg8	3.76177	1.17341	2.2227	2.16589	1.8428	2.33746	4.45179	0.665334	2.96829	0.967222	2.35797	5.26411	1.9517	7.88167	5.73377	8.61186	5.31015	4.25179	2.84691	2.10583	1.94408	1.17595	3.10157	1.01788	0.484966	0.521222	2.17042	0.708228	0.732402	2.67778	1.03441	1.52723	1.78557	1.04749	1.63083	2.54212	1.96962	1.14403	1.39912	1.66203
Alg9	0.7624	0.325415	0.805724	0.112866	1.58908	1.1599367999999999	0.484113	0.29863	0.6598539999999999	0.142741	0.70934	2.3904354999999997	1.19054	3.66547	2.74482	4.5472	2.088	1.42512	0.690091	1.64216	0.778308	1.49111	1.85882	0.405868	0.664189	0.0783156	0.254881	1.25834	0.0452973	0.247378	0.0742136	0.313367	0.146344	1.69349	0	1.8244989999999999	0.556576	1.31834	1.04348	0.19374940000000002
Alk	0	0	0	0.189188	0.0197707	0	0	0.0578351	0.111834	0	0.0308691	0	0	0	0	0.0122597	0	0	0	0.0195386	0	0	0	0	0.0511902	0	0.055577	0	0	0	0.0659072	0	0	0	0	0	0	0.0505468	0.0636031	0
Alkal1	0	0	0	0	0	0	0.208356	0	0	0	0	0	0	0	0	0	0	0	0	0	0	0	0	2.10837	0.181039	0.156727	0	0	0	0	0	0	0	0.246975	0	0	0	0.204622	0	0
Alkal2	0	0	0	0	0	0	0	0	0	0	0	0	0.483735	0	0	0	0	0	0	0	0	0	0	0	0	0	0	0	0	0	0	0	0	0	0	0	0	0	0	0
Alkbh1	0.395915	0.159848	0.483413	0.350235	0	1.36883	0.960372	0.684626	0.516003	0.31007	0.250846	1.53612	0.484705	0.951291	0.679653	1.90077	0.904176	0.616716	0.799052	1.5447	0.197775	1.12522	0.54596	0.89297	0.695609	0.0701987	0.32504	0.865911	0.107356	0.306686	0.117257	0.105628	0.497166	0.219803	3.58386	0.388452	0.271337	0.0451616	0.17032	0.0996379
Alkbh2	3.58804	1.5213	2.2539000000000002	2.58148	1.78279	8.6354	9.68355	1.2592	3.8530249999999997	1.80369	2.83471	7.679550000000001	1.98073	5.29585	5.92855	6.2254	4.62457	4.57317	3.92793	3.27034	1.77103	2.6113350000000004	2.9256450000000003	5.33735	1.18246	1.15506	3.37835	1.67076	1.25007	4.0074	1.40085	9.49	7.6059	3.1279000000000003	2.87997	4.58567	5.78905	2.84427	3.77953	1.6544500000000002
Alkbh3	5.9186	2.3167	3.18541	4.84473	7.810168200000001	9.710926083236961	21.4347	3.41776	4.20767	3.3614330199999998	3.59499	16.24916067882254	3.74769	26.34778444625176	20.0892	18.198261801580003	18.1965	14.3244	10.8525	7.12371	7.16094	9.11086	6.29723	22.4632	5.02266	0.815049	10.411438200000001	7.95193	2.98323	4.20672	2.41109	4.38578	3.27657	2.86896	6.45179	16.7143	19.7569	7.586036399999999	6.09256	1.38728
Alkbh4	0.963287	0	0.24434469999999997	0.694128	0.832237	0.98946	0.760848	1.24801	0	0	0.568784	0.929023	0.20638615000000002	0.900457	0.113062	0.149029	0.47396350000000004	0.0685222	0.31981	0.183186	0.0644886	0.432921	0	1.64136	0	0	0.47094	0	0.303447	0.271348	3.0022	0	0	0	0	0	0.595838	0.123282	3.27319	0
Alkbh5	0.387512	1.04007	0.246211	0.771418	0.606704	2.33658	1.15852	0.260705	0.107597	0.0269197	0.795234	0.879059	0.522636	1.13645	1.4116	1.2519	1.0733	1.14139	0.919098	0.317718	0.670137	0.474573	0.442201	1.11397	0.217937	0.0884392	0.842078	0.430439	0.527152	0	0.172732	0.71859	0.641635	0.323799	0.845854	0.404439	0.847441	0.766112	0.222989	0.0602904
Alkbh6	5.79479	1.39053	2.52281	2.35394	2.72167	9.68689	13.8952	1.89918	3.21608	4.32195	6.84031	8.61481	2.09995	9.45224	7.24704	8.3338	5.15644	10.3445	6.43969	2.90889	5.56007	4.4106	5.92375	4.50196	1.78357	0.838845	7.19821	3.3602	2.11723	1.96791	0.758547	4.8515	1.00137	3.04368	0.578822	5.89258	8.97571	2.69229	4.11785	0.344239
Alkbh7	12.9766	7.82456	14.1345	10.4	11.605	16.1879	24.4265	6.93095	11.9635	5.3965510000000005	13.0202	26.4668	13.3314	17.7568	20.4022	24.487270000000002	17.4239	25.0983	17.605	21.7604	20.9862	20.3583	24.8941	5.71633	4.64817	1.30454	5.59821	1.98584	3.13758	7.562441000000001	4.5895399999999995	2.96555	3.63352	3.47391	4.76317	6.69578	7.30577	2.86599	5.251090496105999	2.82979
Alkbh8	0.372884	0.655652	0.573179	0.495182	0.859304	1.8099159999999999	1.4939627999999998	0.6130857000000001	0.658319	0.492206	0.361769	1.41833	0.695366	2.19003	1.1155376000000001	1.619	1.48811	0.658988	1.04739	1.26888	0.8751180000000001	0.35972000103262597	0.507234	2.2663330000000004	0.384977	0.249772	1.9258069999999998	0.739932	1.1602	0.989181	1.90081	1.70305	0.431619	0.209522	0.943834	0.39255680000000004	0.781312	1.59265	1.9482255999999998	0.643707
Allc	0	0	0	0	0	0	0	0	0.149639	0	0	0.0413204	0	0	0	0	0.0701938	0	0	0	0	0	0.0418932	0	0.0750444	0	0	0	0	0.0475358	0	0	0	0	0	0	0	0	0	0
Alms1	0.0472232	0.04261	0.23000710939545999	0.110071	0.23474	0.269403	1.02117	0.128767	0.172903	0.170252	0.141206	0.207181	0.0697509	0.659383	0.27643249999999997	0.350678	0.272491	0.47352099999999997	0.8465678000000001	0.313334	0.0898286	0.0617395	0.203384	0.668124	0.183712	0.0981869	0.291514	0.494143	0.121617	0.170061	0.295847	0.376295	0.567602	0.215292	0.36663	1.02561	0.923201	0.140159	0.400602	0.240629
Alox12	0	0.0191058	0	0.288022	0.365177	0.209298	0.515145	0.0271133	0.604069	0	0.5244179999999999	0.184818	0.0110556	0.0661374	0.207124	0.0630068	0.301814	1.31932	1.19166	0.0259206	0	0.677649	0	0.10436	0	0.748714	0.0239672	0.272736	0.0195134	0	0	0	0	0.534147	0.303859	1.12531	0.0466933	0.196115	0.0423531	0
Alox12b	0.010988	0	0	1.88415	0.00955079	0	0	0	0	0	0	0	0	0	0	0.00988563	0.402464	0.0276274	0	0	0	0	0	0	0	0	0	0.0468224	0.091779	0	0	0	0	0	0	0	0	0	0	0
Alox12e	0	0	0	0	0	0	0	0	0.0664849	0	0	0	0	0.0132494	0	0	0	0	0	0	0	0	0	0.126925	0.176765	0	0.0240069	0.0498529	0	0	0	0	0	0	0	0	0	0.171887	0	0
Alox15	0	0	0	0.0183613	0	0	0	0	0.0221253	0	0	0	0	0	0	0	0.26212	0	0.204904	0.0379182	0.0128427	0	0	0	0	0	0.575212	0	0.167291	0	0	0	0.221616	0	0	0	0	0	0.0308475	0
Alox5	0	0	0	0	0.0398588	0.0780023	0	0.0570154	0.0619328	0.129252	0	0	0.0463504	0	0.0326766	0	0.0386857	0	0	0	0	0.0505271	0	0.35684	0.0309809	0	0.101032	0	0	0	0.179795	0.24656	0	0.0421418	0.155605	0.0699683	0	0	0.434467	0
Alox5ap	0.583447	0.366588	1.2502499999999999	1.07168	1.00745	0	1.19076	3.0227450000000005	0.869768	0.529389	0.0744078	0	1.16125	0.472197	0.60074	0.636991	1.56911	0	0	2.70193	0	2.28774	0.827799	2.83635	0	0.344809	0.139026	0	1.14023	0	1.4932	1.27639	0	0	0	0.296049	2.2458	0	1.82176	0
Alox8	0	0	0	0	0.00991695	0	0	0	0.0216284	0	0.0129437	0	0	0	0.0341514	0.0205313	0.0134847	0	0	0	0	0	0	0	0	0	0	0	0	0	0	0	0	0	0	0	0	0	0.271298	0
Aloxe3	0	0	0	0.143854	0	0.0776275	0	0	0	0	0	0	0	0	0.0166466	0	0.315315	0	0	0	0	0	0	0	0.0817423	0	0.274531	0.161363	1.25808	0	0.0916074	0	0	0.222167	0	0	0.0216089	0	0.398504	0.0770321
Alpi	0	0	0	0	0	0	0	0	0	0	0	0	0	0	0	0	0	0	0	0	0	0	0	0	0	0.0468368	0.23861	0	0	0	0	0	0.126317	0	0	0	0	0	0	0
Alpk1	0.346219	0.157908	0.52639	0.16752673299999998	0.032992	0.812841	1.71641	0.0942197	0.952615	0.5839530073182599	0.486028	0.232579	0.453095	0.893967	0.741505	0.213366	0.126422	0.373927	2.2373650434792003	0.467793	0	0.117453	0.796522	1.24662	0.698866	0.0270396	0.835374	0.346149	0.0137271	1.44072	0.0449787	0.593734	0.489152	0.443005	0.0534401	1.357	1.07412	0.878085	0.708102	0.0574844
Alpk2	0.00340781	0	0	0.230531	0	0.00407836	0	0	0.0709537	0	0.0115718	0	0	0	0	0.0429042	0.0441033	0	0	0.00551104	0	0.00729317	0	0	0	0.0222663	0.0902041	0.0288211	0	0	0.0184911	0	0	0.00867507	0.0223601	0	0	0	0.249039	0
Alpk3	0.0181526	0	0	0.232031	0.0473893	0	0	0.00525103	0.0515498	0	0.256915	0.0928322	0.0559387	0.11765	0	0	0	0.0685762	0.0297179	0	0.0346927	0	0	0.0195027	0.0937287	0.107388	0.107973	0.00960617	0.022575	0	0	0	0	0.0223196	0.0593854	0.114325	0.00895061	0	0.331946	0.0319492
Alpl	0.9519839999999999	0.054388	0.149924	0.46353959999999994	0.288745	3.21407	2.82908	0.42200699999999997	1.89173	1.1507	0.549103	2.41136	0.0858378	6.662040000000001	5.45605	11.504	2.84538	8.634360000000001	0.365701	0.983646	1.31832	0.641232	1.1399279999999998	2.5392419999999998	0.02865	0.22433999999999998	2.2109039999999998	0.323308	0.659472	0.363412	0	0.170451	0.537941	0.11688899999999999	0.240808	1.0665179999999999	3.5608	1.21284	0.7226699999999999	0.476934
Alppl2	0	0	0	0	0.012987480000000001	0	0.622101	0	0.6523049999999999	0	0	0	0.0424695	0	0	0	0	0	0	0	0	0	0	0	0	0	0	0	0	0	0	0.0561888	0	0	0	0	0	0	0	0
Als2	169.469	84.1582	135.861	106.431	152.946	295.759	350.504	77.5472	240.02590199999997	79.5634	142.165	357.09700999999995	158.265	256.601	184.137	227.713	169.07116599999998	240.68246000000002	226.494	174.41762799999998	139.291	88.11580599999999	174.255	255.912	147.17	69.8718	155.545	182.258	111.19734799999999	151.51440399999998	119.941	124.67992199999999	177.51851599999998	142.944	189.462	198.64596400000002	206.238	132.533	199.269	107.524
Als2cl	0.549302	0.705852	1.9769489999999998	0.8719954000000001	2.735	1.9227	6.65172	1.10103	1.76017	0.639548	0.860712	1.6187452100000002	0.378496	4.21641	1.4533872799999998	3.24351	3.9155189000000004	2.4741	5.49417	2.88508	1.77711	0.831751	0.148492	2.40113	2.71387	0.590547	3.9103244999999998	5.33564	0.616599	2.25023	0.873674	1.99096	2.08603	2.45831	2.90104	7.72626	6.0926865999999995	0.920442	2.6854611999999998	2.24331
Alx1	0	0	0	0	0	0	0	0	0	0	0	0	0	0	0	0	0	0	0.115534	0	0	0	0	0	0	0	0	0	0	0	0	0	0	0.135931	0	0	0	0	0	0.15242
Alx3	0	0	0	0	0	0	0	0	0.419278	0	0	0	0	0	0	0	0	0	0	0	0	0	0	0	0	0	0	0	0	0	0	0	0	0	0	0	0	0	0	0
Alx4	0	0	0	0	0	0	0	0.239928	0.117103	0	0	0	0	0	0	0	0	0	0	0	0	0	0	0	0	0	0	0	0	0	0	0	0	0	0	0.0888001	0	0	0	0.238276
Alyref	0.766869	0.960781	0.430427	0.256032	0.334748	1.48806	0.0811086	0.0827099	0	0.247028	0.120443	1.0195	0.501305	0.699584	0.962183	1.82116	0.478174	0.667461	0.48461	0.578336	0	1.10319	0.805636	0.237003	0.135814	0	0.147828	0.460653	0	0.171339	0.593725	0.284346	0.0834216	0	0	0.716807	0.376844	0.657757	0.805909	0.0523099
Alyref2	0.18019	0.798544	1.43931	0.735063	0.408648	4.26936	3.07168	0.406377	5.32706	0.606867	2.70438	4.10067	2.67155	4.97228	1.83835	5.48397	3.54905	3.79417	2.29856	0.639149	2.05175	1.71468	2.26488	2.14448	0	0.217649	0	0.283427	1.19098	0.736683	2.92794	1.24183	0	0.570753	1.92547	2.77194	2.90917	2.79409	1.3835	0
Amacr	11.406	4.24909	8.99255	5.06549	11.5883	10.6146	11.7205	3.74764	9.88322	4.59048	6.46332	11.8269	10.4398	12.5554	17.5588	24.0302	13.1198	9.35192	14.3353	8.57016	12.2987	18.7661	12.5181	10.6566	4.3847	3.09336	4.27413	5.04447	5.2083	2.67118	3.6656	4.34287	2.88164	4.89986	5.64593	4.22335	8.54141	7.77844	5.82014	2.80167
Ambn	0	0	0	0	0	0	0.185695	0	0.0381508	0	0	0	0	0	0	0	0	0	0.0443768	0	0	0	0	0	0.0382765	0	0	0	0	0	0	0	0	0	0	0	0	0	0	0
Ambp	752.107	239.089	471.15	314.463	688.488	711.763	455.07	160.214	578.172	182.662	525.589	978.658	585.044	910.276	1282.9	1015.96	854.904	602.382	614.927	901.656	712.097	786.147	1093.62	205.387	112.29	50.8276	153.69	121.998	128.266	147.435	82.3763	106.864	112.3	93.9597	55.305	106.449	152.123	90.1644	184.238	70.115
Ambra1	1.08074	0.8168257000000001	2.27739	0.556858	0.84923	4.04972	5.32632	0.60762	1.5875	0.949742	1.3901810999999997	0.727799	1.14586	2.67056	2.0288880000000002	2.35316	1.57896	1.9056440000000001	2.93263	1.34668	1.06055	1.35234	1.38237	4.5604890000000005	1.1619860000000002	0.0724511	2.34793	2.23627	0.685906	1.2671	1.22164	1.32425	1.65208	1.27449	1.07051	2.08162	1.78121	0.628561	2.3159080000000003	0.278452
Amd1	9.18459	6.24237	5.1574	5.59205	7.5681	13.5571	14.7808	2.72356	9.32782	3.25285	5.87799	12.4797	5.23847	11.2717	7.6446	8.2016	5.03292	8.62016	8.58257	4.3059	4.35009	6.40261	5.78533	7.68057	5.18194	1.64186	6.63953	4.64979	4.7707	2.38914	2.81663	4.44475	4.40428	3.36503	9.04924	4.90508	7.85518	0.543504	3.48303	3.91915
Amd2	0	0	0	0	0	0	0	0	0	0	2.53248e-07	0	0	0	0	0	0	0	0	0	0	0	0	0	0	0	0	0	0	0	0	0	0.338791	0	1.44529e-08	0	0	0.543504	1.05086e-09	0
Amdhd1	22.3762	9.96626	21.9448	13.3773	18.0049	41.5916	40.8158	14.9882	23.450896999999998	10.5243	27.8689	58.4531	17.568	40.9575	48.096805999999994	48.876723000000005	41.7176	38.670038999999996	53.3748	40.1972	26.2523	38.9052	32.7691	40.4867	14.164950000000001	5.05095	16.6169	20.3053	16.505785999999997	14.7629	16.1443	25.47	19.280389999999997	11.8056	24.7311	33.6056	29.214122000000003	17.121722000000002	31.9553	12.3739
Amdhd2	4.53598	1.68066	3.15742	2.67188	3.65892	6.03718	4.75488	0.46626	3.30044	1.96361	3.61737	12.0613	3.4415869999999997	15.578071000000001	15.5366	17.001	14.3858	10.1003	4.726660000000001	3.23759	2.3956530000000003	3.31812	5.27126	4.69995	1.29397	0.265	0.0413862	2.23428	0.607176	0.385687	1.05003	0.841275	1.1855	0.414414	0.881171	3.1902	6.82784	0.382914	1.87221	0.347034
Amelx	0.0591225	0	0	0	0	0.107409	0.135735	0	0.162936	0	0	0	0	0.138185	0	0	0	0.14697	0	0.098314	0	0.314038	0	0.4077	0	0.644719	0	0	0.311147	0.291739	0	0	0.101354	0.158603	1.31241	0.673378	0.127587	0	0.165748	0
Amer1	4.44702	3.68902	3.89807	3.39439	3.66171	8.54545	15.1508	5.18274	10.3678	3.68651	3.59577	4.39444	3.26035	2.54777	1.97809	1.98936	1.78448	2.82649	8.87985	5.63366	2.81855	1.28163	6.45715	15.8034	4.13302	3.05024	7.50514	6.08602	4.31075	6.57652	6.90828	6.12968	7.71764	5.51373	9.49011	4.69672	5.07937	7.22704	11.472	6.40254
Amer2	0.0433127	0.0519538	0.318215	0	0.0125415	0.711647	0	0.184735	0	0.014271	0.131134	0.274961	0.0683505	0.163967	0.11547	0.0519668	0.085458	0.0544027	0.126993	0.328816	0.207125	0.160823	0.276102	0.157382	0	0	0.0297313	0	0	0	0	0.216614	0.171325	0	0	0.123367	0	0	0.0766393	0
Amer3	0	0	0	0.0462282	0.0681264	0	0	0	0	0	0	0	0	0	0	0	0	0	0	0	0	0	0	0.12725820000000002	0	0.788211	0.0200751	0.0416889	0	0	0	0	0	0	0	0	0	0	0	0
Amfr	8.970540999999999	5.6572637230958955	4.07834	3.12173	8.10665	12.5834	9.7056	3.36197	5.53606	1.79082	6.44854	8.88879	6.86976	12.0841	11.6721	16.5543	13.7049	11.0927	6.48184	9.12261	5.92184	6.98206	4.721007411107401	12.035	1.9984	0.7348640012082099	1.8062045953599999	4.87183	2.62858	5.66889	2.17314	2.98747	4.16339	3.48051	2.9383428741000004	8.40812	3.30794	3.00318	3.66655	1.54307
Amh	0	0	0	0	0	0.135831	0	0	0	0	0.0483882	0	0	0	0	0.0127844	0	0	0	0	0	0	0	0.15482	0	0	0	0.0303696	0	0	0	0	0	0	0	0	0	0	0	0.0813987
Amhr2	0.0338852	0	0	0.999219	0.191731	0	0	0	0.0642953	0	0	0.219596	0.0160363	0.192786	0.37326800000000004	0.0621852	0.180769	0.042534	0.0607596	0	0.30486	0	0.162041	0	0	0	0.454745	0.0726354	0	0	0	0.320643	0.131215	0	0	0	0	0	0.180568	0
Amigo1	0.8119552000000001	0.200646	0.430102	0.617778	0.409073	0.6872898000000001	1.71898	0.337793	0.211149	0.221786	0.497324	0.405064	0.663668	1.57965	1.05304	0.43530959999999996	0.355981	0.896663	0.801744	0.614678	0.862452	0.109326	0.32489	0.494004	0.372877	0.0731178	0.637726	0.962932	0.708886	0.6940702000000001	0.626358	0.919861	0.154238	0.368192	0.171698	0.18223440000000002	0.393576	1.0512316000000002	0.677112	0.285296
Amigo2	0.10691	0.16492	0.0336759	0.036039	0	0.821232	2.68283	0.71094	0.23176380000000002	0.0906366	0	0.22590179999999999	0.10121430000000001	1.2149429999999999	0.56526	0.178671	0.687375	0.0575376	0.16802910000000001	0.124283	0.101216	0	0.340779	1.83361	0	0.0251972	0.031478400000000004	2.71265	0	0.661218	0.126024	0.517134	0.362469	0.43326	0	0.359418	0.615405	0.484011	1.46119	0
Amigo3	0.0469242	0	0.120732	0.246058	0.326023	0.766258	1.59065	0.0728246	0.0296717	0.046425	0.0355291	0.412868	0.3998	0.231143	0.01565	0.126684	0.240881	0.333884	0.0344265	0	0.0345665	0	0.199438	0.0683236	0	0.0258134	0.161252	1.17194	0	0.602082	0.344324	0.176774	0.111364	0.36319	0	0	0.0315362	0	0	0
Ammecr1	0.0244346	0	0	0.0384369	0	0.116649	0.0564246	0	0	0	0.0593339	0.153003	0	0.0282032	0.049188	0.176002	0.0290899	0	0.273524	0	0	0	0	0	0	0	0	0	0	0	0	0.198648	0	0	0	0	0	0	0	0
Ammecr1l	1.14977	1.83984	3.3992940000000003	2.30515	1.87523	11.6061	12.3658	6.10888	3.30761	1.3370799999999998	3.21613	2.9123840999999997	3.00018	8.02383	2.65816	4.5503	2.09464	2.0533	5.91502	4.97838	1.591592800442122	1.47377	4.24739	5.688123899999999	1.25482	0.368854	2.37622	2.71808	1.5459	0.852804	0.535812	1.2668430000000002	0.470426	1.0686257000000001	1.19753	0.836735	2.04862	0.58212	2.24534	0.153004
Amn	0.18883090000000002	0.0456107	0	0	0	0.0449706	0	0	0.503461	0	1.51034	9.139344000000001	0.178169	4.93255	3.37285	11.501912899999999	9.46609	4.33708	0	0	0	0	0.040202	0	0.730929	0	0.290377	0	0.0650715	0	0	0	0	0	0	0.335837	0.874438	0	0	0
Amn1	6.19237	3.49419	2.0525	3.6841999999999997	3.97204	7.24188	5.54973	0.551473	6.260759999999999	1.14714	3.9000000000000004	7.02448	1.11195	7.00751	6.821060000000001	8.880049999999999	7.10946	6.35226	3.56604	3.03866	4.08221	5.254581999999999	3.35616	12.7137	1.1148	2.29131	1.9469120000000002	3.3685400000000003	4.55171	1.18149	1.36798	0.730431	2.49221	2.19071	2.84625	5.3986	6.40783	1.0643	2.90951	0.461172
Amot	0.114513	0.207852	0	1.31016	0.533926	1.1504	0.9942329999999999	0.193334	0.7252730000000001	0.112851	0.36042640000000004	1.3624	0.403245	1.21236	0.9538059564000001	0.9397190000000001	1.14354	0.90145	0.27388	0.22584780000000002	0.130791	0.233921	0.25079830000000003	0.93458	0.0335637	0.0513148	0.234842	0.560178	0.0605649	0.0249594	0.170835	0.076978	0.0211297	0.046535	0.146914	0.321523	0.271153	0.654604	0.140572	0
Amotl1	0.120275	0.102866	0.20770750000000002	0.459222	0.126999	0.20549	0.7550600000000001	0.109582	1.16829	0.222552	0.389523	0.459166	0.18724600000000002	0.642087	0.286651	0.185473	0.324384	0.25936750000000003	0.489042	0.168335	0.0471114	0.0187325	0.383146	0.6499349999999999	0.351821	0	0.298953	0.438234	0.647788	0.185158	0.0937895	0.378708	0.0739061	0.285918	1.11293	0.45409449999999996	0.512395	0.28726	0.293789	0.134014
Amotl2	0.465489	0.218407	0.770312	0.709615	0.24199119500000002	2.54779	1.2874	0.634692	0.656898	0.800037	0.565853	0.6548700000000001	0.463765	1.65103	1.06609	1.77856	1.371020000512478	1.09599	0.925246	0.778612	0.9463349999999999	0.378065	0.988628	1.28807	0.525014	0.439188	0.182704	1.18433	0.19829159999999998	0.617181	1.10996	0.106143	1.08134	0.368956	0.19183	1.21999	0.710714	0.441971	0.986115	0.313591
Ampd1	0	0	0.0683016	1.40025	0	0	0.047867	0	0.0784591	0	0	0	0	0	0	0.027933166000000002	0.17113890799999998	0	0	0.0167998	0	0.0681374	0	0	0	0.0340088	0	0	0.0691077	0	0	0.11477095699999999	0	0	0	0	0	0	0.218388	0
Ampd2	2.05989	2.1419	2.9974970000000005	1.46358	4.32194	6.18891	15.62	2.02653	3.6024000000000003	0.961186	1.629	1.61359	0.988939	5.12299	3.06981	3.5578269000000002	3.24578	5.242582400640386	6.33787	6.25194	2.13227	3.7825	1.62778	8.915759999999999	2.20174	0.6994469999999999	3.15332	4.5539297232000004	2.13164	4.77351	2.11728	4.04808	3.44174	2.26952	0.973668	5.79008	4.47204	4.06634	3.18228	1.0439102567816998
Ampd3	0.230619	0.0395429	0.163542	0.102126	0.157346	0.256777	0.372514	0.0575471	1.0031071754040002	0.148209	0.353245	0.102931	0.234131	0.022608118220380002	0.203491	0.164255	0.342018	0.326531	0.9193451520209001	0.313856	0.127526	0	0.0742456	0.0931485	0.250173	0	0	0.183011	0.143487	0.15860780000000002	0.0453722	0.124488	0.078188	0.170154	0.0523285	0	0	0.180181	0.394727	0.0947614
Amph	0	0	0	0	0	0	0	0	0.0227986	0.0355976	0.0818686	0	0	0	0	0.043280860799999994	0	0	0	0	0	0	0.051096435600000004	0	0.363782	0.197865	0	0	0.160913	0	0.0986368	0.268318	0	0	0	0	0	0	0	0
Amt	0.630048	0.959001	0.5730000000000001	0.591473	0.529093	2.13572	1.03294	0.403175	2.1609	0.625548	1.29433	2.57554	1.8010680000000001	1.94766	3.5182420000000003	0.966206	1.2920319999999998	1.04478	1.46824	1.19405	1.2639	1.88774	1.53999	0.31822700000000004	1.27188	0.39424	2.44233	1.64294	1.13355	0.571429	1.18089	3.87709	0.578773	1.3660960000000002	0.319825	0.570378	0.795149	0.25979	0.646949	0.353189
Amtn	0	0	0	0	0	0	0	0	0	0	0	0	0	0	0	0	0	0.0552344	0	0	0	0	0	0	0	0.374219	0	0	0.0768381	0	0	0	0	0.942591	0	0	0	0	0	0
Amy1	25.8878	9.90078	13.707	12.8335	25.318	36.1502	21.295	11.5751	22.7262	11.1444	14.9466	31.4736	24.0228	19.7819	27.7504	31.1556	23.947	29.6196	22.9474	38.2188	24.1386	21.8646	35.5152	14.4753	4.48	2.9745	9.25844	9.61258	7.20128	8.82108	5.08352	2.84036	6.74054	7.69652	6.67908	9.94204	10.0235	7.52108	8.9213	6.38074
Amy2a1	0	0	0	0.00247719	0	0.0075067	0	0	0.281653	0	0	0	0.00296514	0.0107065	0	0.0113169	0.0223557	0.00786652	0	0	0	0	0	0	0	0	0.0276827	0	0	0.0227699	0	0.170428	0.0521296	0	0	0	0	0.00667163	0.108616	0.0404302
Amy2a2	0	0	0	0.00247719	0	0.0075067	0.425445	0	0	0	0.0273105	0	0.00296514	0.0107065	0	0.0113169	0.0223557	0.00786652	0	0	0	0	0	0.42205	0	0	0.0276827	0	0	0.0227699	0.0656174	0.170428	0.0521296	0	0	0.218329	0	0.00667163	0.108616	0.0404302
Amy2a3	0	0	0	0.00247719	0	0.0075067	0.425445	0	0	0	0.0273105	0	0.00296514	0.0107065	0	0.0113169	0.0223557	0.00786652	0	0	0	0	0	0.42205	0	0	0.0276827	0	0	0.0227699	0.0656174	0.170428	0.0521296	0	0	0.218329	0	0.00667163	0.108616	0.0404302
Amy2a4	0	0	0	0.00247719	0	0.0075067	0.425445	0	0	0	0.0273105	0	0.00296514	0.0107065	0	0.0113169	0.0223557	0.00786652	0	0	0	0	0	0.42205	0	0	0.0276827	0	0	0.0227699	0.0656174	0.170428	0.0521296	0	0	0.218329	0	0.00667163	0.108616	0.0404302
Amy2a5	0	0	0	0.00247719	0	0.0075067	0.425445	0	0	0	0.0273105	0	0.00296514	0.0107065	0	0.0113169	0.0223557	0.00786652	0	0	0	0	0	0.42205	0	0	0.0276827	0	0	0.0227699	0.0656174	0.170428	0.0521296	0	0	0.218329	0	0.00667163	0.108616	0.0404302
Amy2b	0.113339	0.0226067	0	0	0	0	0	0	0.304835	0.0755434	0.0624056	0	0	0	0.0568485	0	0	0	0	0.0615795	0	0	0	0	0	0	0.611601	0	0.350497	0	0	0	0.00907299	0	0.178352	0	0	0	0	0
Amz1	0	0	0	0	0	0.208319	0.40296	0	0.300687	0	0	0.200748	0.0600181	0.0360407	0	0.0998475	0	0	0	0.0258043	0	0	0	0.103885	0.0601443	0.104649	0	0	0	0	0.479879	0	0	0	0	0	0.191822	0	0.927524	0.0227694
Amz2	3.76224	0.358654	0.964614	2.05694	1.53211	2.8206	2.1193	0.750592	1.08939	0.365148	1.80141	4.56826	1.08474	4.66786	3.6676	4.04802	4.72084	4.0252	2.84308	2.32444	1.96707	2.26932	2.14648	1.21562	1.62107	1.40946	1.5251	0.544254	0.582902	0.332736	0.254666	0.887674	0.544376	0.835324	1.5067	0.696596	1.50206	1.86521	1.41894	0.367168
Anapc1	0.603877	0.523775	1.26027	1.16711	0.9994678000000001	4.5326963000000005	6.76053	0.925613	2.39842	0.63459	0.798146	1.58504	0.554673	3.8638310000000002	2.6291729999999998	2.35642	1.79733	1.6861	2.18344	0.91017	1.77638	1.1205370000000001	1.69821	3.6931200000000004	1.51166	0.42906199999999994	2.36415	1.73447	1.35926	1.33128	1.0147	1.7364918999999999	1.0644	0.389012	1.2197855000000002	3.20087	2.81935	0.741976	1.46979	0.6129271000000001
Anapc10	2.4297779999999998	1.42626	1.13647	2.7542025999999997	2.05377	5.1975	3.89692	1.2078573000000001	4.0166	0.38004	0.39756	5.18783	2.14038	1.70536	6.3048	4.241960199999999	6.83238	2.38321	0.964796	1.9063180000000002	3.97674	2.36622	0.69246	1.59116	1.98397	3.2562143999999997	0.342338	4.44342	0.747384	0.789452	4.47636	2.84296	0.507736	0.926446	1.40848	2.03587	2.76029	2.69442	4.466994000000001	0.263128
Anapc11	7.65602	1.23497	5.35316	5.63332	13.0932	10.2048	9.18548	2.86494	11.9917	4.13146	6.63788	16.1396	6.96284	33.274	60.1588	41.5592	31.8904	18.0391	15.6838	20.3266	16.7682	11.9245	20.688	14.7053	7.69504	0.581102	3.27528	4.86046	3.55504	4.2095	3.9093	2.09538	1.20348	2.27798	8.28024	7.27614	9.15718	1.88952	0.946292	2.06714
Anapc13	367.043	113.366	199.138	173.631	352.268	307.867	170.207	75.3864	302.865	96.1068	355.467	869.944	412.608	800.62	726.772	927.264	689.644	625.1	315.113	444.008	392.929	555.672	476.048	70.6728	29.7716	20.0387	25.3424	38.5054	30.2596	24.3932	26.7066	34.3869	29.7257	52.1956	75.7572	78.6256	111.161	24.649	35.7948	26.3982
Anapc15	4.90229	7.3869	2.88551	8.01118	2.80932	12.0071	19.8284	1.31234	5.24787	6.3929019070104305	7.9741789999999995	16.4318	4.851	18.6956	22.3568	21.9413	20.7136	8.17279	4.80303	7.70608	5.79251	8.46255	4.44328	25.245070762445998	5.645186000000001	2.02166	4.02807	17.809	6.77612	7.0540519999999995	13.482879999999998	8.42051	5.11519	3.7157	5.15334	12.2981	18.972	2.19859	6.82563	5.54987
Anapc16	4.96431	2.19471	2.5486	4.44203	5.06467	8.92915	5.10419	1.7686	4.9645600000000005	2.36984	5.81275	20.2634	5.77542	11.034089999999999	18.9437	27.355600000000003	19.585	10.3259	4.8529	8.2973	4.80592	8.68805	8.90638	2.07481	0.670354	0.193401	2.89021	2.00224	1.19173	1.96322	1.95828	4.25855	0.267346	1.83705	6.50323	2.32274	2.68105	0.252526	2.53531	1.22846
Anapc2	3.07028	1.09869	1.57763	1.39329	2.60642	7.59324	6.23951	1.72792	2.44401	0.545518	3.19235	6.11053	3.00397	8.2804	10.4873	8.58004	5.45711	2.91344	4.51354	2.90274	2.44211	1.88502	4.97738	8.13451	2.1193	0.432349	1.06039	4.15304	2.04407	1.24031	2.60464	2.10588	1.89732	0.558419	1.41038	4.22885	5.56768	1.53888	4.37607	1.0959
Anapc4	0.632798	0.24886	0.768393	1.24808	0.771895	2.50733	5.37331	0.723163	1.038	0.446444	1.53129	4.76819	0.447453	4.13531	2.87962	2.55743	2.85431	3.05272	2.7106	2.12995	0.902011	0.743694	1.90567	2.22801	0.374085	0.682259	1.2384	1.50687	0.661485	1.24466	1.44496	1.28759	0.605269	0.62925	1.89246	1.15993	2.91538	1.8777	1.34337	0.724355
Anapc5	7.17414	3.5249482747036804	4.277604411256101	5.850763013870001	6.06048	14.550552907999998	18.289532271200002	1.9175790820284502	10.5175	5.2409	5.534890524640001	18.3127	5.22495	17.603770009999998	15.004924991416598	18.032659895000002	16.5605	15.6372	10.3011	6.98947	4.840547384927258	6.24658	12.11616754664714	20.178359890517527	3.04809	2.93051	4.38067	7.48819	2.56666	3.96217	5.5592	7.270906094465685	5.084148900000001	3.60908	5.37041	21.589913022765703	16.4655	5.22251	10.1487	2.98918
Anapc7	1.15391	0.183408	0.490152	0.535828	0.27779	1.59507	0.89986	0.242506	2.00372	0.357154	1.97275	1.60484	0.473924	1.78343	2.50088	1.28852	2.468	1.74646	0.977902	1.98968	0.935346	1.08189	1.18159	5.05778	0.236966	0.0687302	0.257524	1.84195	0.419458	0.133635	1.10717	0.57251	0.197974	1.03819	2.04428	0.652756	1.42458	0.351678	2.02782	0.457752
Ang	136.371	61.1342	85.1004	66.6346	165.621	387.584	170.392	72.3604	163.481	56.4124	97.842	187.943	166.219	212.07	402.382	227.724	157.516	139.311	189.778	263.974	125.564	251.656	406.116	165.003	18.3003	6.18614	50.392	63.1796	55.7588	51.0416	20.4544	83.7142	34.2722	39.1222	19.5809	12.7134	38.1978	57.536	139.465	26.6134
Ang2	0	0.366621	0	0.17785	0	0	0	0	0	0	0	0	0	0	0.0777999	0	0	0	0	0	0	0	0	0	0	0	0	0	0	0	0	0	0	0	0	0	0	0	0	0
Ang4	0	0	0	0	0	0	0	0	1.02135	0	0	0	0	0	0	0	0	0	0	0	0	0	0	0	0	0	0.525544	0	0	0	0	1.28721	0	0	0	0	0	0	1.28456	1.04725
Ang5	0	0	0	0	0	0	0	0	0	0	0	0	0	0	0	0	0	0	0	0	0	0	0	0	0	0	0.775899	0	0	0	0	0	0	0	0	0	0	0	0	0
Ang6	0	0	0	0	0	0	0	0	0	0	0	0	0	0	0	0	0	0	0	0	0	0	0	0	0	0	0	0	0	0	0	0	0	0	0	0	0	0	0	0
Angel1	0.115957	0	0.0491956	0.364767	0	0.0449459	0.405683	0	0.16634	0.067192	0.170672	0.172619	0.0712235	0.568547	0.437997	0.135326	0.355723	0.171293	0	0.0203686	0.0552148	0	0.0399416	0.926461	0.0474139	0	0.0476187	0.0741639	0.0209753	0.389524	0.171822	0.0430531	0	0	0.0803991	0	0.0463825	0	0	0.232685
Angel2	1.72647	0.239004	2.23508	0.521226	0.969609	7.55095	6.64175	1.51786	2.8999	0.6753830000000001	1.5744	3.47519	1.35918	5.18752	2.87575	3.23928	2.6786	3.0247859999999998	3.7097930000000003	2.16999	2.1281250000000003	2.97932	1.46935	6.921151500000001	0.77689	0.432121	0.781726	1.2487	0.6380220000000001	0.373548	0.5628637000000001	0.340786	0.682751	1.73201	2.66269	0.882939	1.19168	1.28469	1.09306	2.15808
Angpt1	0	0.050731570000000004	0	0.11345	0	0.327577	0	0.0559694	0	0	0.109216	0.0220727	0.019964298999999998	0	0.0481167	0.0144221	0.0501552	0.120744	0	0.0260923	0	0	0	0.0464692	0.0608244	0.279909	0.23138989999999998	0.0908728	0.323156	0	0.116887	0	0	0.8217005000000001	0.198884	0	0	0.406788	0.72485	0
Angpt2	0.273095	0	0.106305	0	0	0.0767744	0.222764	0.0374055	0.060953	0.158986	0.0182471	0.186437	0	0.0548011	0.0160778	0.245769	0.0571048	0.0605076	0.212212	0.0523125	0.0177586	0.144026	0	0	0.274364	0	0	0	0.0269947	0	0	0.060611	0.114375	0	0	0.0344165	0	0.577728	0	0
Angpt4	0	0	0	0	0.135546	0	0	0	0	0	0.124078	0.0164795	0.0295502	0	0.0312307	0.0140451	0	0	0.137401	0	0	0	0.0829171	0.136341	0.0296046	0	0	0	0	0	0	0	0	0.322117	0	0	0	0.16496	0.248991	0.0224107
Angptl1	0	0	0.0898108	0.614821	0.395956	0.233473	0	0.113768	0.154477	0.499694	0.0184984	0.274794	0.0308298	0.574137	0.0326012	0.586213	0.270175	0.0613335	0.358594	0.212143	0.0540187	0	0.12113	0	0	0.0268894	0.33599	0.313954	0.246345	0.0391941	0.852037	1.04535	0.231885	0.0420438	1.08684	0.0349019	0.0986263	0.241236	0.303415	0.210707
Angptl2	0.25878	0.0582324	0.124873	0.101773	0.603948	0.367156	1.08401	0.263636	0.0920536	0.704356	0.49604	0.290036	0.122482	1.06679	0.21045	0.523998	0.0191657	0.832542	0.534186	0.0790076	0.44704	0.797862	0.670268	1.44945	0.184173	0.0801116	0.0333664	0.72749	0.43491	0.155698	0.044533	0.610478	0.115154	0.16701	0	1.03972	0.22851	0	0.559554	0
Angptl3	290.225	173.057	222.579	194.962	247.338	356.473	350.434	211.776	255.512	164.355	295.896	761.43	242.323	646.515	459.067	805.626	783.699	953.702	372.03	433.043	296.184	249.796	432.456	203.767	92.0374	87.9885	134.989	110.456	120.033	126.47	103.551	55.4234	124.336	120.968	455.484	292.306	316.489	93.3735	219.927	106.025
Angptl4	11.5175	3.06456	4.93193	8.96495	13.1769	16.4667	33.2834	2.25497	8.36036	3.02606	6.20834	18.607	8.25738	32.8388	31.7324	32.9135	21.9588	11.6718	6.15987	5.98222	10.5063	6.70691	5.93075	30.7026	4.89549	2.07926	1.23804	24.1213	6.18894	5.52854	3.47172	5.0325	7.6606	2.27276	11.0481	16.2917	20.505	3.26658	9.38741	3.43145
Angptl6	21.527063000000002	10.9598	15.1594	7.2919	13.860430000000001	18.104561999999998	31.2655	7.99014	27.0302	7.454114000000001	15.9712	28.990128000000002	11.9628	33.2	24.943080000000002	19.399	21.6486	30.4638	25.4957	18.4648	18.559260000000002	11.583744999999999	22.6519	26.2661	12.4174	6.39555	13.3307	11.6187	11.1873	9.6545	10.7942	23.7518	15.5445	9.49598	8.83105	27.010180000000002	42.9869	9.61256	23.6659	14.9804
Angptl7	0.125177	0.0903819	0.0277305	0.393817	0	0.268892	0.520275	0	0.475727	0	0.028508	0.234072	0.307694	0.343979	0.176463	0.202877	0.119261	0.18816	0.221972	0	0.0279417	0	0.0532487	0.332698	0	0	0.10425	0.865794	0.297592	0	0	0	0.17822	0	0	0.218025	0	0	0.878111	0
Angptl8	26.2162	6.08933	79.7575	42.394	17.8838	46.0184	127.091	21.0171	119.211	29.9266	44.0466	37.9168	19.0948	90.2831	52.8689	47.9326	18.7761	31.3621	66.1431	11.4125	12.2133	15.8477	38.9176	149.014	112.575	17.7857	276.374	75.4819	12.7392	246.198	175.581	225.324	102.214	24.362	12.5317	33.7294	19.4367	84.7852	127.305	180.978
Ank	1.9939	0.622565	0.947631	1.63207	1.02763	1.97552	2.69744	1.30233	2.24508	1.07501	1.54676	3.53943	1.16622	3.09712	3.13155	2.31959	2.90066	5.84099	1.35639	2.45485	1.88191	1.16333	3.91019	1.27565	0.307663	0.455012	1.07019	1.21529	0.84459	0.546195	1.07127	1.52987	0.269303	0.669586	2.47336	2.08432	1.43973	1.06334	2.02772	0.768975
Ank1	0.0196419	0	0	1.1492794805426458	0	0	0	0	0.198397	0.00826641	0.0370862	0	0.00620622	0	0.00651086	0.029444599999999998	0.00771662	0	0	0	0	0	0.0208531	0	0	0.0214459	0.0802441	0	0	0.0313159	0.11851744480361301	0	0.0155409	1.84167	0	0	0	0	0.0330319	0
Ank2	0.162524	0.0290685	0.00889243	0.0381977	0.0186427	0.193604	0.641223	0.0921234	0.147567	0.10535323072899999	0.0779113	0.1378558083438936	0.019827	0.29466327000000003	0.0966827	0.271288	0.303329	0.046198823099999994	0.371985	0.0173539	0.051354790000000004	0	0.0153719	0.311335	0.106723	0.0265451	1.4471169000000002	0.0424935	0	0.112353	0.39738503510636597	0.11711959120646101	0.101749	0.0190191	0.236199	0.16026791567999998	0.401875	0.5240687772629999	0.201271	0
Ank3	0.39378029999999997	0.4685812252569238	0.35061853101291257	0.686487	0.554852	1.55502	2.38923	0.35876430000000004	0.473714	0.447137	0.7262777026059684	0.99669	0.346961	2.65845	1.46964	1.996260129412153	2.1559071221212007	1.9571788814930002	1.47937	1.437221191715004	0.23891980000000002	0.868745	0.985552	1.95322	0.307888	0.1269461001831453	1.05075	0.917172	0.584048	0.420009	0.383353	1.40074	0.5860373999999999	0.199628	1.375620200198415	1.46078	2.11616	1.0175198209867267	0.766951	0.379483
Ankar	0	0.00929794	0.0893957	0.00610962	0	0	0.179662	0	0.0147135	0	0.0264068	0.0748332	0.022084	0.0175529	0.00773036	0.111787	0.0366429	0.0293183	0.0509857	0.0251808	0.042557	0	0.0329886	0.050306	0.45919805464999996	0	0.111201	0	0	0.0185903	0.22149	0	0.14749	0	0.016637	0	0.0616679	0	0.081626	0
Ankdd1a	0	0	0	0	0	0	0	0	0.43912	0.0642574	0	0	0	0	0	0	0	0	0	0	0	0	0	0	0.16444	0	0	0	0	0	0	0.0613409	0.0511467	0	0	0	0	0	0.165994	0.0625633
Ankdd1b	15.3926	11.5933	16.9707	11.6316	14.446178499999998	39.81	59.2879	15.724	50.2072	13.3323	19.097	28.7084	10.9233	38.4316	23.2697	40.7056	25.5847	33.7808	39.0081	30.6528	14.7434	13.1194	16.8984	82.1469	37.7547	15.2698	42.4797	43.8407	19.2294	29.0484	43.6132	62.6844	30.3669	32.7903	23.1785	39.5114	47.9211	27.548	63.6858	25.0681
Ankef1	0	0	0.0216912	0	0	0	0	0	0	0	0	0.0420774	0	0	0	0	0.0465842	0.0496115	0	0.0320109	0	0	0	0	0	0	0	0	0.148094	0	0	0	0	0	0.28658	0	0	0	0	0.0841097
Ankfn1	0	0	0	0	0	0.0665688	0.032183	0	0.46305	0.0403579	0.0078814	0	0	0	0	0.0375412	0	0	0	0.0338125	0	0	0	0	0.0261799	0	0.0852916	0	0	0	0	0.0254067	0	0.15999	0	0.263251	0	0	0.091266	0.0196725
Ankfy1	0.210643	0.0444971	0.367367	0.0409384	0.413867	0.818191	0.825526	0.221792	0.628604	0.138906	0.245852	0.643884	0.175472	0.963773	0.515649	0.792288	0.429599	0.482048	0.446474	0.40969500000000003	0.460977	0.0484324	0.250736	0.357569	0.156068	0.354096	0.48235	0.243661	0.43293909999999997	0.878323	0.191148	0.535136	0.306808	0.277133	0.498869	0.0941047	0.240068	0.0664599	0.133879	0.199358
Ankhd1	3.62161	3.09302	2.85167	3.19702	2.68259	8.81268	20.1202	3.16318	7.01112	2.59174	2.94145	6.41211	2.6465	7.04138	3.96938	4.39199	4.68626	6.9481	7.42844	5.5965	3.5434	2.83676	3.58599	23.4724	7.06786	2.27105	5.82972	12.554	5.49732	6.82096	5.85445	11.2093	10.9021	5.56607	8.78272	9.62534	11.0666	5.94341	10.3456	3.78918
Ankib1	0.414132	0.42757638800000003	0.315313	0.266151	0.797729	1.13554	1.56474	0.242029	1.0268	0.23066209999999998	0.753266	1.07301	0.536475	0.871081	0.883878	1.2646679200000002	1.1237796599999998	1.0629	1.3722	0.33848	0.362716	0.259568	0.566822	1.07153	0.640297	0.045229507999999995	0.211561	0.339755	0.344645	0.34381176199999997	0.39272178199999996	0.194262	0.229364	0.5114932839999999	1.20906	0.378295	0.656473	0.17261766199999998	0.507078	0.38059635399999997
Ankk1	0	0	0	0	0	0	0	0	0.0627709	0	0	0	0	0	0	0	0.0913039	0	0	0.699089	0	0	0	0	0	0	0	0	0	0	0	0	0	0	0	0	0	0	0.262326	0
Ankle1	0	0.037121060000000004	0	0.0465557	0	0	0	0	0.029344679999999998	0	0	0.114362	0.392278	0.12484	0.731188	0.35725	1.03664	0	0	2.31366	0	0	0	0	0.0280471	0	0	0	0	0.527326	0	0	0	0.9509179999999999	0	0	0	0	0.29658	0.107387
Ankle2	0.899111	0.496042	1.50307	0.768728	0.843264	1.93573	3.03874	0.462179	3.06594	0.369116	0.921475	2.083820000241178	0.734212	2.65997	2.032	2.1734240000000002	1.64249	0.8758520000000001	0.923818	1.79965	0.745406	0.918782	1.36163	1.67115	0.3681	0.384549	0.591937	0.747202	0.715721	0.486545	1.68424	0.630679	1.92999	1.66083	0.761079	2.39362	1.98656	0.930157	1.95153	0.298949
Ankmy1	0	0	0	0.0459195	0	0.109717	0	0	0.0631985	0	0	0	0	0	0	0	0	0	0	0	0	0	0	0	0	0.0547163	0	0.177212	0	0.019968	0	0	0.0395899	0	0	0	0	0	0.416664	0
Ankmy2	0.62111	0.507818	0.103928	0.41169300000000003	0.21238	0.395264	1.82806	0	0.837429	0.729065	0.171162	1.38341	0.231529	1.00812	1.24557	0.628795	0.156356	0.448667	1.28727	0.245528	0.855696	0.16627	1.21145	1.12887	0.143234	0.31145	0	0	0.539401	0.0453756	0.155951	0.629583	0.17452	0.925869	0.118901	0.526789	0.782713	0.0799955	0.14728	0.135913
Ankra2	5.26759	5.02075	1.69775	4.00984	4.33037	5.76547	7.262764600000001	1.7347	2.92671	0.71071	4.15689	4.96088	5.69111	9.42006	7.34607	6.12374	7.01461	8.43941	4.71542	4.610111900000001	3.20017	5.26382	4.219809000000001	2.35773	0.5914322999999999	0.4721	1.18701	1.53424	0.36496	3.97729	0.198945	2.89621	1.3215119999999998	1.89942	6.248086000000001	5.87738	1.96949	0.8500734000000001	2.78505	0.6360600000000001
Ankrd1	0	0	0	0	0	0	0.061699	0	0	0	0.0304462	0.249148	0	0.0919178	0	0.0962617	0.0955733	0.401542	0.0593136	0	0	0	0	0	0	0.0445159	0.0557408	0.231458	0	0.194298	0.298002	0	0.190241	0.0698023	0.165668	0.116714	0.71639	0	0	0.0783078
Ankrd10	2.49412	2.39557	4.72892	2.24341	2.78876	11.283	22.0992	2.41364	4.95767	2.43939	1.6485717930000001	1.0262949730000002	1.33479	11.0255	4.03232	7.07947	3.22935	8.77921	6.29439	4.54445	5.077811308745999	1.25166	1.93304	7.4368099999999995	0.959885	0.066745	0.33471	2.6188600026385904	2.41283	2.61605	1.56976	1.00403	0.5838949499999999	0.564772	0.229912	3.08863	3.04064	0.133357	1.311	0.296804
Ankrd11	12.1118	8.8883	9.63523	8.64362	9.871649999999999	16.6443	37.6722	7.62223	18.500372499999997	8.07464	16.5739	35.3091	9.87927	21.5001	14.5754	18.863072000000003	15.9532	28.6503	17.894424195070002	11.8018	10.257159999999999	7.70205	11.3115	49.4909	18.366459999999996	5.02046	14.8788	27.3008	10.3687	15.6051	12.1071	31.1799	20.7159	15.5555	38.8487	28.3108	37.0038	14.4225	22.6736	11.0835
Ankrd12	3.3842414910630003	2.45372	1.93435	1.8662276169999998	2.28501	8.45289	21.81566412046476	1.90594	9.355443325122566	2.22598	2.831061624540912	6.53456	1.9158	7.611316400000001	3.25594	4.55328	3.38656	8.355998014334999	4.56083	1.89964	0.81898	0.6207929999999999	4.51602	20.4725	4.3211200000000005	1.45806	4.83727	8.50936	2.620534006755115	3.7516204993361004	2.57526	5.61418	4.872021208050401	3.7323472741085117	14.486107598339999	8.990576848296952	11.315730964995922	2.1634	5.850905415941113	1.6504754127557761
Ankrd13a	0.226153	0.0638044	0.0146526	0.115104	0.161816	0.317995	2.12244	0.0618572	0.580195	0.0525542	0.498365	0.550021	0.289765	0.602789	0.664476	0.286802	0.236072	0.7019960999999999	0.116918	0.0432553	0.117303	0.235688	0.0423957	0.0868632	0.453272	0	0.437896	0.2269	0.155988	0.0639135	0.255538	0.198778	0.126289	0.0342342	0.298166	0.879167	0.266959	0.0840434	0.0352464	0.304371
Ankrd13b	0.0824723	0.0743345	0	0.697556	0.0384993	0.295435	1.8201	0	0.19758607558240002	0.0719443	0.0703475	0.530944	0.131473	0.9021440000000001	0.444415	1.17101	0.269427	0.0182818	0.592812	0.361759	0	0.0470132	0.252079	0.380869	0.0827484	0.0341697	0.359734	0.297089	0.255348	0.20995619999999998	0.6124989999999999	0.237992	0.0690898	0.0715993	0	0.7223839999999999	0.251934	0.0267457	0.110663	0.29056020000000005
Ankrd13c	2.01136	1.76079	1.9524557699999998	1.22472	1.91017	2.39777	6.35383	2.13114	4.25927	2.0943009999999997	0.860429	4.526070000000001	2.5466900008716533	5.51871	5.22023	2.6589989999999997	5.88333	4.544850000202423	2.1211168000000002	3.8153	1.0948047039811801	2.86932	2.24406	6.81188	2.06003	0.162902	1.97059	5.34787	1.27531	0.633941	2.51756	2.3117020000000004	1.44726	1.1699	2.62577	1.71862	1.404515000441473	0.712664	1.58895	0.528335
Ankrd13d	0.141861	0.0618483	0	0.0202879	0	0.385373	0.954083	0	0.0244524	0.0636647	0.0585432	0.0273636	0.0122136	0	0.064398	0	0.0457619	0.0972296	0.169959	0.0209623	0.056835	0.0285676	0	0.953789	0.0488028	0.169873	0.0265155	0	0.237508	0	0	0.865902	0.214258	0	0.247959	0.274744	0.0775786	0	0.136594	0.16586
Ankrd16	8.10527	2.45406	6.699587000000001	8.65932	5.26586	24.061798200000002	54.6078	6.6207	16.010730000000002	2.4780239999999996	3.28215	6.459210000000001	2.37304	16.271767999999998	11.1341	9.38828	5.49505	12.027840000000001	13.7579	7.90399	6.447850000000001	5.00484	1.7616549999999997	48.2699	1.82399	0.371697	6.09377	8.992975000000001	5.73639	4.368970000697686	1.36749	3.45141	9.47469	4.24326	2.87353	10.855578999999999	21.3404	4.52532	21.1992	4.32738
Ankrd17	4.34115	3.57725	3.5703101900000003	2.56245	4.80451	8.42588	20.074416446999997	2.37028	8.00457	2.60405	4.384202990053168	8.35818	3.9446384107999997	8.79446	5.89846	7.82233	6.117844419000001	10.0102	7.5656	4.70384	4.12959	2.91614	5.16798	15.232762264599105	5.58793	1.671899312130516	5.62793	8.61427	2.88758	4.98217	4.00175	5.21249	4.8574470000000005	3.6318	9.21823	6.44238	7.90054	4.42917	8.96146	3.51064
Ankrd2	0	0	0.0330105	1.12339	0	0	0	0	0.054938	0.0891917	0.0329341	0.0596339	0.0842598	0.239187	0	0.0520389	0	0.40922	0.330723	0.146321	0	0	0	0.861975	0.114302	0	0	0	0.050774	0.0721894	0	0	0.0705524	0	0	0.823369	0	0	0	0
Ankrd22	0	0	0	0	0	0	0	0	0	0.207632	0	0.102106	0	0	0	0	0	0	0.230853	0	0	0	0	0	0	0	0.654754	0	0	0	0	1.28687	0	0	0	0	0	0	0	0
Ankrd23	1.11925	0.55476	2.4492890000000003	7.49066	0	1.5712	2.65891	0.0329204	2.5271999999999997	0.028058	2.3312584000000003	1.30652	0.0265434	4.15937	1.67258	5.59299	2.2097816000000003	3.79709	4.92717	2.87118	0.0943763	2.88435	0.388514	4.43831	0.646976	0.281106	0.117361	0.561722	0.335157	0.0681461	0.392222	2.34144	1.86652	0.271799	0.44856300000000005	1.04549	5.22841	0	0.0761635	0.536422
Ankrd24	0.433259	0.116303	0.37383540000000004	0.257577	0.263498	0.623431	0.9534185000000001	0.338174	0.9887	0.448031	0.30274829999999997	0.759287	0.195287	0.936424	0.482899	0.6980538038249962	0.199123	0.36583030000000005	2.9553	0.118235	0.22698	0.272099	0.24220335799999998	1.57222	0.25225220000000004	0.107309	0.224252	1.44878	0.284028	0.5240058000000001	0.43209199931900005	1.24307	0.460582	0.9039419999999999	0.481002	0.5934748000000001	1.01986	0.178449	2.29493	0.138462
Ankrd26	1.26888	1.0045950000000001	1.69266	1.06873	1.5235	2.5397	8.10054	0.815864	3.67984	1.126754433317465	2.3763549999999998	3.12246	1.4091220299999998	2.72353	2.31942	2.6619390000000003	1.9486	2.76779	3.77416	2.12022	1.50284	0.7770779999999999	1.8124630000000002	4.0286763400000005	1.58007	0.405595	1.9496	3.7028	1.1444402999999999	2.98944	1.53605	3.88093	2.11458	1.4208545799999999	3.248618526826337	2.8639294700000004	2.5171213999999997	2.34156	4.5651125299999995	1.00311
Ankrd27	0.810303	0.18328909999999998	0.188031	0.247867	0.399254	1.88735	2.06147	1.09742	2.6957199999999997	0.0872858	0.8880300006058371	2.55007	0.179159	3.16152	1.1728	2.0443	3.01652	3.11328	1.8496280001954661	2.59657	0.415373	0.402469	0.772362	1.9853	0.39040600000000003	0.21852359999999998	0.5531200000000001	0.568237	0.0618485	0.237229	0.417937	0.430582	0.790686	0	0.963439	1.27631	0.484287	0.376561	0.663562	0.102217
Ankrd28	0.306113	0.39373820000000004	0.164272	0.0952494	0.49269979999999997	0.664162	1.3375	0.33787	2.09103	0.308035	0.219468	0.45831200000000005	0.451062	0.950569	0.42981199999999997	1.4422949969999999	0.319349	0.49331357499999995	0.9203189999999999	0.641285	0.29862500000000003	0.124853	0.197834	2.0020420000000003	0.535523	0.0685411	0.20824189999999998	1.42815	0.757895	0.0681651	0.228941	0.104125	0.492046	0.109238	0.555672	1.38468	0.0988423	0.118998	0.336965	0.113094
Ankrd29	0	0	0	0	0.0866704	0	0.352128	0	0	0.152442	0	0.700868	0	0.0441321	0.23140131132660002	0.137578	0.0915756	0	0	0.0628911	0	0.0932619	0.081268	0	0	0.12834	0.21359	0.553774	0	0	0.236296	0.311147	0.181093	0	0	0	0.51639	0	0	0
Ankrd31	0	0	0	0.00310688	0	0.0425394	0.00913954	0	0.104676	0.0232418	0	0	0	0	0.058814	0.0674888	0	0	0.00861778	0.115007	0	0	0	0	0	0.0129095	0.16898	0.11698	0	0	0.021445	0.171304	0	0	0.0129404	0.0248498	0	0.073733	0.0103171	0
Ankrd33	0	0	0.548809	0	0	0	0	0	0	0	0	0	0	0	0	0	0	0	0	0	0	0	0	0	0	0	0	0.112269	0	0	0.0873355	0	0	0	0	0	0	0	0	0
Ankrd33b	4.11471	0.352408	0	0.560695	2.45653	2.0401	3.41797	2.40315	3.580751000579566	0.551918	2.60792	0.5589770000000001	0.298596	1.28619	0.861805	0.312276	0.244398	0.892193	1.3556110000000001	0.57594	2.15764	2.49698	1.13587	1.64073	0.471132	0.883386	1.47508	1.10472	1.6165138000000001	0.283956	1.1125129999999999	0.811038	0.629176	0.0765805	0	1.65247	0	1.94367	4.3017129999999995	0.828507
Ankrd34a	0.0161007	0	0	0	0.195748	0	0	0	0	0	0	0	0	0	0	0	0	0	0	0	0	0	0	0	0	0	0	0	0	0	0	0	0.0382113	0	0	0	0	0	0	0
Ankrd34b	0	0	0	0	0	0	0	0	0	0	0.035529	0	0	0	0	0	0	0	0.275412	0	0	0	0	0	0	0	0	0.033483900000000004	0	0	0.0860811	0	0	0.0403545	0	0	0	0	0	0
Ankrd34c	0	0	0	0	0	0	0	0	0	0	0	0	0	0	0	0	0	0	0	0	0	0	0	0	0	0	0	0	0	0	0	0	0	0	0	0	0	0	0	0
Ankrd35	0	0	0.149132	0.0188421	0	0	0	0	0	0	0	0	0	0.0090237	0	0.0574596	0.0188368	0.050229300000000005	0	0	0	0	0	0.0172438	0	0	0	0	0	0	0	0	0	0	0	0	0	0.0500109	0	0
Ankrd36	0	0	0	0	0	0	0.113222	0.0189164	0.0853925	0.0256749	0.0369862	0	0	0.0276635	0	0.0146774	0	0	0	0	0	0	0	0	0.0196552	0	0.100155	0	0	0	0.111279	0	0.0774583	0.271391	0	0.0402111	0	0.0851883	0.300339	0
Ankrd37	1.43897	0	4.7779229999999995	1.7662	0.8376990000000001	15.4158	10.907350000000001	0	0.506189	0	0	1.93477	0	1.6784059999999998	7.9356100000000005	4.42862	1.75738	2.9682079999999997	0.298834	0	0.379151	0	2.01161	2.27931	0.130224	0	1.98166	1.0286	0	1.16991	0.38009	5.55952	0	0	1.13432	0.753213	1.14371	0	0.185507	0
Ankrd39	0.108576	0.523922	3.34965	0	2.01675	1.99921	0.282824	0	2.46334	0.0627483	0.656818	2.3834370000000002	1.53607	1.39347	2.66669	4.40306	3.99978	1.5864660000000002	2.75154	0	0.43555	1.98392	0.115677	0	0	0	0.395665	1.24533	0	0.912913	0	0	0	0	0	1.82763	0.584055	0	0.45535	0
Ankrd40	4.49633	1.57901	1.68628	2.39977	3.34279	4.2172	5.096671000000001	1.25992	5.88269	1.7974970000000001	4.80375	11.1934	3.70981	9.7386	11.1874	11.536315400000001	11.2373	10.2642	3.55386	3.93654	2.12035	5.17194	4.34175	6.12873	2.21124	0.609495	1.9687359999999998	2.27597	1.56135	1.4617269999999998	1.24248	2.77468	2.28638	2.20765	8.384699999999999	5.52301	7.55724	2.15972	4.75038	2.27045
Ankrd40cl	0	0	0	0.0592834	0	0.357055	0	0	0	0	0.0864329	0.877557	0.0709733	3.17841	1.0112	1.70096	2.00657	0.839785	1.7051	0.250807	0	0	0.399407	0	0.595132	0.257756	0	0.837925	0	0.560897	0.217601	0	0	0	0	0.171802	4.89716	0	0.423907	0
Ankrd42	0.223808	0.177359	0.0662086	0.17006880000000002	0.117379	0.394739	0.0913247	0.10483	0.44331	0.0593946	0.215566	0.539615	0.227457	0.290028	0.75882	0.686384	0.62235	0.490288	0.198199	0.537557	0.182769	0.25902200000000003	0.261536	2.27906	0	0	0.415132	0	0.0252011	0.599022	0.0753751	0	0.0712723	0.211818	0	0.110227	0.0604722	0	0.292613	0.738987
Ankrd44	0.2879390000862219	0.237988	0.166464	0.679468	0.30974100015330797	0.761324	2.15586	0.16685500065692602	0.516718	0.514155	0.549544	0.402757	0.502709	0.753334	0.43734300008010446	0.354453	0.123271	0.402293	0.62994	0.601786	0.132826	0	0.20918000024636602	0.588749	0.0302844	0.0131821	0.5732930004308141	0.9009670020535999	0.106295	0.199469	0.233481	0.471508	0.17985600023236398	0.08227	0.369029	0.463771	0.541238	0.23714000052315698	0.656761	0.2038
Ankrd45	0.0336671	0	0.0405492	0	0	0	0	0	0.207894	0	0	0.223352	0	0	0	0	0	0	0.242827	0	0	0	0	0	0	0	0	0	0	0	0.0762704	0	0.172807	0	0	0	0.0764793	0	0.499638	0
Ankrd46	0.28388789999999997	0	0.45206399999999997	0.031895400000000004	0.175312	1.44818	1.1218949999999999	0.47848199999999996	0	0.326667	0.324594	0.656721	0.229523	1.31492	0.412221	1.2792	0.8766750000000001	0.45523499999999995	0	1.0036109999999998	0.597807	0.10006290000000001	0.0863724	1.6508699999999998	0	0.40985699999999997	3.8547	0	0	0	0.22957470000000002	1.49641	0	0	0.12173910000000002	0.0905091	0	0.26765100000000003	0	0
Ankrd49	4.605119999999999	0.880671	2.52281	2.2030499999999997	1.79232	4.93482	3.45165	1.62787	2.26587	1.0419	2.6308860000000003	8.88768	2.49821	7.544039999999999	6.50676	8.33379	8.05695	11.6854	2.66174	2.59271	1.56377	1.40764	2.6554770000000003	5.54088	0.966102	0.58074	1.45582	2.26814	0.529308	2.15533	2.0589150000000003	1.8780000000000001	0.9103350000000001	2.13058	8.91384	3.4159800000000002	3.23448	2.10335	5.384880000000001	0.688476
Ankrd50	0.0362962	0.0570284	0.102404	0.252876	0.212046	0.441645	0.147039	0.0120035	0.335745	0.052258200000000005	0.0469754	0.535774	0.02458	0.507632	0.616889	0.827888	0.41411299999999995	0.346669	0.730798	0.251235	0.281299	0.109398	0.0275212	0.16484	0	0.220544	0.0211538	0.383939	0	0.0619472	0.0281928	0.127392	0	0.0264504	0.0975678	0	0.040959	0.43838140000000003	0.173741	0
Ankrd52	0.81467	0.799983	1.82743	0.805123	1.15075	2.54041	3.67245	0.193613	3.03326	0.301146	0.71002	1.26149	0.659988	2.93285	2.11941	2.71187	1.85512	2.05923	2.45145	1.15075	0.31257	0.603731	0.347455	1.81678	0.917196	0.35364	0.0853754	2.08329	1.00729	1.43247	0.682861	0.534074	1.71886	1.31677	0.24906	0.689945	1.50406	0.449906	2.11946	0.866447
Ankrd53	0	0.0828165	0	0.0809661	0	0	0	0	0	0.0688367	0	0	0	0	0	0.0144244	0	0	0.917494	0	0	0	0	0	0	0	0	0	0	0.0385707	0	0	0	0	0	0.0759078	0	0	0	0
Ankrd54	0.560967	0.348085	0.276975	0.539246	0.528937	1.90821	2.66744	0.042863	0.592859	0.249502	1.02096	0.477071	0.42169900000000005	2.12342	1.57507	0.728545	0.595787	1.20579	0.743871	0	0.910287	0.296124	1.16065	0.573633	0.8397247999999999	0.111737	1.10959	2.9827	0.147853	0.490765	0.749512	1.37159	2.94772	1.88067	0.623642	0.8079370000000001	2.24535	0.875687	2.18688	0.054279
Ankrd55	0.360692	0	0.667583	0	0.0347789	0.47611	0.185174	0	0.374558	0	0.222363	0.209966	0	0.111542	0.613706	0.249497	1.41791	0.150798	0.352492	0.387982	0.290579	0.462354	0.603668	3.16834	0	0	0	0.0927443	0.141754	0	0.498814	0.347845	0	0	0	2.78935	0.179087	0	0.6775789999999999	0.853535
Ankrd6	0	0	0	0	0.142479	0.555577	1.2184	0.015439	0.14084	0	0	0.0563209	0.025154	0.286325	0.056736	0.0779799	0.0785604	0.300355	0.175076	0	0.0292765	0.0273742	0.169303	0.376761	0.421477	0.131245	0.218534	0.0283625	0	0	0	0	0	0	0.127555	0	0	0	0	0
Ankrd60	0	0	0	0	0	0	0	0	0	0	0	0	0	0	0	0	0	0	0	0	0	0	0	0	0	0	0	0	0	0	0	0	0	0	0	0	0	0	0.497545	0
Ankrd61	0	0	0	0.0440192	0	0	0.0503934	0	0	0	0	0.0864332	0.0264396	0	0	0.0504019	0	0	0.0426674	0	0	0	0	0	0	0	0	0	0	0.407241	0	0	0	0	0	0	0	0	0	0
Ankrd63	0	0	0	0	0	0	0	0	0	0	0	0	0	0	0	0	0	0	0	0	0	0	0	0	0	0	0	0	0	0	0.409156	0.243353	0	0	0	0	0	0	0	0
Ankrd65	0	0	0	0	0.09357	0	0.166305	0	0	0	0.0370138	0.0367586	0	0	0	0	0	0	0	0	0	0	0	0	0	0	0	0	0	0	0	0	0	0	0	0	0	0.393811	0	0
Ankrd66	0.254375	0	0	0	0	0	0.23436210000000002	0	0	0.154604	0	0.202874	0	0	0	0	0	0	0	0	0.116369	0	0	0	0	0	0	0	0	0	0	0.85143	0	0	0.14952089999999998	0	0	0	0	0
Ankrd7	0	0	0	0	0	0	0	0	0	0	0	0	0	0	0	0	0	0	0	0	0	0	0	0	0.0810902	0	0	0	0	0	0	0	0	0	0	0	0	0	0	0
Ankrd9	1.11978	0.219434	0.981198	1.6590479999999999	0.40634459999999994	3.13841	2.40501	0.24385020000000002	1.03936	0.701118	1.7797140000000002	1.4583599999999999	0.83679	1.1040780000000001	1.33823	1.7586780000000002	0.341342	0.456565	0.80874	0.8526	1.33841	0.66693	1.7726	0	0	0.13007	0.32566	2.14111	0.39846539999999997	0.063081	0.14507399999999998	1.2233	0	0	0.080847	0.0568	0.482603	0.056007959999999996	0.42223200000000005	1.37178
Anks1	0.5530200001230909	1.011248696664312	0.6759740401313299	0.723254	0.6264424001998079	2.4090535400784776	5.48858	1.564782132076165	1.58864	0.676296	0.852565	0.726127	0.41708	1.51921	0.8646927251000001	0.728735	0.6188238618599999	0.7791210000000001	1.3275	1.4835809999999998	0.28919412310000003	0.455912	1.32063	2.757531089831694	0.374265	0.14118859169999998	0.33204	0.963693	0.6844203201519999	1.5502200743780001	0.397255	1.3072814246342999	0.855961	0.8312090619860001	1.1359658000000001	1.03767	1.1143853713046201	1.0667416277629271	0.95675	0.391352
Anks1b	0	0	0	0	0.132438	0.198772	0	0.0309046	0.171302	0.00842413	0	0	0	0	0	0.0901246	0	0.0833688	0	0	0	0	0	0	0.435552	0	0.485992	0	0	0	0.224276	0	0.905276	0.117553	0	0	0	0	0.0874705	0
Anks3	1.98769	1.07584	3.01404	1.8932655999999999	2.64675	5.729771599999999	9.962448370164267	1.74315	4.6872112999999995	0.5723111170190001	1.43167	3.5912629999999996	0.644472	3.5114457999999997	1.58217	3.5515103360999998	2.49795	2.84286	3.8534	1.90448	2.6512910022459297	1.2844	2.17727	9.82042	1.30977	0.23020211200000001	1.49193	5.23362	1.43341	2.7995	2.19439	3.27045	2.13347	1.5235310000000002	2.26971	3.14465	4.1786	3.5416090000000002	2.83306	0.628747
Anks4b	7.9218	4.4809	5.35206	5.71666	6.74205	12.7677	32.8625	4.86591	15.0636	8.44297	6.05505	11.4535	4.05278	8.37233	10.0089	9.11446	6.58586	13.5922	15.8703	9.22989	5.13983	3.05286	11.6083	20.4338	10.7589	3.1828	11.4204	12.3937	4.20336	10.2471	4.37565	12.109	14.9666	6.67372	13.6927	7.95394	11.0895	5.84702	13.8674	5.33559
Anks6	0.0848903	0	0	0.0808626	0	0	0.289169	0.010942483886999999	0.12396	0.124019	0.18285	0.470061	0.0178744	0.787133	0.2508	0.28264100119270996	0.759353	0.8892670301243001	0.236484	0	0	0	0.100166	0.195875	0.0177898	0.177355	0.019324090319000002	0.0596368	0.180629	0	0	0	0	0	0.274357	0.856849	1.882004000326059	0.0789548	0.0993752	0
Ankub1	0.661374	0	0	0	0	0	0	0	0	0	0.291408	0	0	0	0	0.183377	0.122766	0	0	0	0	0	0	1.16169	0	0	1.95053	0	0	0	0	0	0.603656	0	0	0	0	0	0	0
Ankzf1	5.113623199999999	2.21605	5.94952	5.77426	5.24701	10.022082399999999	30.9722	2.44208	8.0725	2.67223	3.66015	6.32595	2.52901	10.4211	3.91885	4.14753	6.1542	6.05964	10.7299	8.80529	3.4414596889999998	3.55485	4.62092	31.8763	7.76073	0.719122	3.55692	14.3879	5.71518	7.4160960000000005	3.37121	7.4373	10.9072	5.02035	4.853540000000001	8.66113	10.5957	7.33217	9.87294	3.55958
Anln	0.192743	0	0.331513	0.0379016	0.12562570008183582	0	0.153506	0.111081	0.405035	0.00725001	0.367629	0.9419975022810201	0.0912798	0.524853	0.35951430091890196	0.731899	0.180816	0.788661	0.0967745	0	0	0.016007	0.025591549999999998	0	0.0416418	0.024169	0.0494925	0	0.060446	0	0.03301	0.0809115	0.085774	0	0.383238	0.326685	0.554628	0	0.0193606	0.0171882
Ano1	0.0630989	0	0	0.181652	0	0.799198	0.444139	0.28341632000000005	0.136561	0.0810115	0	0.0953703	0.037375711000000006	0.231365	0.59915	0.117799	0.028387	0.122513	0.606117	0.31208724800000004	0.0925057	0.112767	0.0083747	0.286894	0.0282014	0	0	0.16752	0.100399	0	0.0645271	0.0271433	0.088056	0.0185996	0.0255886	0	0.0480622	0	0.27276	0
Ano10	0.961294	0.669736	0.715305	1.02577	0.530503	0.34619703034739996	1.67397	0.196288	0.738931	0.641333	1.31212	4.91666	0.762752	2.1264309999999997	1.42717	2.00838	2.13588	2.31503	0.827517	0.316743	0.597738	0.604503	0.786583	0.708025	0.319558	0	0.427383	0.693351	0.239265	0.692174	0.285087	1.03219	0.308314	0.267339	2.53871	1.55006	0.729481	0.109372	1.98491	0.185663
Ano2	0	0.0198305	0	0	0.0852177	0	0	0	0.0627573	0.00741168	0.0281596	0	0	0	0.0824514	0.126643	0.044844725999999994	0	0.054383	0	0	0	0	0.0894631	0.468092	0.0271661	0.0169468	0	0	0	0.0834483	0	0.019657	0	0	0.192501	0.0658185	0	0	0.0939028
Ano3	0	0.0181293	0.183209	0	0	0	0	0.0149075	0	0	0	0.283245	0	0	0	0.081571	0	0	0	0	0	0	0	0.0659427	0.028646849999999998	0.124605	0.612328	0	0	0.145345	0.0351802	0	0	0	0	0.387745	0	0.385124	0	0
Ano4	0.0194833	0	0.0535581	0	0	0.103919	0.0225287	0	0.0738405	0.0131339	0.0110458	0	0	0.0220478	0	0.0964002	0.0231926	0.0122507	0	0	0	0	0	0	0.0297438	0	0	0.20729450046398498	0	0	0.0266231	0	0.0693657	0	0.15221	0	0	0	0	0
Ano5	0	0.0532344	0	0	0.00773102	0.0313896	0	0	0.10107500023478899	0	0	0	0	0.0201098	0	0.14627200228741002	0.0104928	0	0.15084	0	0	0.0388158	0	0	0	0	0.364105	0	0.0296337	0	0.0955339	0.13078200196689002	0	0.0227693	0	0	0	0	0.140394	0
Ano6	0.323735	0.278275	0.428694	0.391762	0.44270200000000004	0.903439	0.748784	0.153986	0.43429700000000004	0.212355	0.6937546000000001	1.8424939999999999	0.382875	0.8522692999999999	0.825818	0.417707	0.653883	0.5810649999999999	0.25859400034693203	0.6005039999999999	0.300343	0.144647	0.587854	0.896253	0.656867	0.0967224	0.577543	0.35003300000000004	0.0967677	0.596235	0.181184	0.913854	0.295542	0.318476	0.941602	0.61395	0.626756	0.329446	0.480178	0.058828
Ano7	0.00963627	0	0.0105952	0.014181673036500001	0	0	0	0	0.0182602	0.0189817	0.010926	0	0	0	0.00960258	0.052013	0	0	0	0	0	0	0.0614005	0	0.127246	0.142406	0	0	0	0	0	0.071059	0	0	0	0	0	0	0.213561	0
Ano8	0.149324	0.052844	0.0155051	0.0405303	0.0982474	0.296748	0.0979824	0.0654358	0.12034100491491001	0.159611	0.071002	0.0453999	0.0200739	0.00797248	0.042136103571260006	0.0253994	0.131336	0.0710717	0.0308772	0.274534	0.00773014	0.0153079	0.14240904643410002	0.235419	0.055407	0	0.0577118	0.491753	0.0117398	0.0675547	0.200544	0.152593	0.0174658	0	0.137701	0.0148857	0.46176	0.0268266	0.320864	0.347155
Ano9	0.368124	0	0	0.503169	0	1.74055	0.354521	0	0.116382	0	0	0	0.0290426	0	0	0	0	0.0192614	0.0337521	0	0	0.342865	0	0	0	0	0.106452	0	0.346739	0	0	0	0	0	0.0488598	0	0.370881	0.875061	0.0407673	0
Anp32a	37.4215	28.86	39.2557	22.9073	33.538399999999996	32.8043	59.5321	30.303639999999998	41.5495	27.7237	60.437799999999996	108.438	34.8927	44.253699999999995	37.5865	40.5667	41.713511999999994	74.6885	91.0446	67.2745	47.3707	24.9661	55.093599999999995	65.3611	26.527	18.1658	38.4988	41.2566	37.2089	48.950950000000006	24.8595	42.297990000000006	31.1156	24.2934	87.3101	58.179100000000005	47.982699999999994	49.3649	132.29912000000002	47.743328999999996
Anp32b	90.2862	54.1128	70.1069	49.489239999999995	55.925580000000004	88.5582	148.769	47.046	113.446	52.5318	101.743	231.105	66.50442000000001	140.551	107.031	120.612	134.435	240.775	102.70276999999999	92.4415	64.1472	30.4881	112.734	120.127	38.9697	38.9287	56.2665	67.3902	48.863220000000005	80.2495	51.9619	58.8206	49.820691000000004	54.8808	228.807	204.458	191.895	72.0802	119.39088000000001	57.4007
Anp32e	4.40806	3.86847	2.3063629999999997	5.40909	3.3067539999999997	5.13791	4.29781	2.00726	3.61057	3.7223390000000003	6.946402000000001	14.598	3.14194	9.05044	8.638069999999999	8.85238	5.79365	8.60053	4.7282	8.31471	4.90704	3.3806000000000003	5.63849	3.2092479999999997	5.990530000000001	2.60258	4.18749	2.54819	1.95307	6.60173	4.92255	4.50854	4.06578	2.89281	8.00443	5.689411000000001	8.51387	9.69715	8.75966	3.8096145999999997
Anpep	1.02196	0.709744	1.21695	1.08614	1.01771	2.67798	3.28416	0.904242	2.85216	0.920758	1.91848	3.09812	1.22733	5.63284	6.85594	5.69804	3.45958	3.34708	2.1679	2.2636	1.61576	1.88275	2.38558	3.11594	0.558278	0.601132	1.3403	2.46862	1.20755	0.87759	0.467994	0.828758	0.962882	0.718364	2.02518	2.04242	1.34724	0.797836	1.3118	0.408762
Antkmt	59.2238	16.153	34.1188	32.415549999999996	53.317	55.4704	58.500789999999995	15.2031	42.9171	14.0019	47.736689999999996	107.143	38.8692	79.0086	105.12979999999999	90.1242	93.8385	67.7382	43.9371	54.396	48.235380000000006	36.583200000000005	83.7818	40.5373	16.155912999999998	5.34923	18.774977999999997	12.6488	28.753045999999998	27.3018	14.325	9.61278	9.10004	21.5997	20.5983	31.9687	30.1289	15.9987	34.0121	11.103
Antxr1	0.0279688	0	0.15408	0.593979	0.0971901	0.200555	0.161634	0	0.212163	0	0.111127	0.0296157	0.0397256	0.0793824	0.0838582	0	0.0496527	0.0351341	1.29113	0	0	0.622051	0	0	0.0794596	0	0.230277	0.298862	0.140656	0	0.153627	0	0.0663795	0.0720272	0.581018	0	0.224816	0	0	0
Antxr2	0.409925	0.11808	0.524526	0.0644858	0.170863	0.979505	0.985261	0.133653	0.591077	0.373331	0.316652	1.19299	0.263858	0.895198	0.361115	0.90015	1.24369	0.74106	0.866639	0.827779	0.344521	0.441573	0.487869	0.250965	0.28013	0.243698	0.169174	0.0702571	0.220513	0.0394675	0.0903189	0.247762	0.428056	0.254035	0.78146	0.492097	0.629086	0.242946	0.392865	0.330094
Antxrl	0	0	0	0	0	0	0	0	0.229539	0	0	0	0	0	0	0.032681428874999995	0	0	0	0	0	0	0	0	0.0228926	0	0.248739	0.180785	0	0	0.0995419	0	0	0.215591	0	0	0	0	0.126771	0
Anxa1	1.18914	0	0.671772	3.93204	0.420884	1.30339	0.0560413	0.0567573	0.230543	0.0483336	0.497314	0.378664	0.458922	1.38851	1.34331	2.18502	2.25335	0.304051	1.55908	0.198446	1.05547	1.45899	1.05808	0	1.76343	0	0.151462	0	0.0411733	0	0	0.754967	1.09415	0	2.72376	0	0.199162	0.0520402	0.065399	0.035396
Anxa10	0.113269	0	0	0	0	0	0	0	0	0	0	0	0.0495839	0	0	0.0255018	0	0.141765	0	0	0.0634327	0	0	0	0	0	0	0	0	0	0.292349	0.223593	0	0	0	0	0	0	0	0.041608
Anxa11	0.205594	0.208758	0.139521	0.19903	0.247222	0.944806	1.75448	0.220918	1.08007	0.156487	0.161662	0.550864	0.149713	1.20465	0.712144	0.82547	0.861888	0.337572	0.939948	0.437692	0.646692	0.283314	0.453722	0.518244	0.27004	0.0783106	0.293526	0.169307	0.185974	0.19026	0.13058	0.0596158	0.375332	0	0.654148	0.711206	0.382766	0.0334424	0.462708	0.0908698
Anxa13	0	0	0	0	0.186708	1.02803	0.745967	0.283793	1.12605	0.107473	0	0.697067	0	1.04977	0.0271484	2.4005	0.321021	1.0451	0	0.0441005	0	0	0.143204	0	0.103236	0.403739	0	0	0	0.261056	0.976057	0	0.191678	0	0.667361	5.70549	2.22185	0	0.218596	0.0394643
Anxa2	1.6408	1.10688	1.43181	12.8858	0.819116	3.946	10.2183	0.37805	2.36196	0.34675	3.90648	19.2208	3.3376	21.0896	60.4728	19.2058	28.5386	5.54338	1.98355	2.80632	1.52579	2.36228	2.98752	2.58728	0.190261	4.34168	3.15686	1.66548	1.43507	1.44418	0.207456	0.775114	2.53666	0.259194	5.03086	2.05614	6.12814	1.70763	1.27409	0.326694
Anxa3	1.52714	0	0.262644	1.32538	0.068471	1.25666	3.95134	0.80142	0.850756	0.315132	1.7396	0.409388	0.423014	1.65976	1.93712	1.92045	1.2552	1.41774	1.57734	0.51731	0	0.368222	0.196031	1.75292	0.605348	0	0	1.19671	0	2.36032	0.586926	0.103183	0.124954	0.549926	0.163373	1.09173	0.650986	0.226624	0.92539	0.0385476
Anxa4	4.92513	1.26344	6.08705	3.3070996999999998	4.1213887830000004	8.92431	5.97246	1.5433	10.283741000000001	1.93209	8.38819	21.534629000000002	6.57821	38.3358	34.6811	27.239831999999996	27.562	19.8557	9.72618	7.1275	5.66413	7.76356	8.08005	7.08734	1.4529438000000001	2.0345	1.49061	3.00441	2.3168059999999997	1.70482	1.82224	1.05701	1.1749	2.01672	2.15369	3.338	13.8711	1.39149	4.39465	0.587308
Anxa5	5.69238	1.76974	3.61437	3.51026	4.79502	10.2673	6.355	2.53471	6.75622	4.61266	13.031	39.753	7.09661	53.8026	79.126	38.2159	40.4594	11.3101	4.03333	4.72662	3.34673	7.61116	7.70331	11.1563	0.256106	0.178063	4.73797	1.73594	0.682087	3.044	2.16052	2.30751	0.317069	3.1411	10.0229	6.9445	6.17197	0.287718	2.74725	0.391539
Anxa6	2.5953	0.35782	1.40378	4.3911999999999995	1.85438	5.464519999999999	8.75736	1.63209	4.18897	1.3478	2.70984	5.361570023376101	1.07641	7.98142	9.60591	9.94839	10.1883	5.05223	4.81259	4.84562	2.21052	5.13711	4.7151	8.311250000000001	0.827978	0.362361	2.05115	1.64013	1.68914	2.22585	0.723288	2.0235	1.72609	1.5631	1.0810388154000001	1.43981	2.2392700000000003	1.53416	6.698219999999999	0.41329664250000003
Anxa7	3.43632	0.47923	2.73884	3.06485	2.53142	7.92047	3.28862	1.2536	5.86204	1.10033	1.56944	7.0338	2.45639	16.143	22.2407	15.196632000000001	12.7797	6.14266	1.6688300047901001	2.54498	2.40148	3.12704	3.81784	2.92608	1.18705	0.20078	0.78864	1.87301	2.13214	0.9196	0.717776	2.76312	2.14174	0.224302	2.91572	1.90063	2.49296	0.367924	2.45234	0.599972
Anxa8	0	0	0	0.428269	0	0	0	0	0	0	0	0.207122	0	0.131623	0.289289	1.542	0.410409	0.0358656	0	0.281889	0	0	0	0	0	0	0	0.310881	0	0.0695349	0	0	0.408005	0	0.161141	0	0.0593301	0	0	0
Anxa9	0.22387	0	0.161782	0.198087	0.412252	1.0172	3.16533	0.9682140000000001	0.106408	0	0.159458	0.752054	0.105758	1.14254	0.282344	0.13155	0.83456	2.20675	0.994674	0.517746	0.543165	0.328236	1.24296	0.215516	0	0.51329	0.292218	0.485354	0	0	0.312506	0.284168	0.398398	0.0634344	0.778306	0.317706	0.578522	0.42267	1.18135	0
Aoah	0	0.0619022	0.9351702000000001	0.0728025	0	0.535583	4.139079000000001	0	0.999026	0	0.256572	0.156048	0.42584	0	0.4414	0.213421	0.364831	0.265895	0	0.204804	0	0	0.127858	0.945521	0	0	0.162032	0.33517	0	0	0.0696519	1.33833	0.178501	0.222098	0.163515	0.0737937	1.9812	0.161262	0.202641	0
Aoc1	0	0	0	0	0	0	0.421632	0.0235108	0	0	0	0.302353	0	0.0458636	0.0908744	0.063788	0.0239246	0.0764212	0.155418	0.0328799	0.0222547	0	0	0	0	0	0	0	0	0	0.193864	0	0	0	0.163402	0	0	0	0	0.244861
Aoc1l1	0	0.0254661	0	0	0	0	0	0	0	0	0	0	0	0	0	0	0	0	0	0	0	0	0	0	0.120398	0	0	0	0	0	0.639632	0	0.252244	0	0	0	0	0	0.0841299	0
Aoc1l2	0	0	0	0	0.00940608	0	0	0	0	0	0	0	0	0	0	0	0	0	0	0	0	0	0	0	0	0	0	0	0	0	0	0	0	0	0	0	0	0	0	0
Aoc1l3	0	0	0	0	0	0.0333097	0.128839	0	0	0	0.021053	0.0495642	0	0.0525166	0	0	0	0	0	0	0	0	0	0	0	0	0	0.0987412	0	0.511625	0	0	0	0.11894	0.0300186	0	0	0	0	0
Aoc2	0.133294	0.0363506	0.122218	0.405763	0.0879322	1.08851	0.748509	0.129125	0.0575061	0.0219046	0.0629987	0.472851	0.114997	1.97976	0.342813	0.691571	0.334466	1.20829	0	0.16234	0.244451	0	0	0.240985	0.25179	0	0.725798	1.14118	0.0742344	0.484927	0.577694	0	0.0527281	0.466885	0.464771	0.707618	0.732401	0.186469	0.806307	0.25889
Aoc3	0.293921	0	0	0.39627	0	0	0	0	0.640203	0	0	0	0	0.091561	0	0.0269923	0	0	0.19728	0	0.0109854	0	0	0	0	0	0	0.0638629	0	0	0.357021	0	0.0237382	0	0	0	0	0	1.04364	0.18912
Aopep	0.508678	0.520588	0.101672	0.589262	0.739814	1.61477	3.91432	0.869002	1.87512	1.07457	0.71301	0.78999	0.438176	1.28684	0.571264	1.43936	0.76419	1.66342	0.749586	0.825204	0.588736	0.74795	0.54018	0.920474	0.0348812	0.060726	0.132611	0.88518	0.20045	0.044315	0.378922	0.170268	0.197569	0.0236944	0.508376	0.704768	0.994208	0.270882	1.63168	0.249488
Aox1	3.72349	6.09885	4.42201	3.29663	2.76019	3.46936	5.31814	1.45625	6.47096	1.66139	7.42893	6.13685	4.26345	4.8218	5.29883	6.57763	5.32362	4.38627	10.1157	4.24429	4.88617	3.88927	1.64846	6.44379	5.17773	1.23868	1.91944	5.44862	6.87442	2.43428	4.96514	3.09511	5.57517	4.40254	2.39731	4.81088	9.42657	1.63202	2.82733	6.38277
Aox2	0	0	0	0	0	0	0.0127574	0	0.198381	0	0	0	0	0.0248795	0.0328776	0.0198372	0	0.0277675	0	0	0	0	0	0	0.143844	0.0451149	0.0450065	0.0817842	0	0	0.0449887	0.140267	0.130887	0.0844147	0	0	0.0435852	0	0.257663	0
Aox3	46.0848	28.685	41.0714	27.3766	38.9982	19.3742	18.6938	6.87097	51.8763	14.1325	43.3449	17.9223	28.6176	7.12734	10.5259	10.4908	6.37573	5.09302	26.5364	19.5598	34.988	42.0907	12.353	18.3563	30.224	9.23007	3.94627	6.61759	31.2738	10.7578	8.23707	10.1593	35.9447	17.2848	3.8443	10.1793	6.50144	7.43077	14.5621	16.4295
Aox4	0	0.0384653	0.0564654	0.104826	0	0	0.0128468	0.0154671	0.0121759	0.00656078	0.0218496	0.00716048	0	0.00753721	0	0	0.0393448	0	0	0	0	0	0	0.0836436	0.200953	0.0363462	0.0545554	0	0.0776805	0.063869	0.175033	0.0730786	0	0	0	0	0	0	0	0
Ap1ar	1.1393	1.22529	0.761553	1.07779	1.16948	0.8387800000000001	3.0640900040541603	0.46875	2.7477270000000003	1.28902	1.61514	3.53222	1.00742	3.58577	2.7531421600000003	3.09173	1.32128	3.3103	0.791241	2.46023	0.566009	1.39426	1.39474	3.931162000791779	2.64585	0.892374	0.78828	1.7417380000000002	1.30868	2.34525	1.30875	1.7246029999999999	0.417933	0.920739	5.08111	4.39071	1.34845	1.46093	2.8078700105068997	0.899516
Ap1b1	0.68823	0.382369	0.6591442000000001	0.8875677959999999	0.876916	2.4982001176888002	2.12555	0.677214	1.24182	0.31382858719999995	1.0520819288255319	1.98511	1.13763	3.54528	2.46148	2.4979	2.538653402793812	1.5807353847999999	1.2434561683999998	0.6077070883841881	0.561381	0.9388960000000001	0.637297	2.19492	0.5275600901299999	0.223082	0.75308	1.71511	0.679429	0.670456	0.327369	0.5573489871199999	0.41789013360000005	0.962294	0.46716059099999996	2.09589	1.6845107000000001	0.133653	0.988443	0.589518
Ap1g1	0.981634	0.88726	1.19106	0.808532	1.095	1.66107	1.82049	0.773399	1.85995	0.9573939300000001	1.4698	2.66962	0.9652137799999999	2.74442	2.28804	2.25754	2.39394	2.34112	1.5822234000000002	1.11166	0.975685	1.1942	1.01287	2.2039267999999996	0.541357	0.197603	0.872543	1.6937815999999999	0.633002	1.19803	1.28994	1.19342	1.1868870999999999	0.948988	1.91621	0.607644	1.45641	0.774972	0.8778305000000001	0.644225
Ap1g2	0.407538	0.29323	0.194541	0.371908	0.684534	2.69518	2.89849	0.694965	0.822821	0.0950381	0.724728	2.1016120000000003	0.246851	3.16067	1.69664	3.03145	1.8645999999999998	2.13333	2.57945	1.50206	0.928626	0.211214	0.663856	4.2003	0.0728113	0.335703	0.447204	0.636463	0.432476	0.946496	0.711937	2.03192	0.32241200000000003	0.14839	0.56496	2.43397	3.35505	0.525202	0.576138	0.0685474
Ap1m1	1.28825	0.277169	3.86538	0.520448	1.7406	3.62824	6.1305	1.32299	2.4819	1.48782	2.2078	3.99472	1.30991	9.02985	6.42203	7.5631	3.58333	5.52373	2.71577	2.8015752000000003	1.64219	2.16938	2.17617	3.91309	1.02461	1.46409	2.48575	4.5384	1.00532	1.53012	1.54079	1.26952	2.6498	0.64745	2.73034	2.52703	5.70094	3.1484	2.9818700407953997	0.305685
Ap1m2	0	0	0	0	0	0	0	0	0.161272	0	0.120758	0.32280163900000003	0	0	0	0	0.302777	0	0	0	0	0	0	0	0	0.211232	0.044031681700000005	0	0	0	0.15939	0.0816382	0	0	0	0	0	0	0	0.0307976
Ap1s1	2.5968	1.70128	1.65131	1.3627	1.78255	4.6632	1.83526	0.954977	0.293687	2.44706	1.75778	7.97278	1.06666	11.3116	10.9072	9.63103	13.5382	2.1505	1.96072	1.88594	1.6832	9.62147	3.82087	0.920444	0.788488	0.227507	3.14256	0.296358	0.234247	0.824038	0.767044	0.56204	1.58092	1.25397	0.571744	0.304152	4.0348	1.0491300000000001	0	2.03963
Ap1s2	0.139346	0	0	1.05759	0	0.991929	0.640284	0.250123	0	0.284881	0.64037	2.38212	0.569819	0.490142	0.215655	0.44104	0.591145	0.325029	0.304487	0.696209	0.463204	0	0.626183	1.76971	0	1.37728	0.898376	0.465402	0	0.863837	0	0	0	0.187647	0.198545	0	1.05608	0	0.196099	0
Ap1s3	0	0	0	0	0.298235	0	0	0	0.264789	0	0	0	0	0.242744	0	0.374467	0.167398	0	0.469429	0	0.238118	0	0	0	0	0	0	0	0	0	0	0	0.327717	0	0	0	0.298847	0	0	0
Ap2a1	0.48539699999999997	0.402843	0.45977	0.49289	0.528779	1.90779	1.66207	0.439347	0.905309	0.598062	1.03097	0.642279	0.314308	1.22361	1.58443	2.0717	1.518255300187591	1.17307	0.984921	1.36965	0.507123	0.8321289999999999	0.462769	0.784324	0.682645	0.143394	0.5371319999999999	1.47588	0.578337	1.66048	0.545936	0.493302	1.47698	1.27992	0.638838	1.03326	0.7368927399999999	0.692299	1.35026	0.570391
Ap2a2	4.90801	2.49537	3.56846	2.8803	3.75131	6.35289	10.778	2.18995	4.39614	1.908	5.5090793499999995	15.2549	4.07195	8.34302	7.75862	7.76276	7.58676	7.78435	5.823269256000001	5.07408	4.66539	2.7448	4.16905	4.67565	1.84735	0.8436551886060001	2.94467	4.68427	2.4921436420000003	4.15033	3.72745	2.50745	3.78023	2.55037	8.45187	5.0474	5.3368400000000005	2.21751	3.91225	1.61862
Ap2b1	1.9565679999999999	1.69011	0.990081	0.766837	0.749722	1.23347	3.31717	1.30554	1.96894	0.673711	1.62538	3.03089	1.1148	3.51484	3.2308	2.97592	2.4045	3.03082	2.15319	2.3773	1.5821	0.946832	1.93349	1.47913	0.5311830011703119	0.50206	1.99447	1.19807	0.7780080045434801	1.23439	0.879049	0.620365	0.669334	1.40178	1.72445	0.867951	1.84013	1.21126	1.39768	0.44518111280399997
Ap2m1	6.98073	2.80227	5.19243	7.877	6.48921	15.1935	9.38134	4.49468	7.81241	4.78098	7.6849	12.051870000000001	5.064830000000001	21.6445	21.3131	25.5143	20.4431	12.9695	11.685110000000002	9.74781	7.63874	13.4094	7.57022	10.8225	3.1885	3.26632	3.9114	6.00816	2.26012	1.94078	2.88001	3.2627700267125004	3.46568	2.61731	4.4143	3.2468500022918096	7.5624400000000005	3.32748	3.13445	3.25357
Ap2s1	28.0611	6.78713	19.0145	13.6265	28.614	41.5193	16.8774	5.48415	26.5023	8.30893	26.2798	74.6315	22.3846	88.4109	120.804	92.5709	71.8832	48.9258	24.0658	41.8991	27.3681	65.0274	51.7998	9.14532	0.613435	0.664499	2.34019	6.38776	3.2808	2.70023	0.449524	12.8358	6.06794	4.80979	4.81268	8.68279	5.38996	0.348357	5.24542	3.20732
Ap3b1	5.10547	3.09463	4.31965	3.2868560002253866	5.118360000329645	8.52928	11.1642	2.26696	5.585948000164246	2.7217900038479086	7.48726	11.2695	4.15447	8.03506	5.69741	8.76407	7.6383	7.05598	7.92058	6.81236	3.46889	5.36824	4.61527	6.67083	2.0816961094993998	1.8123848585300002	4.66228	5.0985	2.999404002163252	2.83166	3.05203	4.29878	4.21434	3.54734	7.490158579580001	5.69155	5.80932	3.40744	4.71644	2.85972
Ap3b2	0	0.0248535	0	0.0435609	0	0	0	0	0.0524446	0	0	0	0	0	0	0	0	0	0.0151372	0.0336477	0	0	0	0	0	0	0	0	0	0	0.0754278	0	0.112935	0	0	0	0	0	0	0
Ap3d1	7.14034	4.43283	6.71441	3.97033	5.93221	10.9441	22.606300002633862	4.60018	9.35868	4.24092	7.183324000000001	17.9031	4.35465	12.5648	7.81792	9.18737	8.38708	13.4288	11.113092388999998	6.94952	5.26366	3.58796	6.15711	22.0393	6.87333	2.8796600000000003	8.54257	18.0294	6.13754	11.1917	5.44886	11.6625	14.6959	9.57721	12.4313	17.2724	16.54430000163679	9.22687	14.50070000085116	6.031645999999999
Ap3m1	3.0989999999999998	3.18444	2.38999	4.27713	6.61401	9.566699999999999	26.4327	2.6598	7.25184	1.5858119999999998	1.7949479999999998	3.57732	0.811413	5.7997499999999995	4.86846	5.75436	3.3320399999999997	4.35195	4.08714	7.248900000000001	2.05435	2.92067	3.5011799999999997	12.972180000000002	1.6325939999999999	0.16135170000000001	2.42083	7.2466800000000005	3.2883000000000004	2.49149	2.2627	2.53174	3.4690199999999995	1.4139840000000001	1.7210100000000002	2.77285	2.7721679999999997	1.8659369999999997	4.22298	1.5218730000000003
Ap3m2	0.194906	0	0	0.0459906	0.21990300000000002	0	0.40526999999999996	0.0227333	0	0	0	0.22486050000000002	0.0922062	0.0888849	0.019552	0.263156	0.277671	0.048898500000000004	0.6023160000000001	0.38152200000000003	0.0216247	0.17701	0.559362	0.128438	0	0	0.605208	0.167554	0	1.22224	0.107747	0.968016	0.138761	0	0	0.336102	0	0	0	0.0281828
Ap3s1	3.1410479999999996	2.93073	2.7653600000000003	3.8766	5.09281	5.81175	4.987152999999999	1.9756570000000002	4.08587	2.02449	6.0314000000000005	15.0104	7.04572	19.0963	28.685200000000002	21.543300000000002	19.1182	11.7527	3.4221199999999996	3.06818	5.55727	9.25533	4.93349	0	1.08664	0.256788	1.93821	2.1440609999999998	3.85176	1.62542	0.270752	0	0.569208	0.253064	2.57248	0.427569	2.8352399999999998	0.370823	1.05086	0.229862
Ap3s2	3.58688	0	0.169693	0.636191	1.61467	0.720216	0.349064	0.299988	0.868538	0.307091	2.25711	1.61242	0.571463	4.11788	5.32219	2.6856	5.18059	1.19412	1.47868	1.08991	0.346749	1.56034	0.968893	2.6535	0.296357	0.256788	1.07568	0	0	0	0	0.633917	0	0.944293	0.297158	1.02848	0.65001	0	0.422344	0
Ap4b1	0.18424000030302198	0.558379	2.1038	0.744068	0.960939	0.7132423000000001	7.71592	0.803112	2.54172	0.524538	0.78986	0.5815665999999999	0.443658	1.62743	1.2862100012633622	1.89844	1.3014997000000001	2.36573	1.3446	1.91058	0.350958	1.80881	1.68431	1.39698	0.763672	0.0874572	0.57558	1.06246	0.156181	1.19955	0.622777	1.04338	0.334397	1.140360000576724	1.10604	1.0069810000000001	3.25626	0.204585	1.32003	0.393864
Ap4e1	0.284275	0.612918	0.444781	0.30137627097999997	0.359075	0.674122	1.72649	0.136662	0.631015	0.555895	0.350616	0.55124	0.0468249	0.364381	0.23770092169999998	0.742049	1.1838	0.973164	0.206017	0.508454	0.0402858	1.02232	0.155641	0.591008	0.420738	0.0545722	0.8993233968000001	0.83825	0.0413604	0.47562702171000004	0.37269028680000005	0.276092	0.266644	0.596005	0.713859	0.841796	1.1086	0.240736	0.62131	0.299967
Ap4m1	1.22019	0.22355	0.0588052	1.2309238999999998	0.8737240000000001	0.69629	3.18453	0.146579	1.76466	0.0529206	0.332397	1.0444849999999999	0.816188	1.7939880000000001	2.08549	0.371944	0.474257	0.465003	2.76658	0.40999	0.622708	0.804366	0.572868	3.53297	0.508304	0	1.60412	0.9187540000000001	0.0451234	0.57848	0.369644	0.936252	0.503536	0.55414	1.64513	0.057902	3.06177	0.513866	0.719231	0.388643
Ap4s1	1.6349770000000001	1.32382	2.5219300000000002	4.42627	2.35555	5.6053999999999995	8.33339	0.929816	1.03406	0.716627	2.3369	9.12703	2.2703	6.4246099999999995	10.904	7.9891700000000005	5.69575	5.307980000000001	3.34501	2.43969	3.38595	2.3982400000000004	3.19932	5.62237	0.610579	0.531511	0.675036	2.58529	0.271963	0.7730579999999999	0.667146	0.332691	0.743209	0	0.653433	0.895747	1.533	0.703124	1.10445	0.120007
Ap5b1	0.13845780000000002	0.300492	0.133144	0.476475	0.361194	0.258732	0.600441	0.030105	1.55754	0.44287200000000004	0.9122520000000001	0.517956	0.21320909999999998	0.880611	1.4046779999999999	0.95748	0.459504	1.3498	1.25051	0.49118400000000007	0.654918	0.18873240000000002	0.385938	0.692142	0.032619	0.056790600000000004	0.0531441	0.643788	0.27392669999999997	0.435198	0.377919	0.7948919999999999	0.349176	0.177243	0.11208599999999999	0.384261	0.602223	0.325554	0.8195730000000001	0.39274200000000004
Ap5m1	0	0.0947022	0	0.256316	0.823537	0.389122	1.2419686487819999	0.918643	1.1162231999999999	0.483576	0.313688	0.309904	0.503404	1.80141	0.9063521999999999	1.1154359999999999	0.533903	0.444928	1.26165	0.321204	0.594204	1.79067	0.554916	0.0356005	0	0	0	0.070978	0.19953	0.380286	0	0.783766	0	0.15321	0	0.287464	0.475982	0	0	0.114022
Ap5s1	6.30186	0.468269	4.97706	1.16601	3.77291	12.7617	5.23616	2.8851769999999997	2.5367	1.0731	2.98688	6.2582	3.10168	6.66273	10.7278	7.97441	8.69306	3.30442	4.38732	4.32217	1.8743509999999999	2.14805	4.39077	9.144120000000001	1.60365	0.489178	1.60063	0.318498	2.8670610000000005	2.14653	0.205206	2.2502560000000003	2.70733	3.25639	0	4.10147	7.03945	0.227805	3.31654	0
Ap5z1	2.46046	0.801883	1.72744	1.06515	2.23489	3.53084	8.98988	1.57916	3.9100900000000003	1.72165	0.693856	3.14294	0.848235	3.30426	2.90747	4.76743	2.32163	3.3499751499999997	3.07245	2.45736	3.08825	0.691792	1.8651	11.4305	1.23406	0.252548	2.3285218999999997	5.04141	0.0321634	1.08674	1.73893	3.63787	0.9958028999999999	1.6794506999999999	0.260528	3.49204	7.047409999999999	2.22586	5.302618600000001	1.08574
Apaf1	0.18358504618799998	0.115732	0.053122	0.106404	0.165823	0.0503449	0.375513	0.0417687	0.274646	0.0236198	0.120513	0.360819	0.119015	0.309358	0.853136	0.38246385866000004	0.547583	0.19675	1.107	0.347454	0.0530465	0.232661	0.256529	0.209181	0.0791192	0.174527	0.336605	0.452302	0	0.0926195	0.501679	0.065653	0.137603	0.297186	0.0624204	0.122805	0.269508	0	0.0509178	0.0411851
Apba1	0	0.010962207551160001	0	0	0	0.021893210358680002	0	0	0.13875320819791997	0.018024582544327997	0.0726422	0	0	0	0	0.016468924036680002	0	0	0	0	0	0	0.00972048	0.059406	0	0.0901461	0.018748006465120003	0.0778669	0.0762956	0	0	0	0	0	0.148021	0	0	0	0.120499	0
Apba2	0.10044	0.0401194	0.0613978	0.043891	0.0485	0.0400274	0.120192	0	0	0.0307322	0	0.0221532	0.0196964	0.0505708	0.0445296	0.080324	0	0	0.0911592	0	0	0.0684478	0	0	0.176609	0	0.0916178	0.0237818	0.0867672	0	0	0.0827422	0.105951	0	0	0	0.207405	0	0	0.0476952
Apba3	5.35928	2.5214080273659003	3.31668	3.56482	5.56332	13.1059	15.6928	1.56124	3.4398	2.32152	4.0482	12.483	5.20863	13.0515	8.376280700838999	15.69128000191182	13.432	9.60233	5.67804	5.96652	5.61458	5.62956	4.60564	12.3007	6.73948	4.80012	6.60442	9.73751	3.21164	8.13287	2.90519	4.817860041527999	9.22976	5.73144	3.7989600968404003	10.0858	7.97668	3.21659	7.90035	4.90627
Apbb1	0	0	0	0	0	0.0858464	0	0.0209392	0.375083	0	0	0.0755759	0.139593	0.0409213	0	0.210225	0	0	0.248025	0.0292844	0	0	0	0.157509	0	0	0	0.0809113	0	0.2201	0.41192388550000003	0.136523	0	0	0.223839	0	0.0777517	0	0	0
Apbb1ip	0.646208	0.2351	0.927048	0.317682	0.12371	0.634586	2.13452	0.469072	1.11558	0.830852	1.00799	1.21485	0.40443	1.07225	1.17441	0.290698	0.368238	0.39163	1.06345	0.189351	0.114259	0.152604	0.196106	2.1293	0.632386	0.246716	0.379078	0.737994	0.385786	0.941358	1.4911880000000002	0.514024	0.219106	0.11855	0.912381	1.03003	1.45379	0.315008	0.51836	0.0924868
Apbb2	0.9562255289699999	1.0079069999999999	0.446927	0.317168	1.98991	3.06115	5.20274	0.841057	0.612436	0.227973	1.188500040326974	1.38873	0.680288	5.02982	1.38038	1.6283	0.381522	0.7289649949999999	1.80055	4.1079272200000005	0.41164	0.960411	0.254538	5.84788	1.15387	0.0568415	0.5677023800000001	1.09295	2.0367	0.66312	2.43792	0.51316	1.33556	1.65359	1.34207	2.232357263074796	2.59453	0.808004	1.09951	0.408397
Apbb3	8.64013	3.0393303000000005	2.0820119999999998	4.29511	7.02297	18.258270000000003	27.7061	2.15536	8.71228	2.74036	2.34368	2.43642	2.8780229999999998	7.84101	5.1035639999999995	5.60965	3.19209	5.3673	8.95584	4.80128	3.0545058999999997	3.1141460999999997	4.60049	25.7749	5.67994	1.63484	5.39429	10.8843	3.01422	4.103195115131999	2.44013	1.45085	7.26967	4.5197	4.48335	7.93614	11.1609	6.08586	15.384049659999999	1.49065
Apc	1.0276736436733411	0.764423	1.3149857774151401	0.7468558001593297	1.059404375075464	2.50357	5.98698	1.1397954921645699	2.1491991396995322	0.777149	1.55393	2.71349	0.9430597355871307	3.131264535347679	2.224981916663455	2.72963	2.053708079995245	2.4578187239670743	2.812571122423449	1.9191001822270026	0.8466046793898819	1.020758176918897	1.114957015053854	7.45516	1.16189	0.41673925600218303	2.189224515229461	2.9997183929205833	1.170611787764754	2.44449	0.9891413184353559	2.264588604062394	1.3657757178646286	1.10322	2.45378	2.84754	4.24568	1.253359302833478	3.329387282326044	0.8217564915363192
Apc2	0.00320759	0	0.0703199	0.0378479	0	0.0230321	0.1410308773650537	0.00370849	0.115356	0	0.0617152	0	0	0.0902956	0.044557	0.00576891	0	0	0.0559594	0	0	0	0.0204252	0	0	0.010476251542836799	0.0261182	0.264424	0.0265546	0.0229643	0.0869968	0.20813	0	0.10613	0	0	0.0883327	0.299015	0.368224	0
Apcdd1	0	0	0	0.0150828	0	0	0.0443047	0	0	0	0.0654008	0	0	0	0	0.0416786	0	0.457074	0	0	0	0	0	0	0.109484	0	0	0	0	0	0.127414	0	0	0	0	0	0	0	0	0.155129
Apcs	88.6852	33.6609	45.5385	29.2111	68.1514	90.5139	40.1769	34.1899	57.5751	20.7331	100.78	429.205	109.971	558.845	667.289	734.381	639.849	301.446	97.671	157.826	76.0413	166.216	167.369	38.4148	11.7676	16.4379	23.1607	21.4007	13.8473	40.5983	25.747	31.2	13.8754	17.0542	130.396	88.5606	109.131	22.3086	32.1943	12.6409
Apeh	5.33902	2.38411	2.12894	2.67553	3.27578	9.15271	9.9864	2.52195	4.49325	2.35177	2.83098	4.996138000361079	3.395590801514243	10.7797	9.64598	7.86533	7.046438185162001	7.7142	4.61645	4.06303	4.63824	3.7999757122999998	5.0333514699999995	11.0124	1.78313	2.04914	4.83379	4.52634	1.4901190157034998	2.54576	1.45177	1.31883	3.53444	2.1946320000000004	1.88606	2.09706	4.48159	2.34162	3.25853	0.7034130000000001
Apela	0	0	0	0	0	0	0	0	0	0	0	0	0	0	0	0	0	0	0	0	0	0	0	0	0	0	0	0	0	0	0	0	0	0	0	0	0	0	0	0
Apex1	5.38534	1.13478	2.53748	2.18137	1.54034	9.38082	1.98924	1.79736	2.96869	0.752312	4.26423	10.3445	4.02029	12.412	11.4023	12.0995	10.4974	5.52891	1.8529	2.20502	2.80058	6.47946	3.26505	0.418661	0.671032	0.314019	2.52782	1.57448	1.09985	5.09059	1.72687	0.846077	2.87517	2.39127	2.9197	2.94097	3.33277	0.405985	1.02011	0.710357
Apex2	1.59694	0.73604	1.97962	1.6592752000000002	2.48005	3.479757000283913	7.6117159999999995	1.14431	2.36892	1.95066	1.9152369999999999	1.71905	0.81074	1.9441574952899998	2.18914	2.20896	2.1370940000000003	2.23876	2.08378	2.69376	1.08673	0.30629	0.816636	7.232646999999999	0.770239	1.1124759999999998	1.22679	3.87201	0.490382	3.7333999999999996	0.465132	1.38844	2.50091	2.7383179999999996	1.5630080000000002	4.07749	4.28105	2.787	5.80757	1.10316
Aph1a	1.02487	0.775879	0.733701	1.2577909999999999	0.855017	6.28092	6.55143	2.39024	1.46383	1.51876	0.7177990000000001	2.05095	0.647078	4.7432099999999995	3.3135049999999997	1.67712	1.56596	0.503075	3.7861700000000003	1.53957	1.61957	1.04418	2.8375399999999997	1.15348	0.672283	0.12293	0.154067	1.28078	0.377992	0.624919	0	0	2.51805	1.14084	0.443469	0.0740157	0.230681	3.4929419999999998	1.28186	0.16373
Aph1b	0	0	0	0	0	0	0	0	0	0	0	0	0	0	0.123878	0.262464	0.748392	0.209023	0	0	0.196319	0	0.114194	0	0	0	0.869954	0.151997	0	0	0	0.111797	0.247821	0	0	0	0.145816	0	0	0
Aph1c	0	0.608494	0	0.143839	0.434659	0.0543834	0.71937	0.0541285	0.436068	0.184774	0.0523377	0.0459079	0.425157	0.424666	0.859753	0.479409	0.112763	0.138276	0.102819	0.0569745	0	0	0.434499	0	0.0668849	0.077289	0.416517	0	0.0793765	0	0	0	0	0	0	0	0	0	0.126808	0
Api5	1.97953	1.02253	1.4293010000000002	1.29553	0.8222551739089999	2.36541	1.11766	0.844507	1.03185	0.6647430000000001	2.2224	2.21521	1.30187	2.9333660000000004	1.8000619999999998	2.1893	2.25483	1.87869	0.833638	2.14154	0.801006	1.59142	1.1234	0.7492449999999999	1.63305	0.423753	0.553191	0.711386	0.889237	1.139	1.45443	2.85486	1.38565	1.44631	1.10466	1.3178010553000001	1.4957409179810002	1.18092	0.377721	0.226657
Apip	22.7449	5.32812	11.3643	10.9005	12.8311	18.4086	8.41575	5.52798	9.777239999999999	4.5539819999999995	14.8938	33.9269	10.7607	36.078199999999995	39.0973	34.7529	28.790599999999998	25.8998	16.981479999999998	9.90027	16.6878	19.223509999999997	19.6881	3.0398050000000003	3.09361	5.31881	6.81282	7.53914	7.3821900000000005	5.6371	1.5539269999999998	2.53381	2.727	6.77474	11.467640000000001	11.23	9.343119999999999	3.7065900000000003	11.9568	1.74487
Aplf	0.248618	0.344592	0.147863	0.150423	0.116193	0.613059	2.0325594000000002	0.089208	0.158845	0.075883	0.565283	0.60212	0.30763	1.4822389999999999	0.364422	0.516416	0.2497	0.777677	0.0844058	0.129895	0.169683	0.130084	0.162619	0.545812	0.0605542	0.158272	0.829498	0.164345	0.161258	0.322931	0.0528394	0	0.226926	0.302755	0.362182	0	0	0.40662	0.0511276	0.110541
Apln	0	0	0	0	0	0	0	0	0	0	0	0	0	0	0	0	0	0	0	0	0	0	0	0	0	0	0	0	0	0	0	0	0	0	0	0	0	0	0	0
Aplnr	0	0	0	0	0	0	0.0507031	0	0	0.0654643	0	0	0	0	0.0220574	0	0	0	0	0.143421	0	0	0	0	0	0	0	0	0	0.0530305	0.669362	0	0	0	0	0	0.134476	0	1.70934	0
Aplp1	0.106616	0	0	0.0186359	0	0.53814	0	0	0	0.105182	0.0134401	0.0503631	0	0.241688	0.224626	0.170533	0.0840212	0.163783	0	0.0577334	0	0.0522797	0	0	0	0	0.02433	0	0	0	0	0	0	0	0	0	0	0	0.0626346	1.84173
Aplp2	11.3637	7.780094999999999	9.521059000000001	6.04591	9.78389	15.7035	26.8746	8.36828	15.3361	9.65019	15.0924	28.8888	7.77604	13.8884	13.5534	14.385501999999999	15.4063	18.2742	21.7214	16.0947	11.801312000000001	7.837518007854222	16.0267	14.488114999999999	9.48403	9.27905	11.3618	10.7668	9.93297	12.1708	11.028958000000001	10.486524000000001	9.68142	8.31515	21.541050000000002	13.4147	13.9314	11.8041	17.701	14.1098
Apmap	0.0497213	0.11805	0.0473942	0.701738	0.0682201	1.4556772454000002	1.22062	0.351243	1.42183	0.409531	0.424616	1.71023	0.291568	2.24078	2.85373	1.23823	1.58321	2.64992	1.37746	1.34648	0.719642	1.69081	0.40707419999999994	0.7701009999999999	0.247718	0.0650833	0.325502	0.189783	1.0551970000000002	0.265984	1.6866017664000001	0.290668	1.91427	0	0.154796	1.3314030000000001	2.07198	0.106727	0.134115	0.227393
Apoa1	15086.1	5424.78	9323.21	6821.73	11578.8	10410.3	5339.6	3791.02	10754.2	4715.02	11136.6	13004.6	10223.4	9061.91	14546.3	14803.5	12850.8	8898.22	9141.73	11399.5	12713	15607.3	17163.9	2936.51	1560.83	1102.9	1772.47	3042.09	2494.67	2516.28	1505.52	1651.04	3518.76	3042.81	1342.02	2280.62	2155.89	3306.34	2081.98	1813.1
Apoa2	20314.2	4586.88	11217.6	7174.96	26202.6	28314.9	7930.28	4504.6	15399	3955.51	17976.2	44460.8	21207.9	43587.6	52098	58252.4	39301.6	31307.7	19567.8	32283.4	30429	43627.6	46950.8	3085.71	1170.6	710.492	1529.76	2416.64	2850.39	1960.1	929.844	1205.44	1495.85	1256.84	1386.6	3546.59	4658.48	1296.39	2742.13	1084.1
Apoa4	57.3832	13.5231	26.0256	14.6576	53.0029	47.0613	38.8209	19.7849	34.8316	9.7916	27.4168	68.2535	39.2126	179.494	342.434	20.3701	21.4486	13.9535	72.7925	146.363	84.4141	76.169	150.636	71.0423	11.5757	7.06719	18.3232	36.7027	4.95523	28.8189	12.7822	8.70292	15.9422	15.3265	0.849984	1.93232	1.31353	22.0832	36.5702	10.3398
Apoa5	170.367	51.9628	94.4676	59.0798	121.047	261.73	276.264	39.4602	111.023	37.9026	96.6506	157.95	82.3558	135.793	198.43	225.614	145.315	140.786	125.029	158.368	128.927	113.64	203.368	310.488	24.7418	14.4668	75.9098	112.879	51.226	83.3204	33.6958	60.809	71.363	34.8076	18.799	71.4478	76.8134	67.1548	117.541	18.6795
Apob	41.0485	24.5199	33.5768	20.662509999999997	39.7533	53.3395	73.23179999999999	23.855059999999998	46.0378	21.3747	44.4226	72.77051700000001	34.2766	52.5236	51.528105000000004	55.2083	56.2662	55.3394	50.7115	41.3456	37.3273	36.1003	34.35	48.6857	21.0351	12.3374	24.3673	34.506	24.9047	26.1525	20.024	20.5965	28.3188	27.5379	35.4892	29.804579999999998	26.328699999999998	20.8675	26.508789999999998	17.1009
Apobec1	76.9249	52.565611999999994	69.8011	56.3476	58.8624	169.026	298.3	63.1303	188.41466799999998	62.8202	84.1865	185.104	59.002404000000006	149.772	88.0234	121.266	96.07301799999999	141.752	123.156	104.76300599999999	48.058077999999995	76.3443	67.447	261.606	102.441	38.1097	102.374	156.389	52.825	110.17	153.037	124.84824400000001	122.642	87.8086	141.875	153.323	128.43785400000002	106.101	202.45742199999998	71.0436
Apobec2	0	0	0	48.696	0.143477	0	0	0	0	0.0836013	0.189793	0.041935	0	0	0.168816	0.112205	2.94172	0	0	0	0	0	0	0.187847	0	0	0	0	4.01786	0	0	0	1.3777	0	0	0	0	0	0	0
Apobec3	0.18884	0.454549	0.481388	0.709643	0.709631	0.5636334999999999	1.9496550000000001	0.904231	0.275971	0.327524	0.564491	1.1650800000000001	0.073561	0.917181	0.440997	0.97012	0.42144400000000004	0	1.0958109999999999	0.8944779999999999	0.279801	0	0.539977	0.16305	0.630372	0	0	1.27342	0.57423	0	0.0814287	0.881142	0	0.095585	0.197795	0.0638811	1.3882322999999999	0.44078700000000004	1.39147	0
Apobec4	0	0	0	0	0	0	0	0	0.462876	0	0	0	0	0	0.0445324	0	0	0	0	0	0	0	0	0	0	0	0	0	0	0	0	0	0	0	0	0	0	0	0	0
Apobr	0.0282458	0.038365	0	0.0999772	0	0.220394	0.391758	0.0328505	0.136592	0.0418701	0.24049631899999996	0.358822	0.0668639	0.240532	0.324255	0.0458887	0.0501484	1.01121	0.124196	0.160797	0	0	0.249765	0.246209	0.0267523	0	0.13111488999999998	0.440406	0	0.237601	0.043701290000000004	0.105826	0.067037	0	0.135363	0.0904583	0.0283882	0.148909	0	0.029017
Apoc1	22568.2	8533.04	14849.1	11040.9	25935.2	27667.4	14896.6	8017.46	20521.6	7121.16	20285.8	27718.4	22054.2	20308.2	23690.2	26780.8	20939.4	20875.4	23690.6	30012.8	26793	28866	36471.4	5224.26	3029.02	1840.93	3554.68	4646.72	5219.26	4840.98	2217.38	1836.85	2984.08	3379.32	2968.34	5192.66	5707.02	2770.08	6175.86	2953.34
Apoc2	171.734	40.8148	124.434	65.5364	167.033	199.028	129.922	31.981	141.28	45.3512	160.235	414.218	158.717	521.416	673.626	583.096	459.206	208.372	164.069	226.832	176.795	358.858	322.924	125.825	42.1774	20.364	44.4346	92.613	27.2184	49.6806	21.7706	50.9584	46.9016	24.3104	14.5763	82.8292	69.3796	46.3584	59.6312	19.3932
Apoc2l	85.8671	20.4074	62.2171	32.7682	83.5163	99.5139	64.961	15.9905	70.6401	22.6756	80.1174	207.109	79.3583	260.708	336.813	291.548	229.603	104.186	82.0344	113.416	88.3973	179.429	161.462	62.9125	21.0887	10.182	22.2173	46.3065	13.6092	24.8403	10.8853	25.4792	23.4508	12.1552	7.28817	41.4146	34.6898	23.1792	29.8156	9.6966
Apoc3	11793.939999999999	4102.85	6989.7	5175.2	13715.7	14379.7	7578.18	4341.811000000001	8253.202000000001	2961.1730000000002	10113	9478.880000000001	11255.5	4876	10698.210000000001	4124.657999999999	3169.9809999999998	2133.68	15151.9	22611.9	14117.279999999999	21322.2	27203.8	3167.0950000000003	953.865	454.35409999999996	1313.32	1809.34	1813.84	2146.2479999999996	752.232	735.31	1254.92	1141.98	157.179	736.134	795.271	1107.56	2406.91	817.525
Apoc4	3937.72	1682.65	2667.08	1767.86	4216	4189.21	2654.8	1607.38	3380.74	1368	3171.91	4647	3428.06	4232.89	5360.27	4980.61	4481.28	3595	4368.38	5651.04	4764.4	3236.15	8090.03	1328.61	527.343	422.478	783.466	1025.81	1023.62	985.825	585.309	536.336	752.698	874.912	434.739	1035.93	1223.37	884.111	1163.35	743.65
Apod	0.155901	0	0	0.286342	0.269414	0	0	0	0	0	0	0	0	0	0	0	0	0.517206	0	0.431343	0	0.13446929999999999	0	0	0	0	0	0	0	0	0	0	0	0	0	0	0	0	1.16017	0
Apoe	9924.349999999999	2657.62	4984.55	3743.93	10519.1	14891.5	4450.389999999999	2647.76	7322.25	3491.39	9480	18334.649999999998	10082.9	20683.3	29003.800000000003	28233.5	22107.350000000002	12869.400000000001	7524.8	14194.9	14348.800000000001	19011.8	16569.8	1446.92	651.855	526.4300000000001	1115.6	1045.9	997.23	983.4399999999999	693.375	785.23	842.0799999999999	715.2249999999999	775.92	1396.5149999999999	1616.5049999999999	684.88	1480.8449999999998	556.095
Apof	260.871	79.8153	134.41	89.5619	234.636	285.307	119.384	57.9279	174.481	77.3321	199.699	405.352	233.56	289.437	526.986	486.473	334.696	207.067	191.367	301.089	240.157	376.181	280.628	47.8644	20.028	11.1215	33.7417	40.3164	18.1514	35.3841	20.5069	12.2644	25.9447	24.3837	28.6489	31.2454	24.6367	28.9374	46.1225	12.6101
Apoh	710.044	216.63209999999998	431.722	285.783	766.482	967.262	368.716	224.129	457.99109999999996	178.056	468.091	729.201	608.645	637.348	1084.2849999999999	726.6020000000001	549.305	428.119	787.9010000000001	1164.83	791.018	977.674	1140.49	189.55	78.0168	54.8395	118.96730000000001	97.90530000000001	92.8404	133.58749999999998	71.26169999999999	79.40530000000001	101.68430000000001	110.326	50.283199999999994	68.7075	74.8937	101.19980000000001	182.26610000000002	64.25999999999999
Apol10a	0	0	0	0	0	0	0	0	0	0	0	0	0	0	0	0	0	0	0	0	0	0	0	0	0	0	0	0	0	0	0	0	0	0	0	0	0	0	0	0
Apol10b	0	0	0	0.477612	0	0	0.0584224	0	0	0	0	0	0.0478398	0	0	0	0.0301372	0	0	0	0	0.0587396	0	0	0	0	0	0.0547034	0	0	0	0	0	0	0	0	0	0	0	0
Apol11a	0	0	0	0	0	0	0	0	0.0480816	0	0	0	0	0	0	0	0	0	0	0	0	0	0	0	0	0	0	0	0	0	0	0	0	0	0	0	0	0	0	0
Apol11b	0	0	0	0	0	0	0.173425	0	0	0	0	0	0	0	0.252089	0	0	0	0	0	0	0	0	0	0	0	0	0	0	0	0	0	0	0	0	0	0	0	0	0
Apol6	0.386385	0.186031	0.456675	0.384942	0.357297	0.645492	1.96268	0.361755	1.27281	0.436566	0.264043	0.721623	0.0974022	0.38363099999999994	0.155703	0.5102789999999999	0.675174	0.7097340000000001	1.54247	0.758904	0.431577	0.119814	0.191771	0.7996050000000001	0.295953	0.300135	0.751413	1.00292	0.525354	0.374313	0.8607210000000001	1.2087539999999999	2.01707	0.336036	1.36041	1.12311	1.06021	0.94137	0.487047	0.376725
Apol7a	19.6074	13.089030000000001	20.713230000000003	16.694580000000002	21.229	49.8348	66.8181	20.8918	29.1184	17.731859999999998	27.8328	31.909799999999997	24.194879999999998	8.7774	16.6192	24.631410000000002	13.5091	22.3466	49.7328	54.8433	33.3237	38.013	72.7584	65.9307	23.7097	9.64884	34.4163	15.6244	17.2965	19.3208	15.785	30.902100000000004	11.7947	10.8574	25.999560000000002	14.0322	12.2371	18.1618	42.278999999999996	21.0243
Apol7b	0	0	0	0	0	0.027459	0	0	0	0	0	0	0	0	0	0	0	0	0	0	0	0	0	0.00152623	0	0	0	0	0	0	0	0	0	0	0	0	0	0	0	0.0109409
Apol7c	0	0	0	0	0.039152	0	0.365836	0.0789778	0	0.338244	0	0.0234994	0	0	0	0	0	0	0.250202	0.110686	0	0	0	2.92014e-06	0	0	0	0	0	0	0	0	0	0	0	0.0489456	0	0	0.139238	0
Apol7e	0	0	0	0	0	0	0.681514	0	0	0	0	0	0	0	0	0	0.13872	0	0	0	0	0	0	0.0486168	0	0	0	0	0	0	0	0	0	0	0	0	0	0	0.348086	0.0218818
Apol8	0.0553484	0.0221364	0.0203519	0.0434934	0.0960004	0.330236	0.936966	0	1.50429	0.0913721	0.146653	0.0968363	0.0174425	0.16798	0.0369541	0.0829503	0.0218697	0.185023	0.20327	0.0600996	0.0817097	0	0.0587706	0.20212	0.42066	0.0914721	0.0762289	0.158283	0.062118	0.0888511	0.101771	0.631321	0.262456	0.0954027	0	0.0793126	0.523208	0.117436	0.541463	0.0266017
Apol9a	10.004999999999999	3.87998	3.59186	2.1554339999999996	4.42952	4.659713999999999	15.2372	0.905478	1.78159	1.9891260000000002	1.78888	1.619	1.46168	0.5347877999999999	4.10968	5.51677	2.83694	1.29256	8.58378	2.1174180000000002	3.64335	3.76616	3.77018	15.0742	4.41507	0	3.8160179999999997	3.59185	1.04432	0.5784708000000001	1.7769120000000003	4.08457	0.233741	1.7171340000000002	0.6843	2.58994	0	1.2777180000000001	5.77107	0.169972
Apol9b	21.635820000000002	8.24496	11.2545	6.176130000000001	13.499490000000002	25.9271	34.3725	3.5011799999999997	13.361880000000001	4.03059	8.73798	6.47601	12.9115	4.76448	10.8724	8.85465	1.8473100000000002	3.0698099999999995	24.0346	20.586	17.0662	19.6916	20.148809999999997	38.985	4.49838	1.3371	10.3312	4.68027	1.6410749999999998	7.13448	3.24024	8.98605	8.297789999999999	0.0903753	0	5.39571	4.05699	6.2973300000000005	13.261199999999999	2.54958
Apold1	0.0735829	0	0	0	0	0.350564	0	0	0	0	0	0	0	0.0424969	0.0373292	0	0.132311	0.183749	0.0822367	0.0605736	0	0	0	0	0	0.061792	0	0	0.0633381	0	0	0	0	0	0	0	0	0	0	0
Apom	53.448	12.9404	20.6855	20.0612	29.2445	69.6216	35.8985	11.3387	30.0735	19.2454	24.4752	30.0614	26.8519	17.5486	52.3831	18.4587	15.3794	11.554	32.904	54.1322	33.595	74.7926	75.7143	16.9791	9.48937	4.81036	13.5245	13.9142	6.0285	15.7252	9.73262	30.6961	17.0211	7.17319	1.96873	3.03583	1.99252	12.5465	18.2836	5.55951
Apon	50.822	28.1015	33.5784	21.2991	50.058	73.3709	41.7814	18.3163	39.952	21.8636	50.3446	31.8287	53.9911	14.9049	55.9386	21.747	16.7159	5.51002	61.8468	72.3587	72.0739	131.526	56.9651	23.8803	12.8229	9.27115	12.1473	16.4594	16.1594	12.5032	13.1299	7.55534	12.6799	11.8243	0.870569	3.81618	2.18219	9.95244	24.977	6.40868
Apoo	7.64793	1.76647	2.91665	6.5166900000000005	7.60488	9.33181	2.47434	1.50536	5.5657	1.09554	7.9045000000000005	20.6684	6.47122	28.172019999999996	28.0988	29.1218	18.6588	11.3049	5.29213	3.6423	8.93193	16.5386	7.06091	1.32134	3.36125	0.32324	2.07566	1.12494	0.894576	1.71799	0.835437	3.0587	1.39067	1.04222	0.864254	3.74771	5.22493	1.70489	4.621	1.25673
Apool	4.27349	0.768153	1.6398	2.50995	2.13866	5.61753	1.89991	0.905645	2.93352	1.94817	2.15641	10.0079	2.40415	14.5936	13.4291	11.553249000000001	7.59944	3.8603769999999997	2.54135	2.588350000561273	2.1131034416600003	4.57922	3.49503	3.23064	1.35718	0.978	0.703206	1.49724	0.589023	1.5041	0.771962	2.69542	0.556516	1.0872	2.86213	2.66457	3.85147	0.94842	2.28904	0.687542
App	1.28081	0.410216	0.77235	1.446	0.952036	1.70512	1.42467	0.772949	1.5271	0.959753	3.0456096539999997	13.3915	1.01065	16.2695	19.9666	14.6161	13.266	11.3163	1.3136704646739998	2.20559	0.9776929999999999	1.1621953999999999	2.13207	1.51068	0.461446	0.9624477273100001	0.962184	2.41505	1.15327	0.711735	0.45827	1.29699	0.16249009020000002	0.410216	10.7714	2.3323726999999996	8.992119200000001	0.34412699999999996	0.996253	0.60169
Appbp2	1.39158	0.417169	1.42964	1.07352	1.38343	1.90312	2.6293	0.0466673	0.811924	0.806162	1.1998	2.48211	0.937672	3.21901	3.19483	2.39593	1.23481	0.605204	1.05842	0.95722	0.294995	0.92049	0.767592	3.23305	0.0253288	0.110202	0.302772	0.17147	0.246563	0.482151	0.257059	0.0999969	0.603386	0.206615	0.77089	0.570607	0.993682	0.112729	0.354568	0.21051
Appl1	3.65567	1.50365	2.81057	2.0296	1.8533255999999998	2.8171809999999997	2.6434	1.34992	2.80708	1.07707	3.48236	6.75125	2.232060000909387	5.49248	5.10331	4.65923	3.7811228000000003	3.72911	6.03951	3.59341	1.7166014200000002	2.6641310000000002	1.42681	3.19028	0.7686810000000001	1.15665	0.9222692000000001	1.67	0.868779	1.12278	0.835439	1.20963	3.93077	1.5386190000000002	3.93991	2.42676	3.36455	1.18756	2.29868	0.770374
Appl2	1.01702	0.5132720000000001	0.334538	1.6156403521640001	1.03467	4.75296	6.726430000000001	1.60931	1.91897	0.493424	2.44317	2.68926	2.0457	4.7945079999999995	2.31135	1.43123	1.3511760000000002	3.6909539999999996	3.7949200000000003	3.13236	0.501697	1.23856	1.0305110020045198	6.07332	1.5998381860000002	0.304677	1.05729	1.59357	1.01638	0.514288	0.456332	0.935551	0.804593	0.8818929999999999	1.86783	2.95482	4.409181499499999	2.04758	2.30882	0.796893
Aprt	10.8293	4.37676	1.74529	5.85808	13.4314	25.9301	21.079	3.96589	5.63342	4.11922	12.1013	42.3236	8.42922	100.999	102.593	112.072	72.9454	39.4872	14.0348	18.556	15.2721	27.9607	24.8864	27.356	2.50559	2.4526	2.49172	0.492647	1.94157	4.51241	1.59285	1.63659	5.27144	5.49953	10.8427	14.3744	24.5185	4.9705	8.38494	1.35275
Aptx	1.46562	0.691594	2.30149	0.801884	1.1036519999999999	3.038811000788177	2.8513200000000003	0.9208244409999999	1.81855	0.478474	3.089425000923844	3.06354	0.902572	4.8771	3.35212	4.99367	3.27521	2.469872000381859	2.05848	2.40658	1.75511	1.593790400961616	2.84801	4.98874	0.900525	0.10660739999999999	1.06832	2.9819	0.218147	1.00698	0.350796	1.4013167999999998	0.302381	0.250981	0.925734	1.23999	2.92149	0.34591679999999997	1.3899219999999999	0.801062
Aqp1	1.0196	0	0.329124	0.41389	0.398682	0.470479	2.27659	0.386363	0.938821	0.461355	1.23852	1.82061	0.527895	0.871341	0.932297	1.74787	0.629385	0.328899	1.02664	1.18881	0.666298	0.550675	0.980091	0.810437	0.63398	0.771029	1.24199	0.644898	0.338201	0.640128	1.56981	1.45183	0.234107	0.345808	2.91384	0.943392	1.09846	0.357708	0.62862	0.438621
Aqp11	4.33442	1.92614	5.10839	1.15342	6.17983	7.73109	5.41403	2.83248	4.40288	1.20787	4.20185	11.4978	3.26163	15.8374	17.2182	17.2306	11.0676	6.0702	2.39728	5.46047	2.74996	6.77339	11.5492	4.81598	0.251227	0.109112	0.956865	2.69717	1.28412	0.792687	0.731718	0.522511	0.231968	1.11323	1.3948	2.37158	1.08796	1.48788	2.2235	0.820476
Aqp12	0	0	0	0	0	0	0	0	0	0	0	0	0	0	0	0.379687	0.0359625	0	0	0	0	0	0	0	0	0	0	0	0	0	0	0	0	0	0	0	0	0	0	0
Aqp2	0	0	0	0	0	0	0	0	0	0	0	0	0	0	0	0	0	0	0	0	0	0	0	0	0	0	0	0	0	0	0	0.130628	0	0	0	0	0	0	0.17788	0
Aqp3	0	0	0	0.233866	0	0	0	0	0	0	0.0339037	0	0	0	0.120148	0	0.106519	0.223211	0	0	0	0	0	0	0	0	0	0	0	0	0	0	0	0	0	0	0	0	0.242407	0
Aqp4	0.808601	0	0.127198	0.0374111	0.0744968	0.141931	0.274611	0	0.45184463199999997	0.142046	0.13066830000000001	0	0.216597	0.652897	0.0717809	0.364007	0.0849091	0.208601	0	0	0.0530155	0	0	0	0.055027629999999994	0	0.83854	0	0.195498	0	0	0	0.282173	0.0749994	0.088424	0.0628003	0	0	0	0
Aqp5	0	0	0	0	0	0	0	0	0.0637721	0	0	0.0343131	0	0	0	0	0.360812	0	0	0	0	0	0	0	0	0	0	0.365209	0	0	0	0	0	0	0	0	0	0	0	0
Aqp6	0	0	0	0	0	0	0.367715	0	0	0	0	0	0	0	0	0	0	0	0	0	0	0	0	0	0	0	0	0	0	0	0	0	0	0	0	0	0	0	0	0
Aqp7	0	0	0	0	0	0.524199	0.223548	0	0	0.992348	0.388758	2.92295	0.581697	3.26238	5.7241	2.90763	1.43984	1.87702	0	0	0	0	0	1.0265	4.13317	0	1.01561	0	0.0560978	0	0	0	0	0	1.08673	0.430179	0.0683239	0	0.178739	0
Aqp8	5.21594	1.0765879699999998	1.75625	0.9715808699999999	3.74266	11.7206	7.327010015674899	2.2993710000000003	0.457211	1.4765380000000001	5.95418	8.7582	7.57945	7.431439999999999	21.7051	11.2609	5.79126	1.2005531699999998	15.3787	19.826340000000002	15.160566500000002	47.2445	10.4825	2.91221	1.1259591899999999	1.49576	8.13879	1.79664	1.29584	1.75477	3.08776	0.9688795099999999	1.21537	2.60683	0.313438	0.379529	2.36878	1.6455009999999999	4.29686	2.14078
Aqp9	11.956059999999999	8.27008	11.700380000000001	7.6164	21.8722	30.5671	23.6994	10.933487999999999	25.146279999999997	9.55903	17.251820000000002	31.4336	16.5971	43.2655	53.3432	48.2467	35.1773	25.9684	21.623910000000002	22.4809	23.4341	34.4845	27.149759999999997	27.142220000000002	7.512130000000001	6.84932	8.69334	17.8499	11.3531	10.681180000000001	7.1924339999999995	9.22577	11.035919999999999	11.2744	10.1109	12.1366	15.8965	12.1296	21.548949999999998	8.31661
Aqr	3.770605003235946	2.35773	2.315	2.85805	4.39606	5.393	10.105160999999999	2.58171	4.89264	2.425883000865236	8.10497	13.1196	2.40937	7.8356767000000005	5.49406	4.08866	3.8297470000000002	5.95596	4.971423889105427	3.2112884533328003	2.11553	1.55879	4.07636	6.10398	2.19519	0.9335741000000001	1.73913	6.61324	4.87416	6.490742000261926	4.04359	4.33293	5.1334547410199995	2.371275574738173	5.2427385975197405	5.32724	4.438822042339201	2.06287	5.00885	3.59376
Ar	0.00841854	0.0100796	0.00925093	0.165548	0	0.443012	1.03199	0.204984	0	0.0248519	0	0.171032	0	0	0.0419112	0	0.03973	0.0105905	0.184293	0.30032	0	0.0733796	0.652564	3.40192	0.348987	0.0138092	0.999304	0.840831	0.0140218	0.241893	0.206749	0.463595	0.359675	0.474058	0.300038	0.160143	0.0501937	0.0879418	0.309954	0.179022
Araf	4.478416999999999	3.20648	6.23795	4.31234	2.69163	9.68467	17.5084	3.11122	10.3411	2.42581	7.50147	6.7116620000000005	2.55358	6.88846	7.4560759999999995	8.879862000000001	6.73277	7.65811	15.135	5.82154	6.32416	5.5194	4.66637	17.0224	3.4155860000000002	4.2749299999999995	3.45335	5.2956	4.45604	4.188105999999999	3.5793559999999998	3.47018	7.00957	2.84024	2.6081390000000004	9.74996	9.14539	3.49901	5.78177	2.41866
Arap1	0.919118	1.488	2.09179	1.29634	0.951298	6.1101030000000005	7.524380000000001	1.18956	3.01278	0.614691	3.11572	2.73283	1.00085	3.9357299999999995	2.82317	2.29058	1.7580198763400001	1.5176	5.40833	2.33246	1.40789	2.38984	2.52455	6.487877864709912	2.19408	1.04164	2.09395	3.47892	1.56767	2.96382	1.22789	2.1049625720000003	3.25973	2.0553086766999997	0.513812	1.3683910000000001	2.8486209999999996	1.77072	4.32052	0.875413
Arap2	1.54707	1.10013	1.472269006251286	1.3916093001237209	1.20563	4.4704	9.867519999999999	1.6066610792109999	3.1046511097401996	1.21266	3.0550310000545706	4.50192	1.996126605321379	4.24869	2.65033	3.465196250200571	2.9987	1.92731	3.18373	1.99863	2.04754	1.14839	1.76462	9.90256	3.0861588064963033	0.590082	3.4613443170252998	4.943924986000001	1.962747000369979	3.17098	3.09031	4.00998	1.74516	2.33086	5.4943400387909005	4.963029863344301	6.15534	3.10037	4.8685920725542005	0.36905956999999995
Arap3	0.177227	0.21225300000000002	0.5947280001962162	0.256628	0.7221684994099999	0.5328127662000001	2.64202	0.241469	0.817522	0.334065	0.376749	0.310454	0.0642349	0.583759	0.427587	0.241636	0.271081	0.9499522590930001	1.46646	0.647499	0.6549509366999999	0.0871729	0.173609	1.08414	0.422447	0.157306	1.87805	2.35931	0.270568	0.88249	0.880897	0.974365	1.65279	0.9995804749199999	0.18974046300000003	1.26966	1.12969	0.504837	0.6966144077499999	0.592063
Arc	0	0	0	0	0	0	0	0	0	0	0	0	0	0	0	0.0560038	0.0739128	0	0	0	0	0	0	0	0	0	0	0	0	0	0	0	0	0	0.130405	0	0.337948	0	0	0
Arcn1	1.66269	1.04415	1.14796	1.66225	2.09183	3.24927	6.50064	1.21177	3.62569	1.41428	2.70012	4.49624	1.7653	3.88577	4.95934	5.60751	4.56495	4.37076	3.79606	3.03526	2.90145	1.56424	3.005	2.00206	1.62105	0.846197	4.5171	2.29505	1.59186	2.69147	1.66741	1.3459	2.9503	2.0043	2.77059	4.05772	1.47221	2.89031	1.5699	1.11551
Areg	0.182078	0	0.162197	0	0.0315066	0.0433837	0	0.042863	0.138695	1.2071	0.665569	13.1374	0.584226	19.0068	19.4685	3.60908	7.59399	7.36654	0	0	0	0	0	0	0.281646	0.305737	0	0	0.062663	0	0	0.295362	0.0864033	0.096093	6.73126	2.6662	7.57145	0	0.0999274	0
Arel1	0.85088	0.56489	0.535674	0.865705	0.402074	1.82492	2.2887	0.495019	1.69988	0.147632	1.06952	1.33958	0.5521	2.30805	1.22545	2.2463949999999997	1.5174599999999998	2.14034	1.18243	1.6053950000000001	0.59983	0.687305	0.6875	1.7208899999999998	0.54066	0.136633	1.11773	1.27859	0.60934	0.48746449999999997	0.255973	0.6903247490900001	0.533773	1.20842	0.726923	1.93811	2.57477	0.392139	1.02285	0.498976
Arf1	8.70926	2.94006	4.32992	7.4619	5.52232	13.1615	17.2459	3.14742	9.28136	4.64682	7.52058	6.83104	3.69088	13.6998	19.6162	17.1796	12.6502	9.1133	8.45454	9.80044	6.50282	9.52428	7.15866	3.78774	2.70246	1.40426	12.8331	5.49776	2.69784	1.35674	2.52818	9.50718	2.61588	0.73712	2.73238	4.37824	2.84806	5.91756	3.08062	2.34904
Arf2	0	0.935476	0.247424	0.0433832	0.476062	0.327402	0	0.196714	0	1.06373	0.442388	0.491836	0	1.09341	1.52633	0.347734	0.86554	0.411126	0.497326	0.183186	0	0	0	0.126258	0.216198	0	0	0	0.963512	0	0	0	0.653968	0.884544	1.1251	0	0.118669	0.862976	0.770158	0.671156
Arf3	0.771708	0.334098	0.432992	0.0867664	1.23776	0.196441	0.887656	0.393428	2.00394	0.167957	1.57995	1.74875	1.50755	2.7657	1.41327	2.18576	2.06398	3.49458	0.621656	0.274778	0.315672	0.432922	0.880164	2.27264	0.324296	0.187235	0.353204	0.610862	0.192702	0	0	0.231882	0	0	0	0.375278	0.118669	0.123282	0.616126	0.335578
Arf4	6.16436	5.92546	4.36322	4.06568	6.7157	20.5857	5.2378	4.16418	10.7354	2.08782	11.4644	13.4841	6.91092	18.8644	34.4634	25.7279	16.911	10.9073	5.38837	7.84708	7.12696	15.5822	7.38906	11.7058	5.77374	1.03764	10.2042	5.41911	3.98022	4.64915	6.84927	3.74077	6.06216	2.52681	3.39846	7.43936	7.05656	3.23082	2.79498	1.69094
Arf5	25.9347	5.79079	12.9027	13.6834	19.3796	24.9404	19.2904	7.0064	17.1128	8.97199	21.5913	35.3338	18.6385	38.0529	51.6096	48.5527	36.5734	30.1677	22.4306	34.3425	32.0713	24.1743	41.3787	12.5965	2.94134	1.88661	6.52593	5.54228	5.04808	0.410219	1.115	3.97457	1.58143	5.3509	4.04578	6.43063	3.34888	7.08296	7.91911	3.46643
Arf6	1.0395	0.910645	0.58385	0.22729	1.54523	0.548394	1.45901	1.99481	1.76862	0	1.05914	1.76908	0.544075	4.58706	6.34628	3.49589	2.86245	1.29144	1.04223	0.28797	0.397335	2.74642	0.491375	0.39742	0.113301	0.294462	1.11126	0.25651	0.303338	0	1.32569	0.485873	0.137028	0.464162	1.84338	0.919874	1.61916	0.258881	0.323343	0.0881033
Arfgap1	1.6049	1.62242	1.10579	2.14135	1.8024	3.90261	10.716530013362899	0.83981	2.9564767476381597	0.83246	0.918656	2.60489	1.0441	3.72611	2.16398	1.62222	1.45917	1.4211350018137638	5.09676	2.89653	1.09176	2.2023	1.03338	4.01865	1.26564	1.14786	4.31249	5.80344	1.8777	2.36419	1.3459	2.94529	6.0579923860000005	0.449998	3.4649739999999998	2.00961	1.83293	2.78586	4.40978	0.926998
Arfgap2	2.37746	1.48109	0.90729	2.6372	2.92647	5.97311	6.19962	1.5607	2.25485	0.708451	3.37484	2.1738	1.39955	4.10455	3.27753	2.75662	3.5338	3.29179	3.38685	1.43858	3.06354	2.1454	1.53832	2.26206	0.809158	0.150855	1.8846	2.11975	1.63744	2.82244	1.67667	1.77722	1.37452	0.864639	1.88791	1.53232	2.36409	0.386359	1.82249	0.546732
Arfgap3	0.8309591000000001	0.0726426	0.717714	0.119074	0.17059180000000002	1.5555603999999998	2.5461	0.405113	1.5492493999999999	1.22785	1.30229	1.82123	0.630402	1.6	1.45122	3.05529	1.39557	1.76158	1.03136	0.985374	0.434734	0.913076	0.433411	0.6594268000000001	0.428829	0.27442700000000003	1.12082	3.58101	0.6593853000000001	1.4173	1.12175	1.07933	4.08223	1.9884324000000002	0.770437	0.0969363	1.06288	0.925396	1.04572	0.673234
Arfgef1	1.91148	1.46825	1.39009	1.15972	1.55632	3.09587	4.05525	1.24574	2.69314	1.11858	2.29438	5.39629	1.65806	5.08629	3.91742	4.25643	3.21308	4.39434	4.08394	1.55571	1.60483	1.61066	2.21868	3.90766	1.31254	0.915718	2.01596	2.51373	1.28411	1.52755	1.25147	2.05406	2.06586	1.44752	5.84552	2.35031	2.30178	1.42606	1.7232	1.04531
Arfgef2	0.459373	0.32284924206379995	0.47374709770469997	0.37400599999999995	0.299807	1.80576	1.59218	0.21623697649559998	0.9042998790900999	0.456333	0.4916944730887218	1.38965	0.4545710175801494	1.548241034196326	1.2578533797268001	1.18258	1.40084	0.856908	0.6798340908130001	0.9743961094175223	0.639581	0.579368	0.780181	1.84653	0.46779100701758003	0.0814716	0.558634	1.21554	1.24267	0.469591	0.461759	0.648962	0.522579	0.7610915211991299	1.2241795031540001	1.5959419000000001	0.589416	0.5257354712969999	0.708646	0.321457
Arfgef3	0	0	0	0	0.0322265	0	0	0	0.0382266	0.0197981	0	0	0	0	0	0.00302695	0	0	0	0	0	0.0144051	0	0	0.0126262	0	0.0753863	0	0	0	0.0547895	0	0	0	0	0	0	0	0.131767	0
Arfip1	3.46714	1.04218	1.84385	1.39847	1.31101	3.39622	3.08004	1.16825	2.36384	1.32589	2.25336	7.27647	2.23769	5.29428	3.65262	4.20964	4.41967	4.860621999999999	1.62228	2.74943	0.890312	2.16318	2.0638471999999997	1.91174	1.3998	0.922084	1.29189	1.82019	0.36813039999999997	1.61105	1.90898	0.48078	0.63289	2.19488	1.19154	1.15544	2.01017	0.237488	2.24997	0.25837
Arfip2	1.62664	2.1983	2.67949	1.90596	1.9831310000000002	5.10455	6.20387	0.507034	2.29862	0.499027	0.618427	0.986332	1.25362	4.28316	1.66521	3.88718	1.2707169999999999	2.32355	4.07176	2.89111	0.859508	2.3054360000000003	1.33899	7.29087	2.8163	0	1.39315	1.37443	3.07328	1.4539980000000001	2.2376560000000003	1.46706	2.67791	1.22241	0	0.752044	1.17861	1.43042	1.36011	0
Arfrp1	9.7998	1.5968710000000002	2.25753	3.20647	6.50151	5.24323	11.099568999999999	0.9086510000000001	7.0169299999999994	3.1747460000000003	1.90318	6.27507	3.70895	12.3799	15.3087	17.7872	16.3213	10.201060000000002	4.38134	2.87307	2.30181	5.12745	6.15806	12.901743999999999	4.49935	2.00642	2.22564	1.69109	4.242	2.22492	4.37678	2.79329	0.983152	2.23022	0.787705	7.890200999999999	6.1263499999999995	3.41877	6.797098999999999	4.22574
Arg1	432.206	242.393	351.155	355.429	594.808	578.881	642.001	240.179	409.214	258.775	378.842	385.152	325.472	318.1	463.821	580.428	402.198	462.448	486.17	700.48	648.994	680.107	708.709	294.607	98.6717	63.7109	135.754	160.075	93.1419	143.086	98.0165	91.3173	130.203	93.1436	133.884	90.3263	82.4039	118.864	299.898	100.956
Arg2	0	0	0	0	0	0.112795	0	0	0	0	0	0.0738063	0.0670192	0	0.190127	0	0.112452	0.0296038	0	0	0	0	0.301452	1.46202	0	0	0.0491159	0	0.240308	0.114272	0.0656185	0	0	0.0614925	1.69664	0	0	0	0	0
Arglu1	28.004861999999996	21.268	24.1622	19.451459999999997	18.901	25.2597	54.343379999999996	18.749124000000002	33.0664	16.6184	26.2887	51.605399999999996	16.335720000000002	17.0194	12.398869999999999	15.0827	21.0829	42.280680000000004	23.021009999999997	22.8762	13.8611	8.48689	18.850929999999998	47.753730000000004	18.8245	13.1584	28.9776	34.341	17.9027	31.040329999999997	21.8811	34.7913	27.6561	23.5768	107.31262999999998	46.358	39.6626	26.491619999999998	28.7229	25.3126
Arhgap1	0.589829	0.180458	1.099	0.269689	0.336002	3.36938	3.6996	0.816492	0.489768	0.489132	1.043760001855998	1.2976079999999999	0.5581583999999999	1.32284	1.7001356600000002	1.59058	1.10356	0.994971	1.74812	1.53254	0.6332498999999999	1.62562	0.6072966000000001	2.8701000000000003	0.0776683	0.441477	0.13792	2.3742539999999996	1.2734219999999998	2.1771086399999997	0.169192	0.632124	0.043742699999999995	0.23850629999999998	0.371241	1.07072	1.98072	0.260558	1.91974	0.0590393
Arhgap10	0.840479	0.014100547699999999	0.566424	1.10522	0.205997	1.34631	3.3778870000000003	0.187587	1.75147	1.81166	2.58123	3.77742	0.543006	1.7445	1.7491450000000002	1.2289729999999999	0.8335961644000001	1.7935910000000002	0.77245	0	0.273223	0.509865	0.522997	1.38623	1.09373	0.203819	1.5717690000000002	1.19076	0.9695290758848001	1.58322	0.453836	0.943302	0.7297062999999999	1.01029	0.515917	1.82659	2.2955609999999997	0.7863217299999999	1.10881	0
Arhgap11a	0.457559	0.502064	0.653393	0.179955	0.265299	0.757085	1.04074	0.159092	0.563376	0.187491	0.276539	0.824727	0.397518	1.31823	0.333918	0.740834	0.845379	0.335838	0.41711	0.358454	0.317504	0.613093	0	0.329206	0.33026	0.0500035	0.0467839	0.129542	0.152281	0.109503	0.145532	0.251267	0.669737	0.253533	0.321839	0.209249	0.408574	0.127296	0.320497	0.475028
Arhgap12	0.980698	1.6186280000000002	0.448751	0.632035	0.7359039999999999	0.906293	3.90756	0.5415460000000001	1.07799	0.470129	1.12602	3.17758	1.1952850000000002	3.4615727092190998	2.37553	2.2573689999999997	2.246	2.61621	1.33282	1.28764	0.770622	1.5074	0.985687	2.01428	0.40996900000000003	0.735531	1.33681	1.11178	1.0684311636000001	0.864223	0.6285834555500001	0.971142	0.330185	1.10441	2.01631	1.42575	2.563256003601189	0.719047	2.07896	0.5067071000000001
Arhgap15	96.3339	91.2616	113.143	81.41993839999999	79.69314722600001	230.032	878.0001361999999	91.2604	333.49	95.7551	92.1994	140.99093100000002	58.1436	117.10564430000001	45.937070399999996	69.4416	53.6731	126.526	277.307	114.534	56.2778	51.745415200000004	51.854708079999995	1256.89	526.7227544799999	104.249	468.88264780000003	605.383	270.61946240000003	369.31266264000004	360.868	967.657	539.838	366.882	321.052	559.4754785099999	545.532	356.859	585.69	383.723
Arhgap17	0.9582280000000001	0.215592	1.14275	1.05463	0.999569	1.74364	4.47039	0.537594	1.80286	0.401308	0.9638914900000001	1.85651	0.7484419999999999	2.0394780999999997	1.7001339999999998	2.22635	1.2896	1.09581	0.6537	1.07346	0.9305760129902001	0.9427779999999999	0.731628	2.60397	0.771582	0.5905852002380949	0.873208	0.944974	0.649372	1.87477	0.762304	1.25627	1.10137	1.14908	0.987407	1.17288	1.97866	2.10577	0.315708	0.323958
Arhgap18	1.3380619999999999	0.641798	0.860659	0.84198	0.976542	2.71875	1.53825	0.435562	2.588	0.8722409999999999	2.33885	3.7444300000000004	0.836302	2.58128	2.4997249999999998	1.79394	1.5356029999999998	2.25271	1.63923	2.19725	1.13573	1.03926	1.0946277999999998	1.80585	0.582563	0.24244339999999998	1.51386	0.800193	0.403466	0.8035840000000001	0.0734456	0.749977	1.1115	1.06751	1.62743	0.34736	1.44749	1.29926	1.17007	0.11649700314636001
Arhgap19	0.105414	0	0.0564876	0	0	0.286601	0.243591	0.0204709	0	0.0696292	0.357406	0.462198	0.130184	0.606598	0.299226	0.142311	0.890168	0.167754	0.23235	0	0.0194529	0	0.0186713	0	0.10016	0.087125	0.108891	0.146332	0.0574165	0.0846422	0.0954874	0.266606	0.166779	0.272545	0.111325	0.146495	0.49784	0	0.464166	0.0759499
Arhgap20	0.0271363	0	0	0.229461	0.0177034	0	0	0	0	0	0	0.0145499	0.0418683	0	0	0.0671218	0	0.0341516	0	0.0659456	0	0	0	0.0438752	0	0.0222259	0.0831663	0	0.12406	0	0.203248	0	0	0	0	0.0265742	0	0	0.605094	0
Arhgap21	1.5618963882127623	1.21266	1.54712	1.2467609999999998	0.707855	5.72128	8.801916219999999	1.1462535918099999	3.25591	1.65777	1.2445	2.80811	1.0237	3.6191292000969395	2.16435	2.15241	1.9844045362184264	2.472717948020127	4.76118	1.8776740374699998	1.0706230783631256	0.49396	2.28298	10.145	2.4457459999999998	0.25224378000000003	2.64862	1.87158	0.664764	3.0903156999999997	1.1851	2.7081407988774897	2.55671	1.7739919999999998	1.98219	3.3303154501975003	1.65754	1.529014361621396	4.47565	0.577108
Arhgap22	0.792657	0.0501401	0.0461175	0.141759	0	0.0679876	0.048186	0	0.189769	0.0639065	0.122549	0.0218259	0.177593	0.0952276	0.0628339	0.389326	0.0247835	0.575457	0.184366	0.10788847800000001	0	0.285643	0.332623	0.056002	0	0	0.216211	0.0448932	0	0	0.0766606	0	0.0916591	0.292065	0	0	0	0.133434	0.0559156	0.0367897
Arhgap23	0.272582	0.176705	0.709001	0.333222	0.293243	0.936473	1.27767	0.357402	0.652164	0.2397670003050622	0.601453	0.85364	0.44281675400000003	0.8598130024806799	0.40779891646099997	0.462754	1.01986	1.25997	0.956999	0.212729	0.307434	0.134835	0.398042	0.661016	0.904566	0.0470168	0.762422	0.745994	0.27439939999999996	0.400841	0.273641	0.471947	0.936453	0.293368	0.349697	1.10438	0.509507	0.463646	0.26360300000000003	0.365292
Arhgap24	0.0249794	0.0983346	1.10278	0.525399	0.227915	0.827997	1.827	0.62041	0.284153	0.171876	0.510724	0.8967269999999999	0.21385769999999998	0.453009	0.36823799999999995	0.489225	0.363543	0.282519	1.6419419999999998	0.716132	0.777843	0.360147	0.289407	0.177859	0.33072	0.116341	0.616701	0.39982799999999996	0.0927565	1.10873	0.479392	0.6131300176665999	0.118573	0.224781	0.416633	0	0.136711	0.131337	0.125269	0.0813528
Arhgap25	0.328264	0	0.0493424	0.305145	0.103683	1.16001	3.96622	0.0744029	0.424524	0.472139	0.677723	0.31547899999999995	0.6097670000000001	1.40222	0.940086	0.46995169999999997	0.30037	0.149914	0.8534079999999999	0.10526970000000001	0.0329494	0.14748	0.174388	0.553416	0	0	0.0614848	0.37021	0.0726763	0.358802	0.0351162	0.448519	1.27485	0.278994	1.26823	0.191413	0.0901217	0	0.277427	0
Arhgap26	2.8375660000000003	1.80442	2.23246	2.0986620033853898	2.18053	2.46193	6.16803	1.79121	2.37133	1.6147941000000001	2.37352	2.02789	2.24333	2.05688	1.3301	0.651132	1.31514	1.7253600000000002	5.999065000000001	2.47464	2.98907	2.90558	2.43471	7.22925	4.83568	0.245797	4.51917	4.68607	3.12067	5.44849	1.72462	5.61916	3.53161	2.94987	0.574742	2.7503700014536996	1.22584	1.97767	6.173808999999999	2.76404
Arhgap27	0.0467898	0.0414881	0	0.14694	0.14695809999999998	0.9857	0.258579	0.132028	0.159587	0.450594	0.341565	0.531115	0.162909	0.518161	0.531176	1.5938836487999999	1.5896210017819898	2.9000499900000003	0.126601	0.149943	0.33806200000000003	0.0910094	0.0367699	0.16836311999999998	0.118365	0	0.450155	0.245998	0.193135	0.224209	0.204506	1.21593	0	0	0.222607	1.0520336000000001	1.84742	0	0.182951	0.0822498
Arhgap28	0.0683162	0	0	0	0	0.264479	0.0526536	0.0661092	0.11978	0.168436	0.0645794	0.0897694	0	0	0.0227195	0.246385	0	0	0.0999278	0.0184916	0	0.0250803	0	0.12355909999999999	0.36576970000000003	0	0.37397	0.0485352	0.0380619	0	0.193864	0.0422423	0.677334	0	0.219722	0	0	0	0.13354	0
Arhgap29	3.08136	1.29077	3.08756	2.28235	1.8661780000000001	6.56413	10.8147	2.03917	4.8608460000000004	1.07287	2.39478	2.86858	1.78719	5.5000558139999995	3.13604	2.04653	2.82003	4.0112	9.5739	4.23748	1.85847	2.60002	1.8358439999999998	11.634419999999999	2.27344	0.615244	2.6839	6.29681	2.06002	3.74846	0.793112	3.38768	3.26706	2.4537820000000004	2.64604	3.98131	3.2757959999999997	2.23286	5.2162560000000004	0.40273820000000005
Arhgap30	0.623282	0.188525	0.767127	0.581857	0.780469	0.712816	4.70576	0.730014	1.89397	0.370252	2.68496	1.81397	0.798538	1.08273	0.919692	0.825526	0.476359	0.741303	1.45271	1.0986	0.12747	0.252291	0.879892	3.58838	0.515497	0.190746	1.18959	1.65666	0.501045	0.966618	0.839523	1.32535	1.30061	0.385028	2.27238	0.808473	1.41131	0.499569	0.862543	0.116199
Arhgap31	0.176553	0.130435	0.239291	0.285921	0.316274	0.584027	1.18941	0.180316	0.67841	0.061169	0.223459	0.469069	0.132926	0.345501	0.392096	0.462351	0.391392	0.470725	0.78248	0.235357	0.232669	0.145397	0.0551227	1.53008	0.331693	0.00849487	0.61436	0.857923	0.146487	0.223336	0.352926	0.716268	0.135586	0.31787	0.5088	0.218274	0.53325	0.22664	0.176663	0.256197
Arhgap32	1.01788	0.722213	0.662361	1.17607	0.786567	2.4512260729978137	3.18596	0.57657	2.03887	0.584167	0.744905	1.0828860000440397	0.584709	0.809111	0.7296715013171999	0.740678	1.09371	0.473385	2.8665	1.11382	0.451856	0.562053	1.18353	2.36757	1.26052	0.269248	1.1275	2.01091	0.392045	0.847174	1.0666567456659999	2.39888	2.8673152694158355	0.190974	0.30421610289059997	0.978538	1.77322	1.0342	0.949172	0.683514
Arhgap33	0.098622	0.104106	0.0318348	0.0410694	0.0252358	0.00694064	0.523438	0.12762500068696198	0.087884	0.0056974	0.00657077	0.0810143	0	0.12436	0.0691936	0.151314	0.088849	0.299419	0.0507002	0.103332	0.0951597	0.0125225	0.0123172	0.137373	0.0436204	0.0474763	0.0118412	0.0737735	0.0578007	0.0554686	0.268303	0.0844119	0	0	0.132432	0.622416	0.194995	0.0362072	0.0455882	0.0245596
Arhgap35	0.8284229999999999	0.111968	0.399992	0.434076	0.398718	1.40902	1.96462	0.491427	1.04481	0.21855	0.97638	1.4876572000000001	0.663356	0.994396	1.1355	1.78137	1.46786	0.837524	1.48462	0.398727	0.855912	0.947862	0.732228	1.30296	0.817085	0.273992	1.2158	0.94946	0.302425	0.754654	0.90085	0.571792	1.14298	0.647088	0.933984	0.631139	0.875268	0.296843	0.696016	0.277341
Arhgap36	0	0	0	0	0	0.0188961	0	0	0.180011	0	0	0.0667715	0	0	0	0.056929	0	0	0	0	0	0	0	0	0	0	0.0978422	0	0	0	0	0	0	0	0	0	0	0	0.0750849	0
Arhgap39	0.167415	0.109307	0.484865	0.0985452	0.0264734	0.949043	2.6454020000000003	0.17639	1.27933	0.119736	0.500226	0.414461	0.122607	0.526571	0.802713	0.206556	0.718025	0.560553	0.5827	0.225521	0.0666991	0.214939	0.201994	1.04535	1.00298	0.149688	0.482981	0.985633	0.561478	0.12748	0.767585	0.9405077000000001	1.16884	1.51793	0.123525	1.97554	1.79685	0.238165	0.679585	0.484774
Arhgap4	0.143501	0.6253177918660999	0.0430763	0.812541	0.38519777899999996	0.651648	3.03198	0.500104	1.90355	0.453319	0.706805	0.421059	0.1992	2.14921	0.1963	0.35194	0.16964869999999999	0.0901414	0.893848	1.05969	0.0294861	0.280215	0.429358	1.19139	0.740172	0.14583072990999998	0.643451	1.5031889999999999	1.02611	0.532325	0.715363	0.800404	0.13431732088200002	1.0306442592040002	0.521743	0.0853868	0.9267730686655999	0.96058	0.424402	0.44726
Arhgap40	0	0	0	0.0180946	0	0	0	0.106868	0	0	0	0	0	0	0	0	0	0.187956	0.0757134	0.149456	0	0	0	0	0.108676	0	0	0	0.192262	0	0	0	0	0	0	0	0	0	0	0
Arhgap42	9.26608	4.95116	6.742360308404435	6.832133499999999	6.24857	11.4818	14.9702	2.48684	7.96285	4.62293	5.817375999999999	11.38718485455275	3.39978	5.69667	3.355424000102133	4.22897	3.51318	4.98744	11.34869408733028	8.60473	7.3278879225299995	8.661492003166678	4.02042	10.2121	6.76608	1.11351	5.2904093988900005	12.8773	6.00207	6.151953000000001	4.31702	7.438879999999999	6.20255	3.6135057345000003	1.92688	4.427168999999999	3.66306	6.15987	8.45763	2.89945
Arhgap44	0.16819	0.0479893	0	0.189189	0.0584742	0.0268106	0.295786	0.0130203	0.0212534	0.199018	0.0763141	0.256969	0.0637292	0.156922	0.138182	0.0901007	0.0473083	0.042286	0.0737918	0.432632	0.199177	0.117093	0	0.0924412	0.20127	0	0	0	0	0	0.0613913	0.124722	0	0.115152	0	0	0	0.0235327	0	0.0319498
Arhgap45	2.03197	1.26553	1.0537	1.0384	1.0281141999999999	4.84521	10.7105	0.8028300478195001	2.13218	1.5083739999999999	1.17482	2.05938	1.0942	3.0827	0.874422	0.956176	0.447402	1.20512	1.12179	0.971627	1.1575060000000001	0.188656	0.583389	8.23341	1.26071	1.15933	1.666773000476519	3.65344	1.6683869999999998	3.31777	0.748232	1.63688	1.15865	1.8113	1.4391	1.5652	4.02172	1.7899260000000001	2.4998899999999997	1.3483839999999998
Arhgap5	7.9796	4.58973	4.8425460000000005	5.40165	6.99553	17.4592	26.3458	7.43521	13.6223	4.88506	5.95022	11.162169500000001	4.91563	8.86388	7.65367	7.362184999999999	7.536160000000001	7.9693380000000005	12.515249999999998	8.329640000000001	5.28775	6.30175	5.7585880000000005	32.9827	9.796	2.98949	12.7037	16.7062	6.74161	12.6794	8.29598	13.5063	15.2353	11.8947	12.6067	9.63419	9.28255	8.61861	11.544	4.9726
Arhgap6	0.307115	0.367843	0.449754	0.146906	0.576557	0.808989	1.11694	0.93653	0.807491	0.645092	0.7755226000000001	1.84551	0.516632	1.1695	1.32652	0.7967377999999999	0.783685	0.6420868000000001	1.55836	1.45706	0.437624	0.882152	1.47973	4.81331	1.1045	0.0315168	1.4121723999999998	1.5111539999999999	0.712584	0.6913009999999999	0.336339	0.953606	0.5431752000000001	0.752273	0.198055	0.23573940000000002	0.592674	0.297279	1.56743	0.122709
Arhgap8	0	0	0	0	0	0	0	0	0	0	0	0.155525	0	0.0571253	0.477265	0.159955	0.0850695	0.218756	0	0	0	0	0	0.110497	0	0	0	0	0	0	0	0	0	0	0.155306	0.162921	0.0744588	0	0.486601	0
Arhgap9	0.6438189999999999	0.406766	0.841222	0.919513	0.117688	1.25134	3.83673	0.305668	0.385772	0.318796	1.39032	0.443336	0.514756	0.689602	0.485386	0.326512	0.358998	0.390326	0.9348424000000001	0.230186	0.0447482	0.366949	0.0642636	1.77234	0.23032	0.100151	0.665328	1.17015	0.748546	1.1183779999999999	0.167234	0.771862	0	0.104502	2.39092	0.799805	0.287004	0.643782	0.377024	0
Arhgdia	3.05042	1.9308	1.57323	3.72682	5.02678	5.74566	5.94684	1.38936	7.1624	1.80114	6.0151	9.68696	2.60846	19.4045	25.4648	24.3966	18.0301	9.46414	5.8062	6.91464	2.78154	11.059	3.35038	10.5699	3.10882	1.11142	4.18308	2.27414	3.01538	3.33642	3.20504	7.22112	4.23122	2.62578	4.72434	3.80678	11.0118	4.37194	1.17259	0.920996
Arhgdib	2.15915	2.0043282600000003	0.466216	2.31101	0.709008	1.7025720000000002	9.83812	0.8691051000000001	3.12643	2.63229	4.95629	2.6648880000000004	1.75419	3.27347	2.12935	3.1753	1.8660029999999999	1.78625	3.73565	1.5168300000000001	0.604989	3.7287434999999998	0.8687640000000001	3.31794	0	1.59183	2.22355	0.683902	1.9261	1.27918	1.19365	3.9164385000000004	0	1.79941	3.69447	0.10870094999999999	4.01204	0.23076839999999998	0.8700479999999999	0.14567940000000001
Arhgdig	0	0	0	0	0	0.0491059	0	0	0	0	0	0	0	0.0477927	0	0.0743693	0	0	0	0	0	0	0	0	0	0	0	0	0	0	0	0	0	0	0	0	0	0	0	0
Arhgef1	3.15727	1.29856	3.1852936000000005	2.66882	2.122558000849114	9.02049	18.183296556731364	2.1916433900000003	6.50789	1.63098	2.75978	2.9570147861500002	1.4662427782999998	5.2295	3.54918	3.42419	3.0005460007570184	5.380915676804032	7.4223140696579994	5.0454	2.30629	1.2173589999999999	2.44697	15.2084	2.57905	1.0288695300000001	4.47779	7.55954	3.59514	6.5628	3.2593006179999997	5.08094	4.3433330779179995	2.7932	2.1980360709999998	10.1281	12.9409	5.044975299999999	6.68975	1.9980111900000002
Arhgef10	0.186298	0.0619962	0.12522	0.0438827	0.14395390000000002	0.0544493	0.215403	0.080187	0.39086	0.24477929999999998	0.070875	0.150338	0.032359639999999995	0.42183400000000004	0.16509759999999998	0.0752634	0.0871207	0.26035	0.149142	0.336	0.152482	0.0344479	0.00565656	0.156073	0.104847	0	0.108711	0.342821	0	0.0800005	0.108321	0.1448	0.088539	0.122338	0.0927865	0.724357	0.28907669999999996	0.17353	0.7370669999999999	0.33863
Arhgef10l	0.584384	0.551356	0.521486	1.12732	1.06739	1.15086	2.7244710000000003	0.8211870099999999	1.98682	0.264757	2.29	1.04102	0.624344	1.80527	1.3094700000000001	1.64364	2.81825	2.32242	2.89056	2.02999	0.613118	1.2748	0.639616	2.0483173619999997	1.25384	0.0464509	1.40351	2.021180000284252	0.42221200000000003	1.1949	0.524346	1.27148	1.14223	0.24596367800000002	1.12893	1.22555	2.10737	1.10816	1.13604	0.21050734100000001
[truncated: 21,513 more rows]

## Sheet: ST2_FDR cutoffs for DEGs 
File_Name	Comparison	FC>1, FDR<1%	FC<-1, FDR<1%	ABS(FC>1.0), FDR<1%
6wk_wt_vs_B	6wk_WT_saline_1E11	22	16	38
6wk_wt_vs_C	6wk_WT_saline_4E10	7	6	13
6wk_wt_vs_D	6wk_WT_saline_1E10	80	25	105
6wk_WT_vs_G844D	6wk_WT_MUT	260	431	691
16wk_wt_vs_B	16wk_WT_saline_1E11	0	0	0
16wk_wt_vs_C	16wk_WT_saline_4E10	0	0	0
[truncated: 2 more rows]

## Sheet: ST3_Genes for hier. clustering
363 differentially expressed genes in ABE-treated Pex1-G844D homozygous compared to saline treated Pex1-G844D homozygous (6 weeks)
[truncated: 616 more rows]

[truncated: 4 more sheets: ST4_References for LV Dis. DEGs, ST5_Pathway analysis, ST6_CIRCLE-seq mouse OTs, ST7_Primes, sgRNAs, probes]
